# Supplementary material for: A single 2′-O-methylation of ribosomal RNA gates assembly of a functional ribosome
Source: Nat Struct Mol Biol. 2022 Dec 19;30(1):91–8. doi: 10.1038/s41594-022-00891-8 (PMC9851907; doi:10.1038/s41594-022-00891-8)
Supplement: Supplementary file 3 — TileSeq primer sequences, yeast strains, plasmids and oligonucleotides used in the present study. [file 41594_2022_891_MOESM3_ESM.xlsx]

## Sheet: 1. TileSeq primers
1. TileSeq primers used to amplify NOG2
Sequence Name	Bases	Sequence
JYO12	42	AGA CGT GTG CTC TTC CGA TCT ACC ACT AAA TAT CAG GGG AGG
JYO13	40	TAC ACG ACG CTC TTC CGA TCT TTC AGG AAT TTG ACT CTC T
JYO14	46	AGA CGT GTG CTC TTC CGA TCT GGG TGA AAA TTT CTA CAG AGA CTC C
JYO15	39	TAC ACG ACG CTC TTC CGA TCT TCT GGT TGG ACC CTC GCA
JYO16	40	AGA CGT GTG CTC TTC CGA TCT TCC AGG ACT CCA CAA TAC C
JYO17	45	TAC ACG ACG CTC TTC CGA TCT TCT TCT CAG AAG AAC TTG ATA TGT
JYO18	40	AGA CGT GTG CTC TTC CGA TCT GAA GTG CAT TGG GTG AAA C
JYO19	39	TAC ACG ACG CTC TTC CGA TCT GCC CAA ACG CAT CAG CAT
JYO20	42	AGA CGT GTG CTC TTC CGA TCT TCC CCA AAA GCC AGA ATT TTG
JYO21	41	TAC ACG ACG CTC TTC CGA TCT TGC TTT TCC TCA TAC TTG GT
JYO22	42	AGA CGT GTG CTC TTC CGA TCT GGT CAA GGC TAC AAA TGA AGA
JYO23	42	TAC ACG ACG CTC TTC CGA TCT TAC CCT TAC TGA AAA TAG CTT
JYO24	39	AGA CGT GTG CTC TTC CGA TCT GTG GAC CTC CGC AGC AAA
JYO25	40	TAC ACG ACG CTC TTC CGA TCT CCA CGG ACT TAC AAC GGG T
JYO26	42	AGA CGT GTG CTC TTC CGA TCT ACA TGT TCT AGA TGC AAG GGA
JYO27	39	TAC ACG ACG CTC TTC CGA TCT CCA AGC TGC TGC AAC CCA
JYO28	41	AGA CGT GTG CTC TTC CGA TCT AAG TGT GAT TTG GTA CCT AC
JYO29	40	TAC ACG ACG CTC TTC CGA TCT GCA ACT GTG AGA ACT GAC G
JYO30	42	AGA CGT GTG CTC TTC CGA TCT ACT CTT TCG GTA AAG GTT CGT
JYO31	42	TAC ACG ACG CTC TTC CGA TCT GAC ACA CCT TTT TCT TTC TCA
JYO32	44	AGA CGT GTG CTC TTC CGA TCT TCC AAA CAC TGG TAA ATC GTC CA
JYO33	39	TAC ACG ACG CTC TTC CGA TCT GGC GGC ACA ATA CCT GGA
JYO34	46	AGA CGT GTG CTC TTC CGA TCT CAC GGA GTT TAT TGA AAT TCT GGC A
JYO35	41	TAC ACG ACG CTC TTC CGA TCT CCC CTT CCT TTT CAG GTG GA
JYO36	36	AGA CGT GTG CTC TTC CGA TCT TCC CTT GGT TCG TCC
JYO37	47	TAC ACG ACG CTC TTC CGA TCT AAT TAA TAT TAT ACA CCG GTT GTC CG
JYO70	47	AGA CGT GTG CTC TTC CGA TCT CTT ATG AAA AGA ATT TTT TTG ATT GA
JYO71	40	TAC ACG ACG CTC TTC CGA TCT AAC GTT TTA AAA CAC CTG G
JYO72	39	AGA CGT GTG CTC TTC CGA TCT ACG TCA CAC ACC CAG AAC
JYO73	45	TAC ACG ACG CTC TTC CGA TCT CCC TTC AGT AAT CTA CCT TGT TTC

## Sheet: 2. Yeast strains
2. Table of yeast strains used in this study
Strain	Relevant Genotype	Source
AJY4406	MATa ura3∆0 leu2∆0 his3∆1 NatR::pGAL1:3xHA-NOG2	This study
AJY4425	MATa ura3∆0 leu2∆0 his3∆1 KanMX::pGAL1:SPB1	This study
AJY4427	MATa ura3∆0 leu2∆0 his3∆1 KanMX::pGAL1:SPB1 NOG2∆intron-3xFLAG-6xHis	This study

## Sheet: 3. Plasmids
3. Table of plasmids used in this study
Plasmid	Relevant Sequence	Source
pAJ4247	pPGK1:SpCas9 ptF(GAA)B:sgRNA::sfGFP URA3 CEN KanR	Ref 37
pAJ4395	NOG2 ∆BsaI ∆intron LEU2 CEN AmpR	This study
pAJ4810	pPGK1:SpCas9 pTF(GAA)B:sgRNA-NOG2 URA3 CEN KanR	This study
pAJ4817	NOG2 ∆BsaI ∆intron S208A LEU2 CEN AmpR	This study
pAJ4819	NOG2 ∆BsaI ∆intron R389S LEU2 CEN AmpR	This study
pAJ4821	NOG2 ∆BsaI ∆intron S208A R389S LEU2 CEN AmpR	This study
pAJ4841	SPB1 HIS3 CEN AmpR	This study
pAJ4842	spb1-D52A HIS3 CEN AmpR	This study
pAJ4852	SNRG2922 LEU2 2µ AmpR	This study
pAJ4853	NOG2 ∆BsaI ∆intron-3xFLAG-6xHis LEU2 CEN AmpR	This study
pAJ4876	NOG2 ∆BsaI ∆intron LEU2 2µ AmpR	This study
pAJ4881	NOG2-H392R ∆BsaI ∆intron LEU2 2µ AmpR	This study
pAJ4893	NOG2-T195R ∆BsaI ∆intron LEU2 2µ AmpR	This study
pAJ4890	RPL25-eGFP NOP56-mRFP URA3 CEN AmpR	This study
pAJ5103	CONS sfGFP-dropout CON1 LEU2 CEN AmpR	This study
pAJ5104	CONS sfGFP-dropout CON1 HIS3 CEN AmpR	This study
pAJ5125	LEU2 CEN AmpR	This study
pAJ5126	HIS3 CEN AmpR	This study
pAJ5136	LEU2 2µ AmpR	This study
pAJ5402	NOG2 S208A ∆BsaI ∆intron-3xFLAG-6xHis LEU2 CEN AmpR	This study
pAJ5403	NOG2 R389S ∆BsaI ∆intron-3xFLAG-6xHis LEU2 CEN AmpR	This study
pAJ5404	NOG2 S208A R389S ∆BsaI ∆intron-3xFLAG-6xHis LEU2 CEN AmpR	This study

## Sheet: 4. Oligonucleotides
4. Table of oligonucleotides used in this study
Name	Sequence (5’-3’)
AJO3454	TAGCGGTCTCAAACGCGGAAAAGAAGGAGAGTCTG
AJO3455	TAGCGGTCTCACAGCTCTAGAGGATCTAACAATGAACTTAAATCAACAACACG
AJO3458	TAGCCGTCTCATCGGTCTCAACCGGTGTATAATATTAATTTAAGATTACA
AJO3459	TAGCGGTCTCATAGTGGTTTTGCTGCAAGTC
AJO3460	TAGCGGTCTCAACTAAATATCAGGGGAGGAATAATACA
AJO3461	TAGCGGTCTCACGGTTGTCCGTTTTTACCTCTA
AJO3514	TAACTGCCTTGATCTGTCGG
AJO3515	TGGTAGAGCCACAAACAGC
AJO3925	CCCAGCTCACGTTCCC
