# Supplementary material for: A single 2′-O-methylation of ribosomal RNA gates assembly of a functional ribosome
Source: Nat Struct Mol Biol. 2022 Dec 19;30(1):91–8. doi: 10.1038/s41594-022-00891-8 (PMC9851907; doi:10.1038/s41594-022-00891-8)
Supplement: Source Data Fig. 1 — Complete regularized TileSeq data and scores for all amino acid positions of NOG2. [file 41594_2022_891_MOESM4_ESM.xlsx]

## Sheet: TileSeq data
Source Data Figure 1 - Complete regularized TileSeq data and scores for all amino acid positions of NOG2
mut	hgvsp	hgvsc	screen.score	screen.sd	df	predicted.score	joint.score	joint.sd	joint.se
M1A	p.Met1Ala	c.?	NA	NA	NA	0.213242	0.213242	0.439624	0.439624
G2A	p.Gly2Ala	c.5G>C	0.677619	0.251128	4	0.594515	0.659157	0.305263	0.152631
T3A	p.Thr3Ala	c.7_9delinsGCA c.7A>G	0.976941	0.0384912	4	0.908986	0.974091	0.0985442	0.0492721
G4A	p.Gly4Ala	c.11G>C	0.650089	0.645694	4	0.610309	0.633245	0.567986	0.283993
K5A	p.Lys5Ala	c.?	NA	NA	NA	0.517593	0.517593	0.439624	0.439624
K6A	p.Lys6Ala	c.?	NA	NA	NA	0.46196	0.46196	0.439624	0.439624
E7A	p.Glu7Ala	c.20A>C	1.14035	0.0426743	4	1.00426	1.13405	0.107241	0.0536203
K8A	p.Lys8Ala	c.?	NA	NA	NA	0.5716	0.5716	0.439624	0.439624
S9A	p.Ser9Ala	c.25T>G c.25_27delinsGCA	-0.329299	3.61027	4	0.0524679	-0.0222991	1.65258	0.82629
R10A	p.Arg10Ala	c.?	NA	NA	NA	0.57968	0.57968	0.439624	0.439624
R11A	p.Arg11Ala	c.?	NA	NA	NA	0.51978	0.51978	0.439624	0.439624
I12A	p.Ile12Ala	c.34_36delinsGCT	0.36886	0.474278	4	0.449808	0.397224	0.464041	0.23202
R13A	p.Arg13Ala	c.?	NA	NA	NA	0.490754	0.490754	0.439624	0.439624
E14A	p.Glu14Ala	c.40_42delinsGCT c.41A>C c.40_42delinsGCG	0.353565	0.250434	4	0.546251	0.396281	0.313153	0.156577
G15A	p.Gly15Ala	c.44G>C	0.0237846	4.00207	4	0.182854	0.154202	1.74562	0.872808
D16A	p.Asp16Ala	c.47A>C	-0.465737	3.27858	4	-0.000416763	-0.0988171	1.56895	0.784474
T17A	p.Thr17Ala	c.49A>G c.49_51delinsGCT	0.964966	0.0381022	4	0.925784	0.963339	0.0973656	0.0486828
K18A	p.Lys18Ala	c.52_54delinsGCA	0.267054	0.566024	4	0.362919	0.304598	0.522293	0.261147
D19A	p.Asp19Ala	c.55_57delinsGCA c.56A>C	0.473189	0.300443	4	0.514061	0.483598	0.341783	0.170892
G20A	p.Gly20Ala	c.59G>C	0.680452	0.264103	4	0.631024	0.669034	0.314191	0.157096
N21A	p.Asn21Ala	c.?	NA	NA	NA	0.46025	0.46025	0.439624	0.439624
L22A	p.Leu22Ala	c.?	NA	NA	NA	0.702916	0.702916	0.439624	0.439624
R23A	p.Arg23Ala	c.?	NA	NA	NA	0.422656	0.422656	0.439624	0.439624
V24A	p.Val24Ala	c.71T>C c.70_72delinsGCA	1.06604	0.0287496	4	0.969774	1.063	0.0848759	0.042438
K25A	p.Lys25Ala	c.73_75delinsGCG	0.425389	0.749151	4	0.387759	0.408077	0.626338	0.313169
G26A	p.Gly26Ala	c.77G>C	-0.0588967	3.99694	4	0.173454	0.131558	1.74557	0.872786
E27A	p.Glu27Ala	c.80A>C c.79_81delinsGCG c.79_81delinsGCT	1.06225	0.061539	4	0.957129	1.05538	0.129835	0.0649174
N28A	p.Asn28Ala	c.?	NA	NA	NA	0.572414	0.572414	0.439624	0.439624
F29A	p.Phe29Ala	c.?	NA	NA	NA	0.537089	0.537089	0.439624	0.439624
Y30A	p.Tyr30Ala	c.?	NA	NA	NA	0.55719	0.55719	0.439624	0.439624
R31A	p.Arg31Ala	c.?	NA	NA	NA	0.577419	0.577419	0.439624	0.439624
D32A	p.Asp32Ala	c.95A>C	0.55733	0.128919	4	0.483123	0.547841	0.199557	0.0997787
S33A	p.Ser33Ala	c.97T>G	-0.446051	15.8289	4	0.0799467	0.0522668	3.65815	1.82908
K34A	p.Lys34Ala	c.?	NA	NA	NA	0.571109	0.571109	0.439624	0.439624
R35A	p.Arg35Ala	c.?	NA	NA	NA	0.545088	0.545088	0.439624	0.439624
V36A	p.Val36Ala	c.107T>C	0.953755	0.0381317	4	0.849772	0.949433	0.0992862	0.0496431
K37A	p.Lys37Ala	c.109_111delinsGCA	0.14521	0.837536	4	0.275787	0.208912	0.67661	0.338305
F38A	p.Phe38Ala	c.?	NA	NA	NA	0.567355	0.567355	0.439624	0.439624
L39A	p.Leu39Ala	c.?	NA	NA	NA	0.628993	0.628993	0.439624	0.439624
N40A	p.Asn40Ala	c.?	NA	NA	NA	0.597655	0.597655	0.439624	0.439624
M41A	p.Met41Ala	c.121_123delinsGCG	0.217638	0.662273	4	0.34896	0.274057	0.580886	0.290443
Y42A	p.Tyr42Ala	c.?	NA	NA	NA	0.750073	0.750073	0.439624	0.439624
T43A	p.Thr43Ala	c.127A>G c.127_129delinsGCC c.127_129delinsGCA	0.940545	0.0372122	4	0.873919	0.93784	0.0966903	0.0483451
S44A	p.Ser44Ala	c.130_132delinsGCT	0.858469	0.326457	4	0.696829	0.814703	0.367705	0.183852
G45A	p.Gly45Ala	c.134G>C c.133_135delinsGCT	0.596303	0.52354	4	0.602058	0.598451	0.4939	0.24695
K46A	p.Lys46Ala	c.?	NA	NA	NA	0.39835	0.39835	0.439624	0.439624
E47A	p.Glu47Ala	c.140A>C	1.03191	0.045929	4	0.820686	1.02142	0.117065	0.0585323
I48A	p.Ile48Ala	c.142_144delinsGCC	0.273096	0.571401	4	0.400129	0.323133	0.527137	0.263569
R49A	p.Arg49Ala	c.?	NA	NA	NA	0.593366	0.593366	0.439624	0.439624
N50A	p.Asn50Ala	c.?	NA	NA	NA	0.617011	0.617011	0.439624	0.439624
K51A	p.Lys51Ala	c.?	NA	NA	NA	0.471068	0.471068	0.439624	0.439624
K52A	p.Lys52Ala	c.?	NA	NA	NA	0.480118	0.480118	0.439624	0.439624
G53A	p.Gly53Ala	c.158G>C	1.52913	0.0409706	4	1.09823	1.50995	0.134565	0.0672824
N54A	p.Asn54Ala	c.?	NA	NA	NA	0.629679	0.629679	0.439624	0.439624
L55A	p.Leu55Ala	c.?	NA	NA	NA	0.523697	0.523697	0.439624	0.439624
I56A	p.Ile56Ala	c.166_168delinsGCT	0.427871	0.431414	4	0.509246	0.454656	0.435814	0.217907
R57A	p.Arg57Ala	c.?	NA	NA	NA	0.604092	0.604092	0.439624	0.439624
A58A	p.Ala58=	c.174C>G c.174C>T c.174C>A	1	0.0001	4	0.975316	1	0.0001	0.0001
A59A	p.Ala59=	c.177T>A c.177T>C c.177T>G	1	0.0001	4	0.987823	1	0.0001	0.0001
S60A	p.Ser60Ala	c.178T>G	-0.277336	7.54242	4	0.0808174	0.0434251	2.47475	1.23737
F61A	p.Phe61Ala	c.?	NA	NA	NA	0.524895	0.524895	0.439624	0.439624
Q62A	p.Gln62Ala	c.?	NA	NA	NA	0.530238	0.530238	0.439624	0.439624
D63A	p.Asp63Ala	c.188A>C	0.923253	0.0576512	4	0.737385	0.911816	0.13041	0.065205
S64A	p.Ser64Ala	c.190T>G	-0.456901	2.30334	4	-0.0138935	-0.136282	1.28251	0.641253
T65A	p.Thr65Ala	c.193_195delinsGCG c.193A>G c.193_195delinsGCT	1.2522	0.0223582	4	1.0534	1.24727	0.0789685	0.0394843
I66A	p.Ile66Ala	c.196_198delinsGCA	0.858469	0.326457	4	0.689263	0.812654	0.368376	0.184188
P67A	p.Pro67Ala	c.199C>G	0.0404253	1.12941	4	0.198204	0.12914	0.820458	0.410229
D68A	p.Asp68Ala	c.202_204delinsGCG c.202_204delinsGCC c.203A>C	0.603483	0.142645	4	0.525122	0.592544	0.212657	0.106329
A69A	p.Ala69=	c.207G>A c.207G>C c.207G>T	1	0.0001	4	0.98236	1	0.0001	0.0001
R70A	p.Arg70Ala	c.?	NA	NA	NA	0.621743	0.621743	0.439624	0.439624
V71A	p.Val71Ala	c.211_213delinsGCT c.212T>C c.211_213delinsGCA	0.810836	0.0544631	4	0.774278	0.808704	0.118912	0.0594558
Q72A	p.Gln72Ala	c.?	NA	NA	NA	0.531257	0.531257	0.439624	0.439624
P73A	p.Pro73Ala	c.217_219delinsGCT c.217_219delinsGCG c.217C>G	0.559555	0.378055	4	0.518459	0.547198	0.398018	0.199009
D74A	p.Asp74Ala	c.221A>C	1.20919	0.0351146	4	0.912663	1.1978	0.10888	0.0544402
R75A	p.Arg75Ala	c.?	NA	NA	NA	0.42928	0.42928	0.439624	0.439624
R76A	p.Arg76Ala	c.?	NA	NA	NA	0.502613	0.502613	0.439624	0.439624
W77A	p.Trp77Ala	c.?	NA	NA	NA	0.49585	0.49585	0.439624	0.439624
F78A	p.Phe78Ala	c.?	NA	NA	NA	0.404877	0.404877	0.439624	0.439624
G79A	p.Gly79Ala	c.236G>C	-0.193955	1.87029	4	0.13594	0.0304457	1.12859	0.564297
N80A	p.Asn80Ala	c.?	NA	NA	NA	0.593827	0.593827	0.439624	0.439624
T81A	p.Thr81Ala	c.241_243delinsGCG c.241A>G c.241_243delinsGCC	0.975807	0.0339634	4	0.813303	0.969763	0.0961464	0.0480732
R82A	p.Arg82Ala	c.?	NA	NA	NA	0.582896	0.582896	0.439624	0.439624
V83A	p.Val83Ala	c.247_249delinsGCT c.248T>C	0.977565	0.0358648	4	0.871532	0.973409	0.0960926	0.0480463
I84A	p.Ile84Ala	c.250_252delinsGCA	0.929139	0.154584	4	0.74234	0.901208	0.231644	0.115822
S85A	p.Ser85Ala	c.253T>G	0.662378	0.121629	4	0.58207	0.652619	0.192798	0.0963989
Q86A	p.Gln86Ala	c.?	NA	NA	NA	0.66508	0.66508	0.439624	0.439624
D87A	p.Asp87Ala	c.259_261delinsGCA c.260A>C	-0.0850292	0.913694	4	0.138235	0.0287475	0.721351	0.360676
A88A	p.Ala88=	c.264A>T c.264A>C c.264A>G	1	0.0001	4	0.988778	1	0.0001	0.0001
L89A	p.Leu89Ala	c.?	NA	NA	NA	0.576678	0.576678	0.439624	0.439624
Q90A	p.Gln90Ala	c.?	NA	NA	NA	0.5101	0.5101	0.439624	0.439624
H91A	p.His91Ala	c.?	NA	NA	NA	0.585111	0.585111	0.439624	0.439624
F92A	p.Phe92Ala	c.?	NA	NA	NA	0.571995	0.571995	0.439624	0.439624
R93A	p.Arg93Ala	c.?	NA	NA	NA	0.550509	0.550509	0.439624	0.439624
S94A	p.Ser94Ala	c.?	NA	NA	NA	0.387101	0.387101	0.439624	0.439624
A95A	p.Ala95=	c.285A>C c.285A>T c.285A>G	1	0.0001	4	0.979411	1	0.0001	0.0001
L96A	p.Leu96Ala	c.?	NA	NA	NA	0.555951	0.555951	0.439624	0.439624
G97A	p.Gly97Ala	c.290G>C	0.339969	0.459764	4	0.457125	0.380196	0.456353	0.228176
E98A	p.Glu98Ala	c.293A>C	1.30291	0.0314393	4	1.02965	1.29347	0.100575	0.0502873
T99A	p.Thr99Ala	c.295A>G c.295_297delinsGCT	0.974517	0.03673	4	0.869378	0.970301	0.0973162	0.0486581
Q100A	p.Gln100Ala	c.?	NA	NA	NA	0.665576	0.665576	0.439624	0.439624
K101A	p.Lys101Ala	c.?	NA	NA	NA	0.520229	0.520229	0.439624	0.439624
D102A	p.Asp102Ala	c.305A>C c.304_306delinsGCC	-0.374352	2.99447	4	0.0537366	-0.0434301	1.4889	0.744451
T103A	p.Thr103Ala	c.307_309delinsGCC c.307A>G	1.22377	0.0219432	4	1.0476	1.21948	0.0768965	0.0384482
Y104A	p.Tyr104Ala	c.?	NA	NA	NA	0.510415	0.510415	0.439624	0.439624
Q105A	p.Gln105Ala	c.?	NA	NA	NA	0.602359	0.602359	0.439624	0.439624
V106A	p.Val106Ala	c.316_318delinsGCC c.317T>C c.316_318delinsGCA	1.02162	0.0324777	4	0.861673	1.01592	0.0937057	0.0468528
L107A	p.Leu107Ala	c.?	NA	NA	NA	0.446103	0.446103	0.439624	0.439624
L108A	p.Leu108Ala	c.?	NA	NA	NA	0.519004	0.519004	0.439624	0.439624
R109A	p.Arg109Ala	c.?	NA	NA	NA	0.57347	0.57347	0.439624	0.439624
R110A	p.Arg110Ala	c.?	NA	NA	NA	0.521333	0.521333	0.439624	0.439624
N111A	p.Asn111Ala	c.?	NA	NA	NA	0.599325	0.599325	0.439624	0.439624
K112A	p.Lys112Ala	c.?	NA	NA	NA	0.576326	0.576326	0.439624	0.439624
L113A	p.Leu113Ala	c.?	NA	NA	NA	0.641514	0.641514	0.439624	0.439624
P114A	p.Pro114Ala	c.340C>G	0.723975	0.480556	4	0.654288	0.699348	0.467689	0.233844
M115A	p.Met115Ala	c.?	NA	NA	NA	0.440456	0.440456	0.439624	0.439624
S116A	p.Ser116Ala	c.346T>G	0.145465	0.480475	4	0.299903	0.200037	0.472254	0.236127
L117A	p.Leu117Ala	c.349_351delinsGCG	0.87038	0.321997	4	0.721968	0.830598	0.363343	0.181671
L118A	p.Leu118Ala	c.?	NA	NA	NA	0.582743	0.582743	0.439624	0.439624
E119A	p.Glu119Ala	c.355_357delinsGCG c.356A>C	-0.045746	1.32809	4	0.354072	0.194813	0.925838	0.462919
E120A	p.Glu120Ala	c.359A>C c.358_360delinsGCT	-0.24725	1.57731	4	0.179399	0.0266937	1.02781	0.513906
K121A	p.Lys121Ala	c.?	NA	NA	NA	0.464937	0.464937	0.439624	0.439624
D122A	p.Asp122Ala	c.365A>C	1.20007	0.0503201	4	0.919555	1.18489	0.129947	0.0649737
A123A	p.Ala123=	c.369A>G c.369A>C c.369A>T	1	0.0001	4	0.973249	1	0.0001	0.0001
D124A	p.Asp124Ala	c.370_372delinsGCA c.371A>C	-0.292511	2.79439	4	0.179428	0.0664746	1.43404	0.717021
E125A	p.Glu125Ala	c.374A>C	1.30503	0.0741596	4	1.05447	1.28554	0.15687	0.0784352
S126A	p.Ser126Ala	c.376T>G	-0.258554	1.54823	4	0.0922215	-0.0348315	1.00991	0.504953
P127A	p.Pro127Ala	c.379C>G	0.854985	0.131337	4	0.668876	0.830799	0.209861	0.10493
K128A	p.Lys128Ala	c.?	NA	NA	NA	0.52062	0.52062	0.439624	0.439624
A129A	p.Ala129=	c.387C>G c.387C>A c.387C>T	1	0.0001	4	0.969372	1	0.0001	0.0001
R130A	p.Arg130Ala	c.?	NA	NA	NA	0.525792	0.525792	0.439624	0.439624
I131A	p.Ile131Ala	c.391_393delinsGCT	0.135837	0.737754	4	0.317635	0.218782	0.626364	0.313182
L132A	p.Leu132Ala	c.?	NA	NA	NA	0.611465	0.611465	0.439624	0.439624
D133A	p.Asp133Ala	c.398A>C	0.240327	0.413071	4	0.365661	0.280388	0.425771	0.212885
T134A	p.Thr134Ala	c.400_402delinsGCT c.400A>G	1.01834	0.0335281	4	0.932028	1.01517	0.0919001	0.04595
E135A	p.Glu135Ala	c.404A>C	0.645774	0.107257	4	0.601208	0.640928	0.177366	0.0886832
S136A	p.Ser136Ala	c.?	NA	NA	NA	0.467062	0.467062	0.439624	0.439624
Y137A	p.Tyr137Ala	c.?	NA	NA	NA	0.233461	0.233461	0.439624	0.439624
A138A	p.Ala138=	c.414T>A c.414T>C c.414T>G	1	0.0001	4	0.963491	1	0.0001	0.0001
D139A	p.Asp139Ala	c.416A>C	0.254317	0.393981	4	0.341318	0.281239	0.410624	0.205312
A140A	p.Ala140=	c.420G>A c.420G>T c.420G>C	1	0.0001	4	0.969669	1	0.0001	0.0001
F141A	p.Phe141Ala	c.421_423delinsGCT	0.0814733	0.820243	4	0.162504	0.120582	0.665581	0.33279
G142A	p.Gly142Ala	c.?	NA	NA	NA	0.520426	0.520426	0.439624	0.439624
P143A	p.Pro143Ala	c.427C>G c.427_429delinsGCT	0.405304	0.431377	4	0.381273	0.397394	0.434256	0.217128
K144A	p.Lys144Ala	c.?	NA	NA	NA	0.443376	0.443376	0.439624	0.439624
A145A	p.Ala145=	c.435C>T c.435C>A c.435C>G	1	0.0001	4	0.980348	1	0.0001	0.0001
Q146A	p.Gln146Ala	c.?	NA	NA	NA	0.62654	0.62654	0.439624	0.439624
R147A	p.Arg147Ala	c.?	NA	NA	NA	0.510052	0.510052	0.439624	0.439624
K148A	p.Lys148Ala	c.?	NA	NA	NA	0.548521	0.548521	0.439624	0.439624
R149A	p.Arg149Ala	c.?	NA	NA	NA	0.569462	0.569462	0.439624	0.439624
P150A	p.Pro150Ala	c.448C>G	0.12305	5.04474	4	0.310648	0.282804	1.98652	0.993261
R151A	p.Arg151Ala	c.?	NA	NA	NA	0.441937	0.441937	0.439624	0.439624
L152A	p.Leu152Ala	c.?	NA	NA	NA	0.537897	0.537897	0.439624	0.439624
A153A	p.Ala153=	c.459T>G c.459T>A c.459T>C	1	0.0001	4	0.960938	1	0.0001	0.0001
A154A	p.Ala154=	c.462A>G c.462A>C c.462A>T	1	0.0001	4	0.998098	1	0.0001	0.0001
S155A	p.Ser155Ala	c.463T>G	1.06587	0.050116	4	0.753869	1.04905	0.133284	0.0666419
N156A	p.Asn156Ala	c.?	NA	NA	NA	0.516045	0.516045	0.439624	0.439624
L157A	p.Leu157Ala	c.?	NA	NA	NA	0.569015	0.569015	0.439624	0.439624
E158A	p.Glu158Ala	c.473A>C	1.44771	0.0298137	4	1.12765	1.43722	0.102213	0.0511067
D159A	p.Asp159Ala	c.476A>C	0.224073	0.449014	4	0.2776	0.242167	0.44658	0.22329
L160A	p.Leu160Ala	c.?	NA	NA	NA	0.551073	0.551073	0.439624	0.439624
V161A	p.Val161Ala	c.482T>C	0.955267	0.0407433	4	0.89829	0.952744	0.101406	0.0507029
K162A	p.Lys162Ala	c.484_486delinsGCG	0.763445	0.371535	4	0.627125	0.722952	0.3979	0.19895
A163A	p.Ala163=	c.489T>A c.489T>G c.489T>C	1	0.0001	4	0.993566	1	0.0001	0.0001
T164A	p.Thr164Ala	c.490_492delinsGCT c.490_492delinsGCG c.490A>G	0.708351	0.0690646	4	0.779728	0.713549	0.137267	0.0686334
N165A	p.Asn165Ala	c.?	NA	NA	NA	0.609688	0.609688	0.439624	0.439624
E166A	p.Glu166Ala	c.497A>C c.496_498delinsGCG	1.03237	0.0439637	4	0.880931	1.02515	0.109929	0.0549645
D167A	p.Asp167Ala	c.500A>C	-0.46082	3.77851	4	-0.0187091	-0.102167	1.69759	0.848797
I168A	p.Ile168Ala	c.502_504delinsGCT	0.0219469	0.900491	4	0.265592	0.145224	0.7164	0.3582
T169A	p.Thr169Ala	c.505_507delinsGCT c.505A>G	1.04555	0.035441	4	0.946391	1.04171	0.0951951	0.0475975
K170A	p.Lys170Ala	c.508_510delinsGCG	0.309155	0.527079	4	0.420756	0.350982	0.499044	0.249522
Y171A	p.Tyr171Ala	c.?	NA	NA	NA	0.564105	0.564105	0.439624	0.439624
E172A	p.Glu172Ala	c.515A>C	1.1815	0.0436227	4	0.944961	1.17032	0.116053	0.0580265
E173A	p.Glu173Ala	c.518A>C c.517_519delinsGCC	0.788114	0.0948111	4	0.801883	0.789454	0.164143	0.0820715
K174A	p.Lys174Ala	c.?	NA	NA	NA	0.529196	0.529196	0.439624	0.439624
Q175A	p.Gln175Ala	c.?	NA	NA	NA	0.605688	0.605688	0.439624	0.439624
V176A	p.Val176Ala	c.527T>C c.526_528delinsGCT	0.965116	0.0360826	4	0.942425	0.964221	0.0942807	0.0471403
L177A	p.Leu177Ala	c.?	NA	NA	NA	0.637498	0.637498	0.439624	0.439624
D178A	p.Asp178Ala	c.533A>C c.532_534delinsGCA	-0.386597	2.36243	4	0.0416213	-0.0745252	1.30033	0.650166
A179A	p.Ala179=	c.537C>G c.537C>A c.537C>T	1	0.0001	4	0.994087	1	0.0001	0.0001
T180A	p.Thr180Ala	c.538A>G c.538_540delinsGCT	0.912261	0.0425706	4	0.840527	0.908948	0.10431	0.0521551
L181A	p.Leu181Ala	c.?	NA	NA	NA	0.708299	0.708299	0.439624	0.439624
G182A	p.Gly182Ala	c.544_546delinsGCT c.545G>C	0.152577	4.82578	4	0.318186	0.292662	1.93809	0.969044
L183A	p.Leu183Ala	c.?	NA	NA	NA	0.687139	0.687139	0.439624	0.439624
M184A	p.Met184Ala	c.550_552delinsGCG	0.2052	0.682113	4	0.359042	0.272409	0.593522	0.296761
G185A	p.Gly185Ala	c.554G>C	1.56865	0.0263329	4	1.0446	1.55341	0.11852	0.05926
N186A	p.Asn186Ala	c.?	NA	NA	NA	0.667104	0.667104	0.439624	0.439624
Q187A	p.Gln187Ala	c.?	NA	NA	NA	0.594917	0.594917	0.439624	0.439624
E188A	p.Glu188Ala	c.563A>C	0.0850576	0.640885	4	0.384796	0.211427	0.583917	0.291959
D189A	p.Asp189Ala	c.566A>C	1.25797	0.032327	4	0.932095	1.24641	0.107211	0.0536055
K190A	p.Lys190Ala	c.?	NA	NA	NA	0.429599	0.429599	0.439624	0.439624
E191A	p.Glu191Ala	c.572A>C c.571_573delinsGCG	0.492455	0.192539	4	0.588617	0.50973	0.257864	0.128932
N192A	p.Asn192Ala	c.?	NA	NA	NA	0.48612	0.48612	0.439624	0.439624
G193A	p.Gly193Ala	c.577_579delinsGCA c.578G>C c.577_579delinsGCT	0.569015	0.240983	4	0.464657	0.546566	0.29832	0.14916
W194A	p.Trp194Ala	c.?	NA	NA	NA	0.36377	0.36377	0.439624	0.439624
T195A	p.Thr195Ala	c.583_585delinsGCT c.583_585delinsGCG c.583A>G	0.98724	0.0333828	4	0.88375	0.983454	0.0923072	0.0461536
S196A	p.Ser196Ala	c.586_588delinsGCA c.586T>G c.586_588delinsGCT	1.37554	0.0284861	4	1.03294	1.36479	0.102073	0.0510364
A197A	p.Ala197=	c.591A>C c.591A>T c.591A>G	1	0.0001	4	0.982664	1	0.0001	0.0001
A198A	p.Ala198=	c.594A>C c.594A>G c.594A>T	1	0.0001	4	0.981686	1	0.0001	0.0001
K199A	p.Lys199Ala	c.595_597delinsGCA	0.123134	0.764748	4	0.261794	0.187635	0.638336	0.319168
E200A	p.Glu200Ala	c.599A>C	1.38609	0.0244386	4	1.09871	1.37832	0.0893357	0.0446678
A201A	p.Ala201=	c.603T>C c.603T>G c.603T>A	1	0.0001	4	0.983798	1	0.0001	0.0001
I202A	p.Ile202Ala	c.604_606delinsGCT	0.332898	0.526297	4	0.38983	0.354216	0.496386	0.248193
F203A	p.Phe203Ala	c.607_609delinsGCC	0.435997	0.437333	4	0.342629	0.404982	0.440297	0.220148
S204A	p.Ser204Ala	c.?	NA	NA	NA	0.680615	0.680615	0.439624	0.439624
K205A	p.Lys205Ala	c.?	NA	NA	NA	0.460305	0.460305	0.439624	0.439624
G206A	p.Gly206Ala	c.617G>C	0.379169	0.878418	4	0.320236	0.349717	0.695305	0.347652
Q207A	p.Gln207Ala	c.?	NA	NA	NA	0.537414	0.537414	0.439624	0.439624
S208A	p.Ser208Ala	c.622T>G	-0.32992	1.87735	4	-0.0465802	-0.136954	1.12837	0.564187
K209A	p.Lys209Ala	c.?	NA	NA	NA	0.416715	0.416715	0.439624	0.439624
R210A	p.Arg210Ala	c.?	NA	NA	NA	0.380415	0.380415	0.439624	0.439624
I211A	p.Ile211Ala	c.631_633delinsGCT	0.261385	0.612821	4	0.272664	0.266017	0.548374	0.274187
W212A	p.Trp212Ala	c.?	NA	NA	NA	0.285034	0.285034	0.439624	0.439624
N213A	p.Asn213Ala	c.?	NA	NA	NA	0.425008	0.425008	0.439624	0.439624
E214A	p.Glu214Ala	c.641A>C	0.0486379	0.695808	4	0.203505	0.117053	0.6013	0.30065
L215A	p.Leu215Ala	c.643_645delinsGCA	0.39877	0.481607	4	0.442305	0.414177	0.467645	0.233822
Y216A	p.Tyr216Ala	c.?	NA	NA	NA	0.52183	0.52183	0.439624	0.439624
K217A	p.Lys217Ala	c.?	NA	NA	NA	0.485224	0.485224	0.439624	0.439624
V218A	p.Val218Ala	c.653T>C c.652_654delinsGCT	0.595075	0.0953098	4	0.603736	0.595922	0.164632	0.0823158
I219A	p.Ile219Ala	c.655_657delinsGCC	0.817147	0.343867	4	0.639301	0.767147	0.381745	0.190872
D220A	p.Asp220Ala	c.659A>C c.658_660delinsGCC	-0.3364	1.79597	4	-0.190483	-0.238441	1.09296	0.546479
S221A	p.Ser221Ala	c.661T>G	0.0367159	0.642466	4	0.202064	0.106526	0.571631	0.285816
S222A	p.Ser222Ala	c.664T>G c.664_666delinsGCA	0.880681	0.0610865	4	0.575891	0.860881	0.147266	0.0736329
D223A	p.Asp223Ala	c.668A>C	1.00238	0.0599234	4	0.693018	0.982638	0.146321	0.0731605
V224A	p.Val224Ala	c.671T>C c.670_672delinsGCA c.670_672delinsGCC c.670_672delinsGCT	1.02525	0.0313638	4	0.910659	1.02131	0.0896839	0.0448419
V225A	p.Val225Ala	c.674T>C c.673_675delinsGCT c.673_675delinsGCG	0.606825	0.0966424	4	0.615465	0.60768	0.166015	0.0830075
I226A	p.Ile226Ala	c.676_678delinsGCA	0.661698	0.289922	4	0.539617	0.631425	0.337515	0.168758
H227A	p.His227Ala	c.?	NA	NA	NA	0.687124	0.687124	0.439624	0.439624
V228A	p.Val228Ala	c.682_684delinsGCC c.683T>C c.682_684delinsGCA	1.07627	0.0249349	4	0.854126	1.07015	0.0851929	0.0425965
L229A	p.Leu229Ala	c.?	NA	NA	NA	0.539851	0.539851	0.439624	0.439624
D230A	p.Asp230Ala	c.689A>C c.688_690delinsGCG	-0.442514	2.27401	4	-0.196442	-0.265056	1.26232	0.631161
A231A	p.Ala231=	c.693A>C c.693A>G c.693A>T	1	0.0001	4	0.991765	1	0.0001	0.0001
R232A	p.Arg232Ala	c.?	NA	NA	NA	0.101297	0.101297	0.439624	0.439624
D233A	p.Asp233Ala	c.698A>C	-0.274537	1.77488	4	-0.0468989	-0.12231	1.08826	0.544129
P234A	p.Pro234Ala	c.700C>G c.700_702delinsGCT	-0.073779	2.51708	4	0.0475116	0.0161117	1.33651	0.668255
L235A	p.Leu235Ala	c.?	NA	NA	NA	0.409745	0.409745	0.439624	0.439624
G236A	p.Gly236Ala	c.707G>C	-0.115316	3.89403	4	0.0932511	0.0548326	1.71969	0.859847
T237A	p.Thr237Ala	c.709_711delinsGCA c.709A>G c.709_711delinsGCT	0.45442	0.151459	4	0.515086	0.463335	0.220069	0.110034
R238A	p.Arg238Ala	c.?	NA	NA	NA	0.521117	0.521117	0.439624	0.439624
C239A	p.Cys239Ala	c.?	NA	NA	NA	0.451606	0.451606	0.439624	0.439624
K240A	p.Lys240Ala	c.?	NA	NA	NA	0.419727	0.419727	0.439624	0.439624
S241A	p.Ser241Ala	c.721_723delinsGCT c.721T>G	0.36551	0.286744	4	0.450661	0.386451	0.33298	0.16649
V242A	p.Val242Ala	c.725T>C c.724_726delinsGCC	0.974624	0.0381051	4	0.817381	0.968093	0.102001	0.0510003
E243A	p.Glu243Ala	c.728A>C	0.0453798	0.606213	4	0.251898	0.12966	0.553801	0.276901
E244A	p.Glu244Ala	c.730_732delinsGCA c.731A>C	1.39832	0.065995	4	1.14101	1.38035	0.147799	0.0738996
Y245A	p.Tyr245Ala	c.?	NA	NA	NA	0.511994	0.511994	0.439624	0.439624
M246A	p.Met246Ala	c.736_738delinsGCG	0.90711	0.30967	4	0.741139	0.863881	0.355758	0.177879
K247A	p.Lys247Ala	c.?	NA	NA	NA	0.475271	0.475271	0.439624	0.439624
K248A	p.Lys248Ala	c.?	NA	NA	NA	0.422886	0.422886	0.439624	0.439624
E249A	p.Glu249Ala	c.745_747delinsGCT c.746A>C	0.472825	0.189207	4	0.625563	0.499872	0.259006	0.129503
T250A	p.Thr250Ala	c.748_750delinsGCG c.748A>G c.748_750delinsGCT	0.819077	0.0520576	4	0.791864	0.817556	0.115762	0.057881
P251A	p.Pro251Ala	c.751C>G c.751_753delinsGCC	-0.14017	5.09999	4	0.143108	0.101452	1.99992	0.999959
H252A	p.His252Ala	c.?	NA	NA	NA	0.570914	0.570914	0.439624	0.439624
K253A	p.Lys253Ala	c.?	NA	NA	NA	0.310822	0.310822	0.439624	0.439624
H254A	p.His254Ala	c.?	NA	NA	NA	0.673582	0.673582	0.439624	0.439624
L255A	p.Leu255Ala	c.?	NA	NA	NA	0.550474	0.550474	0.439624	0.439624
I256A	p.Ile256Ala	c.766_768delinsGCT	-0.0119168	0.971352	4	0.196169	0.0973046	0.748682	0.374341
Y257A	p.Tyr257Ala	c.?	NA	NA	NA	0.382498	0.382498	0.439624	0.439624
V258A	p.Val258Ala	c.773T>C c.772_774delinsGCC c.772_774delinsGCA	0.675225	0.0705567	4	0.712812	0.678017	0.138068	0.0690339
L259A	p.Leu259Ala	c.?	NA	NA	NA	0.349448	0.349448	0.439624	0.439624
N260A	p.Asn260Ala	c.?	NA	NA	NA	0.139497	0.139497	0.439624	0.439624
K261A	p.Lys261Ala	c.?	NA	NA	NA	0.0817212	0.0817212	0.439624	0.439624
C262A	p.Cys262Ala	c.?	NA	NA	NA	0.347811	0.347811	0.439624	0.439624
D263A	p.Asp263Ala	c.788A>C	-0.315466	2.16775	4	-0.0978013	-0.160611	1.22606	0.613029
L264A	p.Leu264Ala	c.?	NA	NA	NA	0.357099	0.357099	0.439624	0.439624
V265A	p.Val265Ala	c.793_795delinsGCT c.793_795delinsGCG c.794T>C	0.42475	0.158648	4	0.528487	0.440607	0.228599	0.1143
P266A	p.Pro266Ala	c.796C>G	0.380566	0.493298	4	0.397436	0.386629	0.474775	0.237388
T267A	p.Thr267Ala	c.799A>G	1.14248	0.0222432	4	1.00199	1.13901	0.0756717	0.0378359
W268A	p.Trp268Ala	c.?	NA	NA	NA	0.632197	0.632197	0.439624	0.439624
V269A	p.Val269Ala	c.805_807delinsGCA c.805_807delinsGCC c.806T>C	1.05401	0.0277217	4	0.91768	1.04985	0.0848709	0.0424354
A270A	p.Ala270=	c.810A>T c.810A>C c.810A>G	1	0.0001	4	0.97673	1	0.0001	0.0001
A271A	p.Ala271=	c.813A>C c.813A>G c.813A>T	1	0.0001	4	0.972055	1	0.0001	0.0001
A272A	p.Ala272=	c.816T>C c.816T>A c.816T>G	1	0.0001	4	0.986315	1	0.0001	0.0001
W273A	p.Trp273Ala	c.?	NA	NA	NA	0.379892	0.379892	0.439624	0.439624
V274A	p.Val274Ala	c.820_822delinsGCA c.820_822delinsGCT c.821T>C	0.936479	0.0348349	4	0.873631	0.934084	0.0931522	0.0465761
K275A	p.Lys275Ala	c.?	NA	NA	NA	0.441721	0.441721	0.439624	0.439624
H276A	p.His276Ala	c.?	NA	NA	NA	0.754647	0.754647	0.439624	0.439624
L277A	p.Leu277Ala	c.829_831delinsGCG	0.940937	0.300053	4	0.745194	0.891133	0.351521	0.175761
S278A	p.Ser278Ala	c.832_834delinsGCT c.832T>G	0.477456	0.178832	4	0.512474	0.483374	0.243748	0.121874
K279A	p.Lys279Ala	c.?	NA	NA	NA	0.511558	0.511558	0.439624	0.439624
E280A	p.Glu280Ala	c.839A>C	1.34779	0.0279233	4	1.02005	1.3377	0.099544	0.049772
R281A	p.Arg281Ala	c.?	NA	NA	NA	0.447666	0.447666	0.439624	0.439624
P282A	p.Pro282Ala	c.844C>G	1.1949	0.076355	4	0.910334	1.17216	0.163586	0.0817928
T283A	p.Thr283Ala	c.847_849delinsGCC c.847A>G c.847_849delinsGCA	1.20743	0.0199871	4	0.978006	1.20233	0.0763561	0.0381781
L284A	p.Leu284Ala	c.?	NA	NA	NA	0.573552	0.573552	0.439624	0.439624
A285A	p.Ala285=	c.855G>T c.855G>A c.855G>C	1	0.0001	4	0.995	1	0.0001	0.0001
F286A	p.Phe286Ala	c.?	NA	NA	NA	0.41102	0.41102	0.439624	0.439624
H287A	p.His287Ala	c.?	NA	NA	NA	0.270671	0.270671	0.439624	0.439624
A288A	p.Ala288=	c.864A>C c.864A>T c.864A>G	1	0.0001	4	1.00128	1	0.0001	0.0001
S289A	p.Ser289Ala	c.865T>G	1.22909	0.0333202	4	0.863961	1.21576	0.11321	0.0566052
I290A	p.Ile290Ala	c.?	NA	NA	NA	0.536663	0.536663	0.439624	0.439624
T291A	p.Thr291Ala	c.871A>G	0.779234	0.0574739	4	0.763235	0.778252	0.122367	0.0611834
N292A	p.Asn292Ala	c.?	NA	NA	NA	0.467043	0.467043	0.439624	0.439624
S293A	p.Ser293Ala	c.877T>G c.877_879delinsGCC	-0.272343	1.86106	4	0.118664	-0.00679363	1.12955	0.564774
F294A	p.Phe294Ala	c.?	NA	NA	NA	0.463289	0.463289	0.439624	0.439624
G295A	p.Gly295Ala	c.884G>C	0.63694	0.191072	4	0.562442	0.623641	0.255553	0.127776
K296A	p.Lys296Ala	c.?	NA	NA	NA	0.511642	0.511642	0.439624	0.439624
G297A	p.Gly297Ala	c.890G>C	-0.156462	2.26279	4	0.123992	0.0455115	1.2601	0.630049
S298A	p.Ser298Ala	c.892T>G	0.747913	0.0923653	4	0.682504	0.741695	0.162669	0.0813346
L299A	p.Leu299Ala	c.?	NA	NA	NA	0.484483	0.484483	0.439624	0.439624
I300A	p.Ile300Ala	c.898_900delinsGCT	-0.0060396	1.08873	4	0.227614	0.123223	0.806223	0.403111
Q301A	p.Gln301Ala	c.?	NA	NA	NA	0.509808	0.509808	0.439624	0.439624
L302A	p.Leu302Ala	c.?	NA	NA	NA	0.342318	0.342318	0.439624	0.439624
L303A	p.Leu303Ala	c.?	NA	NA	NA	0.483485	0.483485	0.439624	0.439624
R304A	p.Arg304Ala	c.?	NA	NA	NA	0.481191	0.481191	0.439624	0.439624
Q305A	p.Gln305Ala	c.?	NA	NA	NA	0.413381	0.413381	0.439624	0.439624
F306A	p.Phe306Ala	c.?	NA	NA	NA	0.441302	0.441302	0.439624	0.439624
S307A	p.Ser307Ala	c.919_921delinsGCG c.919T>G	0.863764	0.0629319	4	0.742015	0.855632	0.132397	0.0661986
Q308A	p.Gln308Ala	c.?	NA	NA	NA	0.60358	0.60358	0.439624	0.439624
L309A	p.Leu309Ala	c.?	NA	NA	NA	0.302479	0.302479	0.439624	0.439624
H310A	p.His310Ala	c.?	NA	NA	NA	0.35031	0.35031	0.439624	0.439624
T311A	p.Thr311Ala	c.931_933delinsGCC c.931A>G	0.814901	0.0596676	4	0.808009	0.814463	0.124976	0.0624879
D312A	p.Asp312Ala	c.935A>C	0.739061	0.129253	4	0.616738	0.723384	0.202502	0.101251
R313A	p.Arg313Ala	c.?	NA	NA	NA	0.611767	0.611767	0.439624	0.439624
K314A	p.Lys314Ala	c.940_942delinsGCG	0.414217	0.514118	4	0.471939	0.435515	0.488752	0.244376
Q315A	p.Gln315Ala	c.?	NA	NA	NA	0.62125	0.62125	0.439624	0.439624
I316A	p.Ile316Ala	c.?	NA	NA	NA	0.389567	0.389567	0.439624	0.439624
S317A	p.Ser317Ala	c.949T>G c.949_951delinsGCC	-0.236363	1.53161	4	0.119432	-0.0103276	1.00382	0.501908
V318A	p.Val318Ala	c.953T>C c.952_954delinsGCG c.952_954delinsGCT	1.01542	0.0347619	4	0.891226	1.01069	0.0952742	0.0476371
G319A	p.Gly319Ala	c.956G>C	0.798903	0.107503	4	0.501764	0.766531	0.199812	0.0999059
F320A	p.Phe320Ala	c.958_960delinsGCT	0.779775	0.362468	4	0.638279	0.738471	0.391901	0.19595
I321A	p.Ile321Ala	c.?	NA	NA	NA	0.324957	0.324957	0.439624	0.439624
G322A	p.Gly322Ala	c.?	NA	NA	NA	0.320983	0.320983	0.439624	0.439624
Y323A	p.Tyr323Ala	c.?	NA	NA	NA	0.310535	0.310535	0.439624	0.439624
P324A	p.Pro324Ala	c.970C>G c.970_972delinsGCT	0.350581	0.79114	4	0.300043	0.326645	0.649333	0.324666
N325A	p.Asn325Ala	c.973_975delinsGCC	0.0640697	0.863569	4	0.13998	0.101683	0.688067	0.344033
T326A	p.Thr326Ala	c.976_978delinsGCC c.976_978delinsGCG c.976_978delinsGCA c.976A>G	1.00518	0.0302456	4	0.923408	1.00246	0.0867561	0.043378
G327A	p.Gly327Ala	c.980G>C	-0.0372825	5.20145	4	0.0998903	0.0800556	2.01983	1.00992
K328A	p.Lys328Ala	c.?	NA	NA	NA	0.134764	0.134764	0.439624	0.439624
S329A	p.Ser329Ala	c.985T>G	-0.289884	1.63505	4	-0.0551766	-0.137254	1.0359	0.51795
S330A	p.Ser330Ala	c.988_990delinsGCT c.988T>G	1.09437	0.0437503	4	0.837205	1.08218	0.118197	0.0590987
I331A	p.Ile331Ala	c.991_993delinsGCC	0.0891491	0.788482	4	0.1757	0.130069	0.648855	0.324427
I332A	p.Ile332Ala	c.994_996delinsGCT	-0.366709	1.89347	4	-0.251012	-0.287701	1.12773	0.563866
N333A	p.Asn333Ala	c.?	NA	NA	NA	0.185548	0.185548	0.439624	0.439624
T334A	p.Thr334Ala	c.1000A>G c.1000_1002delinsGCT c.1000_1002delinsGCG	1.07223	0.021299	4	0.934176	1.06896	0.0738515	0.0369258
L335A	p.Leu335Ala	c.?	NA	NA	NA	0.363128	0.363128	0.439624	0.439624
R336A	p.Arg336Ala	c.?	NA	NA	NA	0.467471	0.467471	0.439624	0.439624
K337A	p.Lys337Ala	c.1009_1011delinsGCG	0.711766	0.404413	4	0.633262	0.687034	0.417424	0.208712
K338A	p.Lys338Ala	c.?	NA	NA	NA	0.457761	0.457761	0.439624	0.439624
K339A	p.Lys339Ala	c.1015_1017delinsGCG	0.384854	0.461359	4	0.433701	0.401665	0.454589	0.227295
V340A	p.Val340Ala	c.1019T>C c.1018_1020delinsGCT c.1018_1020delinsGCC	0.740181	0.0624886	4	0.611778	0.731661	0.132255	0.0661277
C341A	p.Cys341Ala	c.?	NA	NA	NA	0.21488	0.21488	0.439624	0.439624
Q342A	p.Gln342Ala	c.?	NA	NA	NA	0.57643	0.57643	0.439624	0.439624
V343A	p.Val343Ala	c.1027_1029delinsGCC c.1027_1029delinsGCG c.1028T>C c.1027_1029delinsGCA	0.950789	0.0378626	4	0.811417	0.945035	0.10061	0.0503048
A344A	p.Ala344=	c.1032A>C c.1032A>T c.1032A>G	1	0.0001	4	0.994753	1	0.0001	0.0001
P345A	p.Pro345Ala	c.1033C>G	0.964538	0.0896916	4	0.692242	0.939333	0.177252	0.0886261
I346A	p.Ile346Ala	c.?	NA	NA	NA	0.401203	0.401203	0.439624	0.439624
P347A	p.Pro347Ala	c.1039_1041delinsGCC c.1039C>G	0.64018	0.308627	4	0.462921	0.594125	0.356034	0.178017
G348A	p.Gly348Ala	c.?	NA	NA	NA	0.100262	0.100262	0.439624	0.439624
E349A	p.Glu349Ala	c.1046A>C c.1045_1047delinsGCG c.1045_1047delinsGCT	0.459221	0.256439	4	0.440202	0.454927	0.307597	0.153798
T350A	p.Thr350Ala	c.1048A>G c.1048_1050delinsGCA	-0.39177	1.32165	4	-0.0240639	-0.170961	0.919956	0.459978
K351A	p.Lys351Ala	c.1051_1053delinsGCG	0.402215	0.793494	4	0.392727	0.397714	0.650122	0.325061
V352A	p.Val352Ala	c.1055T>C	0.717554	0.0775134	4	0.704377	0.716487	0.145576	0.0727882
W353A	p.Trp353Ala	c.?	NA	NA	NA	0.479541	0.479541	0.439624	0.439624
Q354A	p.Gln354Ala	c.1060_1062delinsGCA	0.112395	0.819694	4	0.242293	0.175067	0.667222	0.333611
Y355A	p.Tyr355Ala	c.?	NA	NA	NA	0.488294	0.488294	0.439624	0.439624
I356A	p.Ile356Ala	c.?	NA	NA	NA	0.286221	0.286221	0.439624	0.439624
T357A	p.Thr357Ala	c.1069A>G c.1069_1071delinsGCC c.1069_1071delinsGCA	1.14106	0.0238342	4	0.989514	1.13706	0.0790189	0.0395095
L358A	p.Leu358Ala	c.?	NA	NA	NA	0.375293	0.375293	0.439624	0.439624
M359A	p.Met359Ala	c.1075_1077delinsGCG	-0.0421531	1.03446	4	0.18829	0.0824136	0.78059	0.390295
K360A	p.Lys360Ala	c.1078_1080delinsGCA	0.443593	0.446226	4	0.380333	0.422296	0.44502	0.22251
R361A	p.Arg361Ala	c.?	NA	NA	NA	0.504154	0.504154	0.439624	0.439624
I362A	p.Ile362Ala	c.?	NA	NA	NA	0.383065	0.383065	0.439624	0.439624
F363A	p.Phe363Ala	c.?	NA	NA	NA	0.540382	0.540382	0.439624	0.439624
L364A	p.Leu364Ala	c.?	NA	NA	NA	0.475943	0.475943	0.439624	0.439624
I365A	p.Ile365Ala	c.1093_1095delinsGCT	0.711766	0.404413	4	0.554579	0.662245	0.42219	0.211095
D366A	p.Asp366Ala	c.1096_1098delinsGCC c.1097A>C	-0.241625	3.52522	4	-0.0820787	-0.113928	1.62467	0.812334
C367A	p.Cys367Ala	c.?	NA	NA	NA	0.14613	0.14613	0.439624	0.439624
P368A	p.Pro368Ala	c.1102C>G	-0.124686	8.81616	4	-0.0408458	-0.048449	2.68793	1.34396
G369A	p.Gly369Ala	c.1105_1107delinsGCA c.1106G>C	0.14334	17.2677	4	0.199507	0.196785	3.82506	1.91253
I370A	p.Ile370Ala	c.1108_1110delinsGCT	0.169724	0.694255	4	0.257246	0.20834	0.597068	0.298534
V371A	p.Val371Ala	c.1112T>C c.1111_1113delinsGCA	1.1222	0.0306478	4	0.824444	1.11217	0.101504	0.0507522
P372A	p.Pro372Ala	c.?	NA	NA	NA	0.341886	0.341886	0.439624	0.439624
P373A	p.Pro373Ala	c.?	NA	NA	NA	0.322886	0.322886	0.439624	0.439624
S374A	p.Ser374Ala	c.1120T>G c.1120_1122delinsGCC	1.01739	0.0507337	4	0.721277	1.00124	0.132285	0.0661427
S375A	p.Ser375Ala	c.?	NA	NA	NA	0.348515	0.348515	0.439624	0.439624
K376A	p.Lys376Ala	c.?	NA	NA	NA	0.350118	0.350118	0.439624	0.439624
D377A	p.Asp377Ala	c.1130A>C	-0.303115	17.3975	4	-0.0678586	-0.0791761	3.84023	1.92011
S378A	p.Ser378Ala	c.1132T>G	0.760174	0.266867	4	0.648301	0.734125	0.319175	0.159588
E379A	p.Glu379Ala	c.1136A>C	-0.292722	1.66258	4	0.134844	-0.0130563	1.06016	0.530079
E380A	p.Glu380Ala	c.1139A>C	-0.214741	1.45304	4	0.216244	0.0537675	0.979789	0.489894
D381A	p.Asp381Ala	c.1141_1143delinsGCT c.1142A>C	0.530656	0.271316	4	0.410446	0.502309	0.323161	0.16158
I382A	p.Ile382Ala	c.1144_1146delinsGCT	0.198757	0.731032	4	0.29692	0.243321	0.618002	0.309001
L383A	p.Leu383Ala	c.?	NA	NA	NA	0.334853	0.334853	0.439624	0.439624
F384A	p.Phe384Ala	c.?	NA	NA	NA	0.409174	0.409174	0.439624	0.439624
R385A	p.Arg385Ala	c.?	NA	NA	NA	0.348983	0.348983	0.439624	0.439624
G386A	p.Gly386Ala	c.1157G>C	0.120999	0.813105	4	0.18633	0.152388	0.661372	0.330686
V387A	p.Val387Ala	c.1159_1161delinsGCC c.1160T>C	0.786814	0.0535351	4	0.679227	0.780639	0.120083	0.0600416
V388A	p.Val388Ala	c.1163T>C c.1162_1164delinsGCT	1.0365	0.0381077	4	0.83446	1.02811	0.105099	0.0525494
R389A	p.Arg389Ala	c.?	NA	NA	NA	0.256955	0.256955	0.439624	0.439624
V390A	p.Val390Ala	c.1169T>C	0.882767	0.116567	4	0.782421	0.871021	0.188843	0.0944215
E391A	p.Glu391Ala	c.1172A>C	-0.430329	14.7689	4	0.0542213	0.026995	3.52856	1.76428
H392A	p.His392Ala	c.?	NA	NA	NA	0.699463	0.699463	0.439624	0.439624
V393A	p.Val393Ala	c.1178T>C	0.657499	0.134894	4	0.600447	0.649911	0.204594	0.102297
T394A	p.Thr394Ala	c.1180_1182delinsGCC c.1180A>G c.1180_1182delinsGCG c.1180_1182delinsGCT	1.00345	0.0305847	4	0.938537	1.00127	0.0868203	0.0434101
H395A	p.His395Ala	c.?	NA	NA	NA	0.636698	0.636698	0.439624	0.439624
P396A	p.Pro396Ala	c.1186C>G	-0.190737	1.44669	4	0.0438076	-0.0448546	0.961407	0.480703
E397A	p.Glu397Ala	c.1190A>C	1.00335	0.0479034	4	0.882054	0.997081	0.113502	0.0567511
Q398A	p.Gln398Ala	c.?	NA	NA	NA	0.585343	0.585343	0.439624	0.439624
Y399A	p.Tyr399Ala	c.?	NA	NA	NA	0.343535	0.343535	0.439624	0.439624
I400A	p.Ile400Ala	c.1198_1200delinsGCT	-0.0417168	1.01177	4	0.124858	0.0474074	0.765689	0.382845
P401A	p.Pro401Ala	c.?	NA	NA	NA	0.367624	0.367624	0.439624	0.439624
G402A	p.Gly402Ala	c.1205G>C	0.414427	2.59568	4	0.543326	0.510711	1.36099	0.680494
V403A	p.Val403Ala	c.1207_1209delinsGCA c.1207_1209delinsGCG c.1207_1209delinsGCC c.1208T>C	0.551439	0.105343	4	0.586145	0.555152	0.175223	0.0876117
L404A	p.Leu404Ala	c.?	NA	NA	NA	0.364992	0.364992	0.439624	0.439624
K405A	p.Lys405Ala	c.?	NA	NA	NA	0.463714	0.463714	0.439624	0.439624
R406A	p.Arg406Ala	c.?	NA	NA	NA	0.304129	0.304129	0.439624	0.439624
C407A	p.Cys407Ala	c.?	NA	NA	NA	0.474285	0.474285	0.439624	0.439624
Q408A	p.Gln408Ala	c.?	NA	NA	NA	0.59823	0.59823	0.439624	0.439624
V409A	p.Val409Ala	c.1225_1227delinsGCT c.1226T>C c.1225_1227delinsGCG	1.13223	0.0252434	4	0.974774	1.12784	0.0817681	0.0408841
K410A	p.Lys410Ala	c.1228_1230delinsGCG	0.0248101	0.917052	4	0.193334	0.110845	0.719311	0.359655
H411A	p.His411Ala	c.?	NA	NA	NA	0.42871	0.42871	0.439624	0.439624
L412A	p.Leu412Ala	c.1234_1236delinsGCG c.1234_1236delinsGCA	-0.176795	1.38177	4	0.108408	-0.00249971	0.938036	0.469018
E413A	p.Glu413Ala	c.1237_1239delinsGCG c.1238A>C	1.17604	0.0608424	4	0.986034	1.16375	0.134744	0.0673721
R414A	p.Arg414Ala	c.?	NA	NA	NA	0.536671	0.536671	0.439624	0.439624
T415A	p.Thr415Ala	c.1243A>G c.1243_1245delinsGCC c.1243_1245delinsGCA	1.11114	0.0255574	4	0.915447	1.10561	0.0845284	0.0422642
Y416A	p.Tyr416Ala	c.?	NA	NA	NA	0.289928	0.289928	0.439624	0.439624
E417A	p.Glu417Ala	c.1250A>C	1.08353	0.0538076	4	0.920026	1.0741	0.1238	0.0619001
I418A	p.Ile418Ala	c.1252_1254delinsGCC	0.330254	0.460759	4	0.374121	0.345337	0.454081	0.227041
S419A	p.Ser419Ala	c.1255T>G	0.0691816	0.571853	4	0.263285	0.145674	0.532264	0.266132
G420A	p.Gly420Ala	c.1259G>C	0.0744369	4.06051	4	0.1342	0.123562	1.75901	0.879504
W421A	p.Trp421Ala	c.?	NA	NA	NA	0.337544	0.337544	0.439624	0.439624
K422A	p.Lys422Ala	c.?	NA	NA	NA	0.352332	0.352332	0.439624	0.439624
D423A	p.Asp423Ala	c.1268A>C	-0.349556	2.2596	4	-0.0797749	-0.155346	1.25858	0.629291
A424A	p.Ala424=	c.1272C>A c.1272C>T c.1272C>G	1	0.0001	4	0.978677	1	0.0001	0.0001
T425A	p.Thr425Ala	c.1273_1275delinsGCA c.1273_1275delinsGCT c.1273A>G	1.15304	0.0226849	4	0.980716	1.14871	0.0780435	0.0390217
E426A	p.Glu426Ala	c.1277A>C c.1276_1278delinsGCA	0.714946	0.100769	4	0.696305	0.71303	0.170338	0.0851689
F427A	p.Phe427Ala	c.?	NA	NA	NA	0.267166	0.267166	0.439624	0.439624
I428A	p.Ile428Ala	c.?	NA	NA	NA	0.409699	0.409699	0.439624	0.439624
E429A	p.Glu429Ala	c.1285_1287delinsGCT c.1286A>C	0.964643	0.0553723	4	0.91041	0.96143	0.120411	0.0602054
I430A	p.Ile430Ala	c.1288_1290delinsGCT	0.788277	0.35798	4	0.680661	0.757139	0.386488	0.193244
L431A	p.Leu431Ala	c.?	NA	NA	NA	0.381527	0.381527	0.439624	0.439624
A432A	p.Ala432=	c.1296A>T c.1296A>C c.1296A>G	1	0.0001	4	0.989754	1	0.0001	0.0001
R433A	p.Arg433Ala	c.?	NA	NA	NA	0.520513	0.520513	0.439624	0.439624
K434A	p.Lys434Ala	c.?	NA	NA	NA	0.539813	0.539813	0.439624	0.439624
Q435A	p.Gln435Ala	c.?	NA	NA	NA	0.630404	0.630404	0.439624	0.439624
G436A	p.Gly436Ala	c.?	NA	NA	NA	0.197964	0.197964	0.439624	0.439624
R437A	p.Arg437Ala	c.?	NA	NA	NA	0.396455	0.396455	0.439624	0.439624
L438A	p.Leu438Ala	c.?	NA	NA	NA	0.432935	0.432935	0.439624	0.439624
L439A	p.Leu439Ala	c.?	NA	NA	NA	0.471201	0.471201	0.439624	0.439624
K440A	p.Lys440Ala	c.?	NA	NA	NA	0.425774	0.425774	0.439624	0.439624
G441A	p.Gly441Ala	c.1322G>C c.1321_1323delinsGCA	-0.0818081	1.40409	4	0.0849519	0.0207375	0.940527	0.470264
G442A	p.Gly442Ala	c.1325G>C	0.886647	0.202483	4	0.698876	0.8515	0.273617	0.136809
E443A	p.Glu443Ala	c.1327_1329delinsGCA c.1328A>C	1.21676	0.0782204	4	0.913654	1.192	0.168226	0.0841131
P444A	p.Pro444Ala	c.1330C>G	-0.192011	6.82535	4	0.0355478	0.00957872	2.34367	1.17183
D445A	p.Asp445Ala	c.1334A>C	0.242746	0.405925	4	0.208286	0.231861	0.417171	0.208585
E446A	p.Glu446Ala	c.1337A>C	0.861042	0.112852	4	0.74966	0.848373	0.185802	0.0929008
S447A	p.Ser447Ala	c.1339T>G	1.05695	0.0575822	4	0.737882	1.03734	0.144444	0.072222
G448A	p.Gly448Ala	c.1343G>C	-0.125093	4.33408	4	0.0963173	0.0589756	1.82636	0.913179
V449A	p.Val449Ala	c.1346T>C c.1345_1347delinsGCA c.1345_1347delinsGCC	0.964504	0.0316395	4	0.804262	0.958938	0.0924142	0.0462071
S450A	p.Ser450Ala	c.1348T>G	1.23934	0.108162	4	0.97698	1.2106	0.19571	0.0978551
K451A	p.Lys451Ala	c.?	NA	NA	NA	0.412821	0.412821	0.439624	0.439624
Q452A	p.Gln452Ala	c.?	NA	NA	NA	0.529466	0.529466	0.439624	0.439624
I453A	p.Ile453Ala	c.?	NA	NA	NA	0.366088	0.366088	0.439624	0.439624
L454A	p.Leu454Ala	c.1360_1362delinsGCG	0.751093	0.378799	4	0.537597	0.686809	0.409963	0.204981
N455A	p.Asn455Ala	c.?	NA	NA	NA	0.452555	0.452555	0.439624	0.439624
D456A	p.Asp456Ala	c.1367A>C	0.684296	0.172881	4	0.54871	0.662017	0.24343	0.121715
F457A	p.Phe457Ala	c.?	NA	NA	NA	0.421733	0.421733	0.439624	0.439624
N458A	p.Asn458Ala	c.?	NA	NA	NA	0.631055	0.631055	0.439624	0.439624
R459A	p.Arg459Ala	c.?	NA	NA	NA	0.506814	0.506814	0.439624	0.439624
G460A	p.Gly460Ala	c.1379G>C	0.102655	7.07213	4	0.150761	0.145441	2.38803	1.19402
K461A	p.Lys461Ala	c.?	NA	NA	NA	0.440898	0.440898	0.439624	0.439624
I462A	p.Ile462Ala	c.1384_1386delinsGCC	0.219039	0.625805	4	0.21929	0.219143	0.556014	0.278007
P463A	p.Pro463Ala	c.1387C>G	0.0260565	2.61603	4	0.124214	0.0995224	1.36675	0.683373
W464A	p.Trp464Ala	c.?	NA	NA	NA	0.439235	0.439235	0.439624	0.439624
F465A	p.Phe465Ala	c.?	NA	NA	NA	0.402803	0.402803	0.439624	0.439624
V466A	p.Val466Ala	c.1397T>C	0.965125	0.0391571	4	0.757318	0.956265	0.107102	0.053551
L467A	p.Leu467Ala	c.?	NA	NA	NA	0.713669	0.713669	0.439624	0.439624
P468A	p.Pro468Ala	c.?	NA	NA	NA	0.317826	0.317826	0.439624	0.439624
P469A	p.Pro469Ala	c.?	NA	NA	NA	0.41494	0.41494	0.439624	0.439624
E470A	p.Glu470Ala	c.?	NA	NA	NA	0.650382	0.650382	0.439624	0.439624
K471A	p.Lys471Ala	c.?	NA	NA	NA	0.53916	0.53916	0.439624	0.439624
E472A	p.Glu472Ala	c.1415A>C	0.687823	0.422	4	0.675887	0.683952	0.427832	0.213916
G473A	p.Gly473Ala	c.1418G>C	0.533048	0.580307	4	0.517082	0.5267	0.528931	0.264465
E474A	p.Glu474Ala	c.1421A>C	0.543166	0.243165	4	0.529047	0.540107	0.297025	0.148512
E475A	p.Glu475Ala	c.1424A>C	0.786011	0.0932385	4	0.756248	0.783158	0.162686	0.0813429
K476A	p.Lys476Ala	c.?	NA	NA	NA	0.5774	0.5774	0.439624	0.439624
P477A	p.Pro477Ala	c.?	NA	NA	NA	0.741087	0.741087	0.439624	0.439624
K478A	p.Lys478Ala	c.?	NA	NA	NA	0.53994	0.53994	0.439624	0.439624
K479A	p.Lys479Ala	c.?	NA	NA	NA	0.507759	0.507759	0.439624	0.439624
K480A	p.Lys480Ala	c.?	NA	NA	NA	0.504847	0.504847	0.439624	0.439624
E481A	p.Glu481Ala	c.1442A>C	0.270227	0.648454	4	0.432147	0.338956	0.574847	0.287424
V482A	p.Val482Ala	c.1445T>C	1.0899	0.144699	4	0.955834	1.07096	0.217881	0.10894
E483A	p.Glu483Ala	c.?	NA	NA	NA	0.676372	0.676372	0.439624	0.439624
K484A	p.Lys484Ala	c.?	NA	NA	NA	0.475027	0.475027	0.439624	0.439624
T485A	p.Thr485Ala	c.1453A>G	0.64817	0.316023	4	0.521501	0.614679	0.357331	0.178665
A486A	p.Ala486=	c.1458A>G c.1458A>T	1	0.0001	4	0.943821	1	0.0001	0.0001
M1V	p.Met1Val	c.1A>G	0.223148	0.272675	4	0.224994	0.223585	0.320159	0.160079
G2V	p.Gly2Val	c.5G>T	-0.234573	9.04664	4	0.131614	0.0991767	2.72702	1.36351
T3V	p.Thr3Val	c.7_9delinsGTT	0.629991	0.471447	4	0.654583	0.638575	0.460739	0.230369
G4V	p.Gly4Val	c.11G>T	0.601494	0.213154	4	0.530939	0.587727	0.273975	0.136988
K5V	p.Lys5Val	c.13_15delinsGTG	0.218987	0.669703	4	0.371319	0.284849	0.586383	0.293192
K6V	p.Lys6Val	c.16_18delinsGTA	0.491407	0.382904	4	0.500021	0.49402	0.40098	0.20049
E7V	p.Glu7Val	c.19_21delinsGTA c.20A>T	1.0496	0.0313823	4	1.00367	1.04802	0.0876447	0.0438223
K8V	p.Lys8Val	c.22_24delinsGTA	0.257578	0.689151	4	0.454915	0.344288	0.600634	0.300317
S9V	p.Ser9Val	c.?	NA	NA	NA	0.596347	0.596347	0.439624	0.439624
R10V	p.Arg10Val	c.28_30delinsGTA	0.784767	0.359814	4	0.649786	0.74557	0.389549	0.194774
R11V	p.Arg11Val	c.?	NA	NA	NA	0.486033	0.486033	0.439624	0.439624
I12V	p.Ile12Val	c.34A>G c.34_36delinsGTA	0.52094	0.13324	4	0.613775	0.533157	0.204537	0.102268
R13V	p.Arg13Val	c.?	NA	NA	NA	0.454312	0.454312	0.439624	0.439624
E14V	p.Glu14Val	c.41A>T	1.01577	0.0338981	4	0.984507	1.01461	0.0911919	0.0455959
G15V	p.Gly15Val	c.44G>T c.43_45delinsGTC	-0.0070672	6.35708	4	0.237851	0.208092	2.25533	1.12766
D16V	p.Asp16Val	c.46_48delinsGTT c.47A>T	1.03359	0.0354284	4	0.965806	1.03096	0.0941464	0.0470732
T17V	p.Thr17Val	c.49_51delinsGTC	0.784767	0.359814	4	0.73782	0.771134	0.38529	0.192645
K18V	p.Lys18Val	c.52_54delinsGTA	1.49641	0.0609223	4	1.09433	1.47036	0.160598	0.0802992
D19V	p.Asp19Val	c.56A>T c.55_57delinsGTC	0.967008	0.0412923	4	0.919466	0.964875	0.101955	0.0509775
G20V	p.Gly20Val	c.59G>T	1.28515	0.041146	4	0.988956	1.27191	0.118339	0.0591696
N21V	p.Asn21Val	c.?	NA	NA	NA	0.652364	0.652364	0.439624	0.439624
L22V	p.Leu22Val	c.64_66delinsGTA c.64C>G	0.73811	0.156565	4	0.731679	0.737138	0.223664	0.111832
R23V	p.Arg23Val	c.67_69delinsGTT	0.539453	0.571974	4	0.51864	0.53125	0.523917	0.261959
V24V	p.Val24=	c.72G>T c.72G>C c.72G>A	1	0.0001	4	0.971834	1	0.0001	0.0001
K25V	p.Lys25Val	c.73_75delinsGTG	0.279702	0.734664	4	0.32854	0.301934	0.618555	0.309278
G26V	p.Gly26Val	c.77G>T c.76_78delinsGTC	0.835106	0.114782	4	0.73036	0.823011	0.187326	0.0936632
E27V	p.Glu27Val	c.79_81delinsGTG c.80A>T	1.1037	0.0238497	4	1.03466	1.10187	0.0760285	0.0380143
N28V	p.Asn28Val	c.?	NA	NA	NA	0.750985	0.750985	0.439624	0.439624
F29V	p.Phe29Val	c.85T>G	0.392863	0.218866	4	0.423459	0.398961	0.277533	0.138767
Y30V	p.Tyr30Val	c.?	NA	NA	NA	0.446248	0.446248	0.439624	0.439624
R31V	p.Arg31Val	c.?	NA	NA	NA	0.62909	0.62909	0.439624	0.439624
D32V	p.Asp32Val	c.95A>T	1.09779	0.0312109	4	0.968248	1.09335	0.09012	0.04506
S33V	p.Ser33Val	c.?	NA	NA	NA	0.581757	0.581757	0.439624	0.439624
K34V	p.Lys34Val	c.100_102delinsGTG	0.00107624	1.00415	4	0.301254	0.161119	0.772138	0.386069
R35V	p.Arg35Val	c.103_105delinsGTA	0.703693	0.410167	4	0.602727	0.671575	0.422387	0.211194
V36V	p.Val36=	c.108C>A c.108C>T c.108C>G	1	0.0001	4	0.989703	1	0.0001	0.0001
K37V	p.Lys37Val	c.109_111delinsGTA	0.462951	0.421482	4	0.421381	0.449481	0.427887	0.213944
F38V	p.Phe38Val	c.112T>G	1.08804	0.0454018	4	0.884741	1.07806	0.11567	0.0578352
L39V	p.Leu39Val	c.115C>G	0.794788	0.243723	4	0.700847	0.7744	0.299924	0.149962
N40V	p.Asn40Val	c.118_120delinsGTT	0.858469	0.326457	4	0.832588	0.851461	0.360805	0.180403
M41V	p.Met41Val	c.121A>G c.121_123delinsGTC	0.889296	0.0782251	4	0.824666	0.884016	0.147386	0.073693
Y42V	p.Tyr42Val	c.124_126delinsGTC	0.349813	0.57218	4	0.446954	0.388108	0.52609	0.263045
T43V	p.Thr43Val	c.?	NA	NA	NA	0.656581	0.656581	0.439624	0.439624
S44V	p.Ser44Val	c.?	NA	NA	NA	0.712889	0.712889	0.439624	0.439624
G45V	p.Gly45Val	c.133_135delinsGTC c.133_135delinsGTT c.134G>T	0.562193	0.231042	4	0.568549	0.563516	0.287223	0.143611
K46V	p.Lys46Val	c.136_138delinsGTG	0.703693	0.410167	4	0.627216	0.679365	0.42127	0.210635
E47V	p.Glu47Val	c.140A>T c.139_141delinsGTA	1.02012	0.0343987	4	0.952213	1.01757	0.0926412	0.0463206
I48V	p.Ile48Val	c.142_144delinsGTT c.142A>G	1.0936	0.0289176	4	0.97041	1.08968	0.0862059	0.043103
R49V	p.Arg49Val	c.145_147delinsGTG	0.151102	0.757319	4	0.38204	0.257968	0.640957	0.320478
N50V	p.Asn50Val	c.?	NA	NA	NA	0.696455	0.696455	0.439624	0.439624
K51V	p.Lys51Val	c.151_153delinsGTG	0.110348	0.769689	4	0.32427	0.210202	0.646139	0.323069
K52V	p.Lys52Val	c.154_156delinsGTA	0.858469	0.326457	4	0.724402	0.822169	0.365509	0.182755
G53V	p.Gly53Val	c.158G>T	0.923539	0.426676	4	0.863348	0.903873	0.431873	0.215937
N54V	p.Asn54Val	c.?	NA	NA	NA	0.75617	0.75617	0.439624	0.439624
L55V	p.Leu55Val	c.163T>G c.163_165delinsGTG	0.470114	0.188173	4	0.620717	0.496664	0.257936	0.128968
I56V	p.Ile56Val	c.166A>G	1.07161	0.0275696	4	0.976692	1.06872	0.0829362	0.0414681
R57V	p.Arg57Val	c.?	NA	NA	NA	0.648155	0.648155	0.439624	0.439624
A58V	p.Ala58Val	c.173C>T	1.07996	0.037933	4	0.910686	1.07296	0.102512	0.0512561
A59V	p.Ala59Val	c.175_177delinsGTA c.176C>T	1.19874	0.0484732	4	1.03485	1.19018	0.116855	0.0584277
S60V	p.Ser60Val	c.?	NA	NA	NA	0.572471	0.572471	0.439624	0.439624
F61V	p.Phe61Val	c.181T>G	-0.457307	16.6334	4	0.00447853	-0.0187061	3.75291	1.87646
Q62V	p.Gln62Val	c.?	NA	NA	NA	0.686885	0.686885	0.439624	0.439624
D63V	p.Asp63Val	c.188A>T	0.989137	0.0654329	4	0.928257	0.98492	0.132705	0.0663524
S64V	p.Ser64Val	c.?	NA	NA	NA	0.626944	0.626944	0.439624	0.439624
T65V	p.Thr65Val	c.?	NA	NA	NA	0.65168	0.65168	0.439624	0.439624
I66V	p.Ile66Val	c.196A>G	0.710804	0.0751515	4	0.770359	0.715494	0.143801	0.0719006
P67V	p.Pro67Val	c.?	NA	NA	NA	0.641024	0.641024	0.439624	0.439624
D68V	p.Asp68Val	c.203A>T c.202_204delinsGTA c.202_204delinsGTC	0.919358	0.0433359	4	0.886081	0.917795	0.104488	0.0522438
A69V	p.Ala69Val	c.206C>T	1.29506	0.0180263	4	1.08492	1.29084	0.0712081	0.035604
R70V	p.Arg70Val	c.208_210delinsGTG	0.316232	0.547552	4	0.443406	0.365037	0.512592	0.256296
V71V	p.Val71=	c.213C>G c.213C>T c.213C>A	1	0.0001	4	0.998211	1	0.0001	0.0001
Q72V	p.Gln72Val	c.?	NA	NA	NA	0.66366	0.66366	0.439624	0.439624
P73V	p.Pro73Val	c.?	NA	NA	NA	0.63995	0.63995	0.439624	0.439624
D74V	p.Asp74Val	c.220_222delinsGTC c.220_222delinsGTA c.221A>T	0.711977	0.0780518	4	0.716633	0.712357	0.146133	0.0730665
R75V	p.Arg75Val	c.?	NA	NA	NA	0.380184	0.380184	0.439624	0.439624
R76V	p.Arg76Val	c.?	NA	NA	NA	0.56687	0.56687	0.439624	0.439624
W77V	p.Trp77Val	c.?	NA	NA	NA	0.444096	0.444096	0.439624	0.439624
F78V	p.Phe78Val	c.232T>G	-0.296238	1.89108	4	-0.0203326	-0.1079	1.13289	0.566443
G79V	p.Gly79Val	c.236G>T c.235_237delinsGTA c.235_237delinsGTC	1.29264	0.0377346	4	0.949087	1.2785	0.118218	0.0591089
N80V	p.Asn80Val	c.238_240delinsGTC	0.641264	0.460985	4	0.680199	0.654657	0.454128	0.227064
T81V	p.Thr81Val	c.?	NA	NA	NA	0.531019	0.531019	0.439624	0.439624
R82V	p.Arg82Val	c.244_246delinsGTA	0.87671	0.319722	4	0.74401	0.841324	0.360479	0.180239
V83V	p.Val83=	c.249G>C c.249G>T c.249G>A	1	0.0001	4	0.995888	1	0.0001	0.0001
I84V	p.Ile84Val	c.250A>G c.250_252delinsGTT	1.02841	0.027491	4	0.976263	1.02683	0.0816849	0.0408424
S85V	p.Ser85Val	c.?	NA	NA	NA	0.375108	0.375108	0.439624	0.439624
Q86V	p.Gln86Val	c.?	NA	NA	NA	0.699951	0.699951	0.439624	0.439624
D87V	p.Asp87Val	c.259_261delinsGTT c.260A>T	1.1547	0.0240083	4	1.01527	1.151	0.0787473	0.0393737
A88V	p.Ala88Val	c.262_264delinsGTG c.263C>T	1.20965	0.0243888	4	1.02768	1.20474	0.0816375	0.0408187
L89V	p.Leu89Val	c.265C>G	-0.166063	2.15799	4	0.142717	0.0533282	1.22681	0.613405
Q90V	p.Gln90Val	c.?	NA	NA	NA	0.680665	0.680665	0.439624	0.439624
H91V	p.His91Val	c.?	NA	NA	NA	0.647984	0.647984	0.439624	0.439624
F92V	p.Phe92Val	c.274T>G	1.29962	0.037492	4	0.904755	1.28347	0.123968	0.0619839
R93V	p.Arg93Val	c.?	NA	NA	NA	0.485715	0.485715	0.439624	0.439624
S94V	p.Ser94Val	c.280_282delinsGTT	0.119811	0.784177	4	0.326653	0.217321	0.653309	0.326654
A95V	p.Ala95Val	c.284C>T c.283_285delinsGTC	0.291318	0.341497	4	0.578437	0.371638	0.393284	0.196642
L96V	p.Leu96Val	c.286T>G	0.458099	0.197778	4	0.588132	0.481977	0.264496	0.132248
G97V	p.Gly97Val	c.289_291delinsGTC c.289_291delinsGTA c.290G>T	0.0620572	0.667404	4	0.289003	0.159988	0.590976	0.295488
E98V	p.Glu98Val	c.293A>T c.292_294delinsGTG	1.0668	0.0252302	4	1.00859	1.06518	0.0781146	0.0390573
T99V	p.Thr99Val	c.?	NA	NA	NA	0.695586	0.695586	0.439624	0.439624
Q100V	p.Gln100Val	c.?	NA	NA	NA	0.743385	0.743385	0.439624	0.439624
K101V	p.Lys101Val	c.301_303delinsGTA	0.715605	0.401738	4	0.641502	0.692365	0.415418	0.207709
D102V	p.Asp102Val	c.305A>T c.304_306delinsGTC c.304_306delinsGTA	1.13886	0.0218244	4	0.99853	1.13546	0.0749082	0.0374541
T103V	p.Thr103Val	c.?	NA	NA	NA	0.606244	0.606244	0.439624	0.439624
Y104V	p.Tyr104Val	c.?	NA	NA	NA	0.460445	0.460445	0.439624	0.439624
Q105V	p.Gln105Val	c.313_315delinsGTA	0.560829	0.545403	4	0.597373	0.574819	0.507829	0.253915
V106V	p.Val106=	c.318T>A c.318T>G c.318T>C	1	0.0001	4	0.995617	1	0.0001	0.0001
L107V	p.Leu107Val	c.?	NA	NA	NA	0.44334	0.44334	0.439624	0.439624
L108V	p.Leu108Val	c.322C>G	1.09318	0.092924	4	0.859975	1.07089	0.176024	0.0880118
R109V	p.Arg109Val	c.325_327delinsGTA	0.87038	0.321997	4	0.758724	0.840451	0.360753	0.180376
R110V	p.Arg110Val	c.?	NA	NA	NA	0.644856	0.644856	0.439624	0.439624
N111V	p.Asn111Val	c.?	NA	NA	NA	0.686292	0.686292	0.439624	0.439624
K112V	p.Lys112Val	c.334_336delinsGTG	0.715605	0.401738	4	0.657756	0.697462	0.414862	0.207431
L113V	p.Leu113Val	c.337C>G	0.60668	0.225318	4	0.619228	0.60924	0.282599	0.141299
P114V	p.Pro114Val	c.?	NA	NA	NA	0.63552	0.63552	0.439624	0.439624
M115V	p.Met115Val	c.343A>G c.343_345delinsGTA c.343_345delinsGTC	0.762116	0.0608275	4	0.734923	0.760356	0.126534	0.0632669
S116V	p.Ser116Val	c.?	NA	NA	NA	0.547618	0.547618	0.439624	0.439624
L117V	p.Leu117Val	c.349T>G	1.27183	0.0321392	4	0.957791	1.26076	0.105675	0.0528373
L118V	p.Leu118Val	c.352_354delinsGTT c.352T>G	0.916619	0.0910107	4	0.805205	0.906168	0.16337	0.0816852
E119V	p.Glu119Val	c.355_357delinsGTT c.356A>T c.355_357delinsGTG	0.860053	0.0507579	4	0.868415	0.86051	0.113963	0.0569816
E120V	p.Glu120Val	c.358_360delinsGTG c.359A>T c.358_360delinsGTT	0.596465	0.129124	4	0.650433	0.603375	0.199027	0.0995135
K121V	p.Lys121Val	c.361_363delinsGTG	0.826129	0.338323	4	0.733039	0.800262	0.371617	0.185808
D122V	p.Asp122Val	c.365A>T c.364_366delinsGTT	1.08418	0.026807	4	0.978023	1.08104	0.0820919	0.0410459
A123V	p.Ala123Val	c.368C>T	1.32572	0.0221556	4	1.11971	1.32066	0.0790362	0.0395181
D124V	p.Asp124Val	c.370_372delinsGTG c.370_372delinsGTA c.371A>T c.370_372delinsGTC	1.10828	0.0270948	4	0.990516	1.10476	0.0830186	0.0415093
E125V	p.Glu125Val	c.373_375delinsGTC c.373_375delinsGTG c.374A>T c.373_375delinsGTT	1.19486	0.0259865	4	1.05551	1.19086	0.0821309	0.0410655
S126V	p.Ser126Val	c.?	NA	NA	NA	0.625859	0.625859	0.439624	0.439624
P127V	p.Pro127Val	c.?	NA	NA	NA	0.558826	0.558826	0.439624	0.439624
K128V	p.Lys128Val	c.382_384delinsGTA	0.625067	0.47615	4	0.609507	0.619601	0.463706	0.231853
A129V	p.Ala129Val	c.386C>T c.385_387delinsGTT	1.22836	0.0257936	4	1.04741	1.2232	0.0840298	0.0420149
R130V	p.Arg130Val	c.?	NA	NA	NA	0.625286	0.625286	0.439624	0.439624
I131V	p.Ile131Val	c.391A>G c.391_393delinsGTC c.391_393delinsGTA	1.15526	0.0246827	4	1.0166	1.15148	0.0798792	0.0399396
L132V	p.Leu132Val	c.394T>G	0.238936	0.414692	4	0.443182	0.304395	0.433452	0.216726
D133V	p.Asp133Val	c.398A>T c.397_399delinsGTA c.397_399delinsGTC	0.901337	0.0379014	4	0.888579	0.900809	0.0968014	0.0484007
T134V	p.Thr134Val	c.400_402delinsGTC	0.0609909	0.848898	4	0.313202	0.184882	0.690997	0.345498
E135V	p.Glu135Val	c.404A>T c.403_405delinsGTT c.403_405delinsGTG	1.08037	0.0270055	4	0.950298	1.0765	0.0834024	0.0417012
S136V	p.Ser136Val	c.406_408delinsGTT	0.240192	0.615205	4	0.390907	0.302235	0.554739	0.27737
Y137V	p.Tyr137Val	c.?	NA	NA	NA	0.231695	0.231695	0.439624	0.439624
A138V	p.Ala138Val	c.413C>T c.412_414delinsGTC	0.841546	0.0785607	4	0.799417	0.83809	0.147144	0.0735721
D139V	p.Asp139Val	c.415_417delinsGTA c.415_417delinsGTC c.415_417delinsGTG c.416A>T	0.737838	0.0644072	4	0.758393	0.739241	0.130703	0.0653514
A140V	p.Ala140Val	c.419C>T	0.78677	0.0907562	4	0.717136	0.780255	0.161121	0.0805606
F141V	p.Phe141Val	c.421_423delinsGTA c.421T>G c.421_423delinsGTC	-0.752813	15.7456	4	-0.311306	-0.334657	3.64759	1.8238
G142V	p.Gly142Val	c.425G>T	1.21417	0.0275623	4	0.923443	1.20534	0.0954042	0.0477021
P143V	p.Pro143Val	c.?	NA	NA	NA	0.572424	0.572424	0.439624	0.439624
K144V	p.Lys144Val	c.430_432delinsGTA	0.566489	0.343425	4	0.508362	0.550162	0.373874	0.186937
A145V	p.Ala145Val	c.434C>T	0.0446015	1.91766	4	0.280026	0.206017	1.1404	0.570199
Q146V	p.Gln146Val	c.?	NA	NA	NA	0.748266	0.748266	0.439624	0.439624
R147V	p.Arg147Val	c.?	NA	NA	NA	0.506082	0.506082	0.439624	0.439624
K148V	p.Lys148Val	c.442_444delinsGTA	0.103079	0.894442	4	0.315474	0.210186	0.710863	0.355432
R149V	p.Arg149Val	c.445_447delinsGTA	0.763445	0.371535	4	0.673756	0.736803	0.395125	0.197563
P150V	p.Pro150Val	c.?	NA	NA	NA	0.689169	0.689169	0.439624	0.439624
R151V	p.Arg151Val	c.?	NA	NA	NA	0.416158	0.416158	0.439624	0.439624
L152V	p.Leu152Val	c.?	NA	NA	NA	0.725839	0.725839	0.439624	0.439624
A153V	p.Ala153Val	c.457_459delinsGTG c.457_459delinsGTC c.458C>T	1.21101	0.0463762	4	1.04975	1.20293	0.113859	0.0569296
A154V	p.Ala154Val	c.460_462delinsGTG c.460_462delinsGTT c.461C>T	0.934451	0.0507446	4	0.839852	0.929289	0.115939	0.0579694
S155V	p.Ser155Val	c.?	NA	NA	NA	0.519991	0.519991	0.439624	0.439624
N156V	p.Asn156Val	c.?	NA	NA	NA	0.647141	0.647141	0.439624	0.439624
L157V	p.Leu157Val	c.469C>G	0.460995	1.64107	4	0.507153	0.491051	1.0324	0.516202
E158V	p.Glu158Val	c.472_474delinsGTT c.473A>T	0.868884	0.0483588	4	0.881009	0.869516	0.110904	0.0554518
D159V	p.Asp159Val	c.476A>T	1.07271	0.0338127	4	0.960121	1.06854	0.0933286	0.0466643
L160V	p.Leu160Val	c.478T>G	0.0674651	0.579558	4	0.292151	0.156729	0.539737	0.269868
V161V	p.Val161=	c.483C>T c.483C>A c.483C>G	1	0.0001	4	0.996312	1	0.0001	0.0001
K162V	p.Lys162Val	c.?	NA	NA	NA	0.561716	0.561716	0.439624	0.439624
A163V	p.Ala163Val	c.487_489delinsGTG c.487_489delinsGTA c.488C>T c.487_489delinsGTC	0.531258	0.158207	4	0.652564	0.549756	0.229318	0.114659
T164V	p.Thr164Val	c.490_492delinsGTA	0.214934	0.625074	4	0.404808	0.29383	0.563409	0.281705
N165V	p.Asn165Val	c.493_495delinsGTA c.493_495delinsGTT	0.63225	0.302613	4	0.676282	0.643524	0.343486	0.171743
E166V	p.Glu166Val	c.496_498delinsGTT c.496_498delinsGTG c.497A>T	0.945002	0.0338212	4	0.939725	0.944806	0.0908924	0.0454462
D167V	p.Asp167Val	c.500A>T	0.919857	0.0419784	4	0.854657	0.916886	0.103313	0.0516567
I168V	p.Ile168Val	c.502_504delinsGTG c.502_504delinsGTC c.502A>G c.502_504delinsGTA	1.0516	0.0233245	4	1.0002	1.05027	0.0747729	0.0373865
T169V	p.Thr169Val	c.?	NA	NA	NA	0.666981	0.666981	0.439624	0.439624
K170V	p.Lys170Val	c.508_510delinsGTG	0.630483	0.470982	4	0.596443	0.618609	0.460572	0.230286
Y171V	p.Tyr171Val	c.?	NA	NA	NA	0.518946	0.518946	0.439624	0.439624
E172V	p.Glu172Val	c.514_516delinsGTT c.515A>T	0.972605	0.0398351	4	0.94082	0.971227	0.0996829	0.0498414
E173V	p.Glu173Val	c.517_519delinsGTT c.518A>T c.517_519delinsGTC c.517_519delinsGTG	0.965828	0.0381072	4	0.895258	0.962897	0.0980743	0.0490372
K174V	p.Lys174Val	c.520_522delinsGTG	0.780604	0.118996	4	0.687244	0.769475	0.190856	0.095428
Q175V	p.Gln175Val	c.?	NA	NA	NA	0.728301	0.728301	0.439624	0.439624
V176V	p.Val176=	c.528C>G c.528C>T c.528C>A	1	0.0001	4	0.965831	1	0.0001	0.0001
L177V	p.Leu177Val	c.529_531delinsGTT c.529T>G	0.544377	0.151357	4	0.599888	0.55253	0.219806	0.109903
D178V	p.Asp178Val	c.533A>T c.532_534delinsGTG c.532_534delinsGTA c.532_534delinsGTC	1.07683	0.0339367	4	0.979655	1.07322	0.0928939	0.0464469
A179V	p.Ala179Val	c.536C>T	1.07973	0.0341197	4	0.944939	1.07469	0.0948355	0.0474177
T180V	p.Thr180Val	c.?	NA	NA	NA	0.666578	0.666578	0.439624	0.439624
L181V	p.Leu181Val	c.541T>G	1.13026	0.0307684	4	0.96745	1.12475	0.0911874	0.0455937
G182V	p.Gly182Val	c.545G>T c.544_546delinsGTT	1.0615	0.0547325	4	0.819958	1.04735	0.131775	0.0658874
L183V	p.Leu183Val	c.?	NA	NA	NA	0.580637	0.580637	0.439624	0.439624
M184V	p.Met184Val	c.550A>G c.550_552delinsGTA	0.859315	0.0494277	4	0.795983	0.855945	0.113145	0.0565723
G185V	p.Gly185Val	c.553_555delinsGTA c.554G>T	0.555664	0.140894	4	0.551777	0.555127	0.209294	0.104647
N186V	p.Asn186Val	c.556_558delinsGTC	0.887255	0.316075	4	0.808597	0.866456	0.354676	0.177338
Q187V	p.Gln187Val	c.?	NA	NA	NA	0.608758	0.608758	0.439624	0.439624
E188V	p.Glu188Val	c.563A>T c.562_564delinsGTT c.562_564delinsGTC	1.05165	0.0336672	4	0.931595	1.04723	0.0934408	0.0467204
D189V	p.Asp189Val	c.566A>T	0.626701	0.0892054	4	0.734844	0.636662	0.16126	0.0806302
K190V	p.Lys190Val	c.568_570delinsGTA	0.0184726	0.944204	4	0.280092	0.153942	0.739627	0.369814
E191V	p.Glu191Val	c.571_573delinsGTG c.572A>T	1.05874	0.0359558	4	0.979369	1.05562	0.0952512	0.0476256
N192V	p.Asn192Val	c.?	NA	NA	NA	0.587853	0.587853	0.439624	0.439624
G193V	p.Gly193Val	c.578G>T	-0.494301	11.3581	4	-0.0959569	-0.124578	3.07554	1.53777
W194V	p.Trp194Val	c.580_582delinsGTG	0.275618	0.580258	4	0.282248	0.278254	0.528854	0.264427
T195V	p.Thr195Val	c.583_585delinsGTC	0.887255	0.316075	4	0.789673	0.861452	0.35559	0.177795
S196V	p.Ser196Val	c.586_588delinsGTC	0.887255	0.316075	4	0.779563	0.858779	0.356157	0.178078
A197V	p.Ala197Val	c.590C>T	1.16008	0.0278726	4	0.971078	1.15427	0.0880646	0.0440323
A198V	p.Ala198Val	c.592_594delinsGTG c.593C>T c.592_594delinsGTC	0.440686	0.18814	4	0.566535	0.462868	0.255975	0.127988
K199V	p.Lys199Val	c.595_597delinsGTA	1.04605	0.290278	4	0.844723	0.996083	0.344791	0.172395
E200V	p.Glu200Val	c.598_600delinsGTG c.599A>T	0.989513	0.0345368	4	0.957864	0.988316	0.0921348	0.0460674
A201V	p.Ala201Val	c.601_603delinsGTA c.602C>T c.601_603delinsGTC	1.16167	0.0410119	4	1.08402	1.1582	0.102357	0.0511784
I202V	p.Ile202Val	c.604A>G c.604_606delinsGTA c.604_606delinsGTC	0.825858	0.0524256	4	0.842472	0.826793	0.11612	0.0580598
F203V	p.Phe203Val	c.607T>G	-0.423836	2.26301	4	-0.136506	-0.216905	1.26048	0.630241
S204V	p.Ser204Val	c.?	NA	NA	NA	0.599591	0.599591	0.439624	0.439624
K205V	p.Lys205Val	c.613_615delinsGTG	1.11446	0.108511	4	0.840475	1.08436	0.19762	0.09881
G206V	p.Gly206Val	c.617G>T	0.574645	0.254537	4	0.450284	0.546726	0.310364	0.155182
Q207V	p.Gln207Val	c.?	NA	NA	NA	0.689648	0.689648	0.439624	0.439624
S208V	p.Ser208Val	c.?	NA	NA	NA	0.238818	0.238818	0.439624	0.439624
K209V	p.Lys209Val	c.625_627delinsGTA	0.211916	0.649758	4	0.312388	0.254612	0.572166	0.286083
R210V	p.Arg210Val	c.?	NA	NA	NA	0.487938	0.487938	0.439624	0.439624
I211V	p.Ile211Val	c.631_633delinsGTC c.631A>G	0.35492	0.215239	4	0.437641	0.371188	0.276235	0.138118
W212V	p.Trp212Val	c.?	NA	NA	NA	0.289664	0.289664	0.439624	0.439624
N213V	p.Asn213Val	c.637_639delinsGTC	0.502562	0.370287	4	0.498538	0.501369	0.392119	0.19606
E214V	p.Glu214Val	c.640_642delinsGTT c.641A>T c.640_642delinsGTG	1.05315	0.0299516	4	0.820556	1.04549	0.0946459	0.047323
L215V	p.Leu215Val	c.643T>G	0.17558	0.417031	4	0.295519	0.214166	0.428113	0.214056
Y216V	p.Tyr216Val	c.?	NA	NA	NA	0.421859	0.421859	0.439624	0.439624
K217V	p.Lys217Val	c.649_651delinsGTA	0.679568	0.27156	4	0.5782	0.655648	0.322183	0.161092
V218V	p.Val218=	c.654C>A c.654C>T c.654C>G	1	0.0001	4	0.994714	1	0.0001	0.0001
I219V	p.Ile219Val	c.655_657delinsGTT c.655A>G	1.16752	0.0225864	4	1.05969	1.16482	0.0749779	0.037489
D220V	p.Asp220Val	c.658_660delinsGTA c.658_660delinsGTC c.659A>T c.658_660delinsGTG	-0.125961	0.703755	4	0.0425435	-0.051049	0.606648	0.303324
S221V	p.Ser221Val	c.661_663delinsGTG	0.0133716	0.954408	4	0.0984972	0.057679	0.734291	0.367146
S222V	p.Ser222Val	c.?	NA	NA	NA	0.199713	0.199713	0.439624	0.439624
D223V	p.Asp223Val	c.667_669delinsGTA c.667_669delinsGTT c.668A>T	1.01905	0.0295783	4	0.722988	1.00942	0.0994806	0.0497403
V224V	p.Val224=	c.672G>A c.672G>C c.672G>T	1	0.0001	4	0.996168	1	0.0001	0.0001
V225V	p.Val225=	c.675A>C c.675A>T c.675A>G	1	0.0001	4	0.997504	1	0.0001	0.0001
I226V	p.Ile226Val	c.676_678delinsGTT c.676A>G c.676_678delinsGTG	1.01479	0.0276893	4	0.962677	1.0132	0.0820018	0.0410009
H227V	p.His227Val	c.?	NA	NA	NA	0.749394	0.749394	0.439624	0.439624
V228V	p.Val228=	c.684T>C c.684T>A c.684T>G	1	0.0001	4	0.997178	1	0.0001	0.0001
L229V	p.Leu229Val	c.685C>G	0.836868	0.219905	4	0.752802	0.820049	0.280145	0.140073
D230V	p.Asp230Val	c.689A>T c.688_690delinsGTA c.688_690delinsGTC	0.124726	0.338698	4	0.149504	0.131616	0.369708	0.184854
A231V	p.Ala231Val	c.691_693delinsGTG c.691_693delinsGTT c.692C>T	0.997852	0.0400684	4	0.785776	0.988608	0.108784	0.054392
R232V	p.Arg232Val	c.694_696delinsGTG	0.817147	0.343867	4	0.576526	0.749499	0.388636	0.194318
D233V	p.Asp233Val	c.698A>T c.697_699delinsGTC c.697_699delinsGTA	0.551985	0.109863	4	0.485735	0.544626	0.180636	0.0903182
P234V	p.Pro234Val	c.?	NA	NA	NA	0.161112	0.161112	0.439624	0.439624
L235V	p.Leu235Val	c.703_705delinsGTA c.703T>G	0.353895	0.25531	4	0.476508	0.381487	0.310851	0.155425
G236V	p.Gly236Val	c.707G>T c.706_708delinsGTA	-0.38847	3.02506	4	-0.110414	-0.173032	1.49132	0.74566
T237V	p.Thr237Val	c.709_711delinsGTC	0.90711	0.30967	4	0.783743	0.874978	0.352405	0.176203
R238V	p.Arg238Val	c.712_714delinsGTT	0.597559	0.503955	4	0.562594	0.58482	0.481807	0.240903
C239V	p.Cys239Val	c.?	NA	NA	NA	0.530841	0.530841	0.439624	0.439624
K240V	p.Lys240Val	c.718_720delinsGTG	0.507021	0.616007	4	0.509591	0.50808	0.550235	0.275117
S241V	p.Ser241Val	c.?	NA	NA	NA	0.583319	0.583319	0.439624	0.439624
V242V	p.Val242=	c.726G>T c.726G>C c.726G>A	1	0.0001	4	0.992301	1	0.0001	0.0001
E243V	p.Glu243Val	c.728A>T c.727_729delinsGTG c.727_729delinsGTT	1.04131	0.0284682	4	0.932993	1.03791	0.0848693	0.0424347
E244V	p.Glu244Val	c.730_732delinsGTA c.731A>T	0.865789	0.0468253	4	0.87221	0.866114	0.108886	0.0544428
Y245V	p.Tyr245Val	c.733_735delinsGTT	0.250226	0.631762	4	0.342615	0.288854	0.561365	0.280683
M246V	p.Met246Val	c.736A>G	1.10925	0.0254963	4	0.968482	1.10529	0.081369	0.0406845
K247V	p.Lys247Val	c.739_741delinsGTG	0.355055	0.596117	4	0.39713	0.372055	0.538787	0.269394
K248V	p.Lys248Val	c.?	NA	NA	NA	0.540191	0.540191	0.439624	0.439624
E249V	p.Glu249Val	c.745_747delinsGTC c.746A>T	1.00472	0.0530064	4	0.971204	1.00281	0.117043	0.0585216
T250V	p.Thr250Val	c.748_750delinsGTA	0.606096	0.316153	4	0.597244	0.603754	0.353055	0.176527
P251V	p.Pro251Val	c.?	NA	NA	NA	0.619882	0.619882	0.439624	0.439624
H252V	p.His252Val	c.?	NA	NA	NA	0.646609	0.646609	0.439624	0.439624
K253V	p.Lys253Val	c.757_759delinsGTG	0.0814621	0.801053	4	0.179368	0.128137	0.655974	0.327987
H254V	p.His254Val	c.?	NA	NA	NA	0.748962	0.748962	0.439624	0.439624
L255V	p.Leu255Val	c.763T>G	0.516018	0.171404	4	0.529431	0.518206	0.236941	0.118471
I256V	p.Ile256Val	c.766A>G c.766_768delinsGTA c.766_768delinsGTC	1.08461	0.0263755	4	1.00626	1.08233	0.0804848	0.0402424
Y257V	p.Tyr257Val	c.?	NA	NA	NA	0.456278	0.456278	0.439624	0.439624
V258V	p.Val258=	c.774T>A c.774T>G c.774T>C	1	0.0001	4	0.987215	1	0.0001	0.0001
L259V	p.Leu259Val	c.775_777delinsGTA c.775_777delinsGTC c.775C>G	-0.0858954	2.39335	4	0.0900678	0.0427918	1.29861	0.649307
N260V	p.Asn260Val	c.778_780delinsGTT	0.238743	0.632524	4	0.238441	0.238616	0.559959	0.27998
K261V	p.Lys261Val	c.?	NA	NA	NA	0.262851	0.262851	0.439624	0.439624
C262V	p.Cys262Val	c.?	NA	NA	NA	0.58302	0.58302	0.439624	0.439624
D263V	p.Asp263Val	c.787_789delinsGTA c.788A>T c.787_789delinsGTC	-0.837163	6.66451	4	-0.252453	-0.320603	2.32007	1.16004
L264V	p.Leu264Val	c.790T>G	0.163688	0.521238	4	0.198164	0.176519	0.492728	0.246364
V265V	p.Val265=	c.795A>T c.795A>G c.795A>C	1	0.0001	4	0.997196	1	0.0001	0.0001
P266V	p.Pro266Val	c.?	NA	NA	NA	0.377959	0.377959	0.439624	0.439624
T267V	p.Thr267Val	c.799_801delinsGTC	0.769747	0.367965	4	0.726558	0.757005	0.390973	0.195486
W268V	p.Trp268Val	c.?	NA	NA	NA	0.550654	0.550654	0.439624	0.439624
V269V	p.Val269=	c.807T>G c.807T>C c.807T>A	1	0.0001	4	0.998141	1	0.0001	0.0001
A270V	p.Ala270Val	c.808_810delinsGTT c.808_810delinsGTG c.809C>T	0.735471	0.0835421	4	0.671988	0.729963	0.153177	0.0765885
A271V	p.Ala271Val	c.811_813delinsGTG c.812C>T c.811_813delinsGTC c.811_813delinsGTT	0.873281	0.0600971	4	0.817156	0.86969	0.126231	0.0631153
A272V	p.Ala272Val	c.815C>T	1.3029	0.019352	4	1.07536	1.298	0.0749644	0.0374822
W273V	p.Trp273Val	c.?	NA	NA	NA	0.31393	0.31393	0.439624	0.439624
V274V	p.Val274=	c.822C>T c.822C>A c.822C>G	1	0.0001	4	0.997195	1	0.0001	0.0001
K275V	p.Lys275Val	c.823_825delinsGTA	0.579208	0.337308	4	0.535977	0.567221	0.369042	0.184521
H276V	p.His276Val	c.?	NA	NA	NA	0.699683	0.699683	0.439624	0.439624
L277V	p.Leu277Val	c.829T>G c.829_831delinsGTA	-0.343756	2.4104	4	0.0269842	-0.072106	1.31203	0.656015
S278V	p.Ser278Val	c.?	NA	NA	NA	0.552129	0.552129	0.439624	0.439624
K279V	p.Lys279Val	c.835_837delinsGTG	0.631385	0.470131	4	0.573002	0.611044	0.460573	0.230286
E280V	p.Glu280Val	c.839A>T c.838_840delinsGTT c.838_840delinsGTG	0.890845	0.0389589	4	0.836666	0.888546	0.0988581	0.0494291
R281V	p.Arg281Val	c.?	NA	NA	NA	0.547578	0.547578	0.439624	0.439624
P282V	p.Pro282Val	c.?	NA	NA	NA	0.625775	0.625775	0.439624	0.439624
T283V	p.Thr283Val	c.847_849delinsGTT	0.786161	0.359082	4	0.736676	0.771812	0.384835	0.192417
L284V	p.Leu284Val	c.850T>G	1.41381	0.0390219	4	1.08974	1.40004	0.118086	0.0590431
A285V	p.Ala285Val	c.853_855delinsGTA c.854C>T	0.841977	0.0696269	4	0.651146	0.827974	0.145431	0.0727153
F286V	p.Phe286Val	c.856_858delinsGTA c.856T>G	0.555301	0.133213	4	0.399512	0.534803	0.208838	0.104419
H287V	p.His287Val	c.?	NA	NA	NA	0.554533	0.554533	0.439624	0.439624
A288V	p.Ala288Val	c.862_864delinsGTG c.862_864delinsGTC c.863C>T	-0.508596	9.38089	4	-0.0458202	-0.085478	2.78115	1.39057
S289V	p.Ser289Val	c.?	NA	NA	NA	0.38367	0.38367	0.439624	0.439624
I290V	p.Ile290Val	c.868_870delinsGTA c.868_870delinsGTC c.868A>G	0.790575	0.0787436	4	0.847782	0.795277	0.147729	0.0738645
T291V	p.Thr291Val	c.871_873delinsGTC	0.536943	0.372764	4	0.550398	0.540949	0.393907	0.196953
N292V	p.Asn292Val	c.874_876delinsGTC	0.631385	0.470131	4	0.607284	0.622988	0.459875	0.229938
S293V	p.Ser293Val	c.?	NA	NA	NA	0.493043	0.493043	0.439624	0.439624
F294V	p.Phe294Val	c.880T>G	-0.395583	2.62769	4	-0.0615663	-0.14531	1.37728	0.688642
G295V	p.Gly295Val	c.883_885delinsGTA c.884G>T	-0.28542	5.17413	4	0.0736587	0.0215028	2.01737	1.00868
K296V	p.Lys296Val	c.886_888delinsGTA	0.628451	0.304615	4	0.572143	0.613962	0.345326	0.172663
G297V	p.Gly297Val	c.890G>T c.889_891delinsGTA	1.35107	0.0367629	4	0.894139	1.33273	0.130755	0.0653775
S298V	p.Ser298Val	c.?	NA	NA	NA	0.509485	0.509485	0.439624	0.439624
L299V	p.Leu299Val	c.895T>G	0.647466	0.117766	4	0.629171	0.645305	0.187335	0.0936674
I300V	p.Ile300Val	c.898A>G c.898_900delinsGTC c.898_900delinsGTA	0.967075	0.0355704	4	0.937744	0.965935	0.0936109	0.0468054
Q301V	p.Gln301Val	c.901_903delinsGTG	0.940937	0.300053	4	0.8372	0.914543	0.344006	0.172003
L302V	p.Leu302Val	c.904T>G	-0.45244	3.17871	4	0.032054	-0.0729227	1.5429	0.771449
L303V	p.Leu303Val	c.907C>G	0.887594	0.205461	4	0.784342	0.868037	0.26919	0.134595
R304V	p.Arg304Val	c.?	NA	NA	NA	0.54992	0.54992	0.439624	0.439624
Q305V	p.Gln305Val	c.?	NA	NA	NA	0.562418	0.562418	0.439624	0.439624
F306V	p.Phe306Val	c.916_918delinsGTA c.916T>G	-0.0678233	1.81099	4	0.140809	0.0726219	1.10072	0.550359
S307V	p.Ser307Val	c.?	NA	NA	NA	0.597293	0.597293	0.439624	0.439624
Q308V	p.Gln308Val	c.?	NA	NA	NA	0.601375	0.601375	0.439624	0.439624
L309V	p.Leu309Val	c.925T>G	0.193104	0.384501	4	0.27903	0.219247	0.404012	0.202006
H310V	p.His310Val	c.?	NA	NA	NA	0.671302	0.671302	0.439624	0.439624
T311V	p.Thr311Val	c.?	NA	NA	NA	0.607032	0.607032	0.439624	0.439624
D312V	p.Asp312Val	c.934_936delinsGTC c.935A>T	1.00337	0.029785	4	0.790326	0.996392	0.092893	0.0464465
R313V	p.Arg313Val	c.?	NA	NA	NA	0.646036	0.646036	0.439624	0.439624
K314V	p.Lys314Val	c.?	NA	NA	NA	0.540286	0.540286	0.439624	0.439624
Q315V	p.Gln315Val	c.?	NA	NA	NA	0.734667	0.734667	0.439624	0.439624
I316V	p.Ile316Val	c.946_948delinsGTG c.946A>G c.946_948delinsGTT	1.04736	0.0393539	4	0.936892	1.04262	0.101305	0.0506523
S317V	p.Ser317Val	c.?	NA	NA	NA	0.496562	0.496562	0.439624	0.439624
V318V	p.Val318=	c.954A>G c.954A>T c.954A>C	1	0.0001	4	0.995392	1	0.0001	0.0001
G319V	p.Gly319Val	c.956G>T	-0.478667	9.12158	4	-0.240506	-0.261445	2.73785	1.36893
F320V	p.Phe320Val	c.958T>G	0.902601	0.0489161	4	0.742755	0.894177	0.117166	0.0585832
I321V	p.Ile321Val	c.961A>G c.961_963delinsGTT	1.12097	0.0282898	4	1.0343	1.11827	0.0838259	0.041913
G322V	p.Gly322Val	c.965G>T	-0.0569299	1.85907	4	0.00707791	-0.0134744	1.11438	0.557189
Y323V	p.Tyr323Val	c.?	NA	NA	NA	0.329684	0.329684	0.439624	0.439624
P324V	p.Pro324Val	c.?	NA	NA	NA	0.316695	0.316695	0.439624	0.439624
N325V	p.Asn325Val	c.973_975delinsGTC	0.361112	0.591435	4	0.344096	0.354269	0.535647	0.267824
T326V	p.Thr326Val	c.976_978delinsGTT	0.254293	0.583041	4	0.400959	0.312771	0.535364	0.267682
G327V	p.Gly327Val	c.979_981delinsGTC c.980G>T	0.35146	0.260639	4	0.265181	0.331732	0.312897	0.156448
K328V	p.Lys328Val	c.982_984delinsGTA	0.138621	0.730395	4	0.15629	0.146638	0.615777	0.307888
S329V	p.Ser329Val	c.?	NA	NA	NA	0.188404	0.188404	0.439624	0.439624
S330V	p.Ser330Val	c.?	NA	NA	NA	0.234333	0.234333	0.439624	0.439624
I331V	p.Ile331Val	c.991A>G	0.784715	0.0592075	4	0.785341	0.784754	0.12441	0.062205
I332V	p.Ile332Val	c.994_996delinsGTC c.994A>G c.994_996delinsGTG c.994_996delinsGTA	0.896747	0.0370726	4	0.686482	0.88824	0.104184	0.0520922
N333V	p.Asn333Val	c.997_999delinsGTC	0.779775	0.362468	4	0.537737	0.709122	0.401941	0.200971
T334V	p.Thr334Val	c.?	NA	NA	NA	0.433117	0.433117	0.439624	0.439624
L335V	p.Leu335Val	c.1003T>G	0.747132	0.113415	4	0.623343	0.732989	0.187152	0.093576
R336V	p.Arg336Val	c.?	NA	NA	NA	0.562014	0.562014	0.439624	0.439624
K337V	p.Lys337Val	c.1009_1011delinsGTG	0.55699	0.550037	4	0.548952	0.553897	0.510397	0.255198
K338V	p.Lys338Val	c.1012_1014delinsGTA	0.55699	0.550037	4	0.495522	0.533335	0.511257	0.255629
K339V	p.Lys339Val	c.?	NA	NA	NA	0.514059	0.514059	0.439624	0.439624
V340V	p.Val340=	c.1020G>C c.1020G>T c.1020G>A	1	0.0001	4	0.995775	1	0.0001	0.0001
C341V	p.Cys341Val	c.?	NA	NA	NA	0.155145	0.155145	0.439624	0.439624
Q342V	p.Gln342Val	c.?	NA	NA	NA	0.647031	0.647031	0.439624	0.439624
V343V	p.Val343=	c.1029T>G c.1029T>A c.1029T>C	1	0.0001	4	0.993634	1	0.0001	0.0001
A344V	p.Ala344Val	c.1030_1032delinsGTT c.1030_1032delinsGTG c.1031C>T	-0.0514305	0.904223	4	0.091116	0.0208408	0.711443	0.355722
P345V	p.Pro345Val	c.?	NA	NA	NA	0.309912	0.309912	0.439624	0.439624
I346V	p.Ile346Val	c.1036A>G	0.820094	0.0715884	4	0.793439	0.818087	0.139067	0.0695337
P347V	p.Pro347Val	c.?	NA	NA	NA	0.418941	0.418941	0.439624	0.439624
G348V	p.Gly348Val	c.1042_1044delinsGTA c.1043G>T	0.155204	1.38863	4	0.117894	0.132359	0.930733	0.465367
E349V	p.Glu349Val	c.1046A>T	0.999067	0.0412589	4	0.860171	0.992841	0.105426	0.052713
T350V	p.Thr350Val	c.1048_1050delinsGTT	0.0886032	0.810672	4	0.218008	0.15068	0.662436	0.331218
K351V	p.Lys351Val	c.1051_1053delinsGTG	0.523523	0.593025	4	0.488104	0.509256	0.536818	0.268409
V352V	p.Val352=	c.1056C>A c.1056C>T c.1056C>G	1	0.0001	4	0.997215	1	0.0001	0.0001
W353V	p.Trp353Val	c.?	NA	NA	NA	0.554395	0.554395	0.439624	0.439624
Q354V	p.Gln354Val	c.?	NA	NA	NA	0.538156	0.538156	0.439624	0.439624
Y355V	p.Tyr355Val	c.?	NA	NA	NA	0.489018	0.489018	0.439624	0.439624
I356V	p.Ile356Val	c.1066_1068delinsGTC c.1066A>G c.1066_1068delinsGTG	1.25136	0.0297367	4	1.11976	1.24705	0.0878974	0.0439487
T357V	p.Thr357Val	c.1069_1071delinsGTT	0.170449	0.820774	4	0.33663	0.250681	0.669797	0.334898
L358V	p.Leu358Val	c.1072C>G	0.115756	12.8172	4	0.289582	0.278423	3.27547	1.63774
M359V	p.Met359Val	c.1075_1077delinsGTA c.1075_1077delinsGTT c.1075A>G	1.11925	0.0236823	4	0.925266	1.11416	0.0810944	0.0405472
K360V	p.Lys360Val	c.1078_1080delinsGTA	0.0395827	0.879907	4	0.0995693	0.0695872	0.696092	0.348046
R361V	p.Arg361Val	c.?	NA	NA	NA	0.503474	0.503474	0.439624	0.439624
I362V	p.Ile362Val	c.1084_1086delinsGTG c.1084_1086delinsGTC c.1084A>G	0.451361	0.141746	4	0.602984	0.472411	0.216525	0.108263
F363V	p.Phe363Val	c.1087_1089delinsGTG c.1087T>G	1.04218	0.0459843	4	0.723518	1.02634	0.128106	0.0640528
L364V	p.Leu364Val	c.1090T>G	1.15009	0.0352392	4	0.870351	1.13931	0.107428	0.0537138
I365V	p.Ile365Val	c.1093_1095delinsGTC c.1093_1095delinsGTA c.1093A>G	0.893249	0.0412192	4	0.819127	0.88993	0.102531	0.0512657
D366V	p.Asp366Val	c.1097A>T	0.0415597	0.577379	4	0.115217	0.0707559	0.52833	0.264165
C367V	p.Cys367Val	c.?	NA	NA	NA	0.208788	0.208788	0.439624	0.439624
P368V	p.Pro368Val	c.?	NA	NA	NA	0.06349	0.06349	0.439624	0.439624
G369V	p.Gly369Val	c.1106G>T	-0.259612	6.95825	4	-0.0812686	-0.101276	2.36779	1.1839
I370V	p.Ile370Val	c.1108A>G c.1108_1110delinsGTC c.1108_1110delinsGTA	0.795415	0.0830593	4	0.832731	0.798636	0.15197	0.0759848
V371V	p.Val371=	c.1113G>A c.1113G>T c.1113G>C	1	0.0001	4	0.994212	1	0.0001	0.0001
P372V	p.Pro372Val	c.?	NA	NA	NA	0.492036	0.492036	0.439624	0.439624
P373V	p.Pro373Val	c.?	NA	NA	NA	0.414508	0.414508	0.439624	0.439624
S374V	p.Ser374Val	c.?	NA	NA	NA	0.266237	0.266237	0.439624	0.439624
S375V	p.Ser375Val	c.?	NA	NA	NA	0.451068	0.451068	0.439624	0.439624
K376V	p.Lys376Val	c.?	NA	NA	NA	0.541433	0.541433	0.439624	0.439624
D377V	p.Asp377Val	c.1130A>T	1.03621	0.0510614	4	0.731023	1.01946	0.133804	0.066902
S378V	p.Ser378Val	c.?	NA	NA	NA	0.391561	0.391561	0.439624	0.439624
E379V	p.Glu379Val	c.1136A>T c.1135_1137delinsGTT	0.997765	0.0460285	4	0.886823	0.992247	0.110496	0.055248
E380V	p.Glu380Val	c.1139A>T	0.659697	0.0792337	4	0.718405	0.66455	0.148314	0.0741572
D381V	p.Asp381Val	c.1141_1143delinsGTA c.1142A>T	0.978164	0.0835137	4	0.67057	0.951482	0.175014	0.0875069
I382V	p.Ile382Val	c.1144_1146delinsGTG c.1144_1146delinsGTA c.1144A>G c.1144_1146delinsGTC	1.102	0.0306519	4	0.958249	1.09716	0.0899516	0.0449758
L383V	p.Leu383Val	c.1147_1149delinsGTG c.1147T>G	1.14095	0.0306104	4	0.887639	1.13243	0.0974363	0.0487181
F384V	p.Phe384Val	c.1150T>G	-0.342307	1.82175	4	0.108495	-0.0382537	1.12041	0.560206
R385V	p.Arg385Val	c.1153_1155delinsGTA	0.696465	0.415469	4	0.582375	0.659854	0.426708	0.213354
G386V	p.Gly386Val	c.1157G>T	-0.138652	17.4391	4	0.0143934	0.00704753	3.84479	1.92239
V387V	p.Val387=	c.1161T>G c.1161T>C c.1161T>A	1	0.0001	4	0.988566	1	0.0001	0.0001
V388V	p.Val388=	c.1164C>T c.1164C>G c.1164C>A	1	0.0001	4	0.993765	1	0.0001	0.0001
R389V	p.Arg389Val	c.1165_1167delinsGTA	0.696465	0.415469	4	0.541741	0.646815	0.429488	0.214744
V390V	p.Val390=	c.1170C>A c.1170C>T c.1170C>G	1	0.0001	4	0.995919	1	0.0001	0.0001
E391V	p.Glu391Val	c.1172A>T c.1171_1173delinsGTC c.1171_1173delinsGTT c.1171_1173delinsGTG	1.15356	0.0294064	4	0.937667	1.14657	0.0924714	0.0462357
H392V	p.His392Val	c.?	NA	NA	NA	0.706448	0.706448	0.439624	0.439624
V393V	p.Val393=	c.1179C>G c.1179C>A c.1179C>T	1	0.0001	4	0.997518	1	0.0001	0.0001
T394V	p.Thr394Val	c.1180_1182delinsGTA	0.43055	0.455963	4	0.53112	0.464894	0.452968	0.226484
H395V	p.His395Val	c.?	NA	NA	NA	0.721557	0.721557	0.439624	0.439624
P396V	p.Pro396Val	c.1186_1188delinsGTA	0.696465	0.415469	4	0.562524	0.653484	0.427963	0.213981
E397V	p.Glu397Val	c.1190A>T c.1189_1191delinsGTG	0.777259	0.101959	4	0.834134	0.783169	0.172336	0.086168
Q398V	p.Gln398Val	c.?	NA	NA	NA	0.670265	0.670265	0.439624	0.439624
Y399V	p.Tyr399Val	c.?	NA	NA	NA	0.235498	0.235498	0.439624	0.439624
I400V	p.Ile400Val	c.1198A>G c.1198_1200delinsGTC	1.16805	0.0249618	4	1.03202	1.1643	0.0802376	0.0401188
P401V	p.Pro401Val	c.?	NA	NA	NA	0.496228	0.496228	0.439624	0.439624
G402V	p.Gly402Val	c.1204_1206delinsGTA c.1205G>T	0.788232	0.245455	4	0.677127	0.763984	0.302299	0.151149
V403V	p.Val403=	c.1209T>G c.1209T>C c.1209T>A	1	0.0001	4	0.994402	1	0.0001	0.0001
L404V	p.Leu404Val	c.1210T>G c.1210_1212delinsGTG	1.27331	0.0414695	4	0.873282	1.25529	0.131263	0.0656315
K405V	p.Lys405Val	c.1213_1215delinsGTA	0.0375888	0.874088	4	0.236315	0.136659	0.699544	0.349772
R406V	p.Arg406Val	c.?	NA	NA	NA	0.386946	0.386946	0.439624	0.439624
C407V	p.Cys407Val	c.1219_1221delinsGTC	0.721365	0.397797	4	0.698011	0.71409	0.411425	0.205712
Q408V	p.Gln408Val	c.?	NA	NA	NA	0.682983	0.682983	0.439624	0.439624
V409V	p.Val409=	c.1227A>G c.1227A>C c.1227A>T	1	0.0001	4	0.985287	1	0.0001	0.0001
K410V	p.Lys410Val	c.1228_1230delinsGTG	0.231625	0.648658	4	0.348637	0.281302	0.572297	0.286149
H411V	p.His411Val	c.?	NA	NA	NA	0.627269	0.627269	0.439624	0.439624
L412V	p.Leu412Val	c.1234T>G	0.0413428	0.596846	4	0.286189	0.140344	0.552063	0.276032
E413V	p.Glu413Val	c.1238A>T c.1237_1239delinsGTT c.1237_1239delinsGTG	1.08477	0.0286613	4	0.985012	1.08162	0.0848586	0.0424293
R414V	p.Arg414Val	c.1240_1242delinsGTA	0.633501	0.468145	4	0.605912	0.623915	0.458625	0.229312
T415V	p.Thr415Val	c.?	NA	NA	NA	0.621579	0.621579	0.439624	0.439624
Y416V	p.Tyr416Val	c.?	NA	NA	NA	0.37184	0.37184	0.439624	0.439624
E417V	p.Glu417Val	c.1249_1251delinsGTT c.1250A>T c.1249_1251delinsGTA	1.1012	0.0275761	4	0.97493	1.09736	0.0841705	0.0420852
I418V	p.Ile418Val	c.1252_1254delinsGTT c.1252A>G	1.08193	0.0549138	4	0.821761	1.06664	0.133957	0.0669785
S419V	p.Ser419Val	c.?	NA	NA	NA	0.432727	0.432727	0.439624	0.439624
G420V	p.Gly420Val	c.1258_1260delinsGTT c.1259G>T	-0.440852	4.03429	4	-0.0860687	-0.149555	1.75772	0.87886
W421V	p.Trp421Val	c.?	NA	NA	NA	0.451753	0.451753	0.439624	0.439624
K422V	p.Lys422Val	c.1264_1266delinsGTG	0.30525	0.572218	4	0.404129	0.344232	0.52619	0.263095
D423V	p.Asp423Val	c.1267_1269delinsGTC c.1268A>T c.1267_1269delinsGTA	0.0509808	0.479774	4	0.232692	0.11513	0.474018	0.237009
A424V	p.Ala424Val	c.1271C>T	0.980491	0.0440165	4	0.924492	0.977822	0.105837	0.0529187
T425V	p.Thr425Val	c.1273_1275delinsGTG	0.788277	1.66605	4	0.759875	0.769686	1.04189	0.520945
E426V	p.Glu426Val	c.1276_1278delinsGTT c.1277A>T	1.02003	0.0311371	4	0.939727	1.01728	0.0880885	0.0440442
F427V	p.Phe427Val	c.1279T>G	0.173101	0.33694	4	0.240035	0.191645	0.369483	0.184741
I428V	p.Ile428Val	c.1282_1284delinsGTC c.1282_1284delinsGTG c.1282A>G c.1282_1284delinsGTA	1.08135	0.0367506	4	0.979912	1.07728	0.0971946	0.0485973
E429V	p.Glu429Val	c.1285_1287delinsGTT c.1286A>T c.1285_1287delinsGTG	0.93389	0.0360157	4	0.903983	0.932713	0.0942606	0.0471303
I430V	p.Ile430Val	c.1288_1290delinsGTC c.1288A>G c.1288_1290delinsGTA	0.776689	0.0543253	4	0.824725	0.779484	0.118964	0.059482
L431V	p.Leu431Val	c.1291C>G	0.0529839	3.81215	4	0.262556	0.223279	1.69923	0.849613
A432V	p.Ala432Val	c.1295C>T c.1294_1296delinsGTT c.1294_1296delinsGTC c.1294_1296delinsGTG	0.121717	0.561511	4	0.185905	0.146733	0.51838	0.25919
R433V	p.Arg433Val	c.1297_1299delinsGTG	0.353064	0.517852	4	0.428228	0.380924	0.491656	0.245828
K434V	p.Lys434Val	c.?	NA	NA	NA	0.584722	0.584722	0.439624	0.439624
Q435V	p.Gln435Val	c.?	NA	NA	NA	0.742485	0.742485	0.439624	0.439624
G436V	p.Gly436Val	c.1307G>T	-0.206906	12.0069	4	-0.0104208	-0.0238274	3.16532	1.58266
R437V	p.Arg437Val	c.?	NA	NA	NA	0.402607	0.402607	0.439624	0.439624
L438V	p.Leu438Val	c.1312T>G	-0.369399	3.68894	4	0.0324608	-0.044886	1.67343	0.836717
L439V	p.Leu439Val	c.1315C>G	0.187143	4.40415	4	0.324903	0.301977	1.84164	0.920822
K440V	p.Lys440Val	c.1318_1320delinsGTG	0.318348	0.570117	4	0.353255	0.332078	0.522967	0.261483
G441V	p.Gly441Val	c.1322G>T	0.614689	0.155672	4	0.496432	0.596901	0.226819	0.11341
G442V	p.Gly442Val	c.1325G>T c.1324_1326delinsGTC	0.569639	0.19669	4	0.516653	0.559953	0.259548	0.129774
E443V	p.Glu443Val	c.1327_1329delinsGTA c.1328A>T	1.1489	0.0308301	4	1.00821	1.14414	0.0900742	0.0450371
P444V	p.Pro444Val	c.?	NA	NA	NA	0.406188	0.406188	0.439624	0.439624
D445V	p.Asp445Val	c.1333_1335delinsGTC c.1333_1335delinsGTG c.1334A>T c.1333_1335delinsGTA	-0.247919	1.0344	4	0.0051906	-0.111104	0.782301	0.39115
E446V	p.Glu446Val	c.1336_1338delinsGTT c.1337A>T c.1336_1338delinsGTA	0.759255	0.0568795	4	0.779406	0.760479	0.121676	0.0608379
S447V	p.Ser447Val	c.?	NA	NA	NA	0.500393	0.500393	0.439624	0.439624
G448V	p.Gly448Val	c.1343G>T c.1342_1344delinsGTC	-0.0855101	1.39434	4	0.0755568	0.0132687	0.936239	0.46812
V449V	p.Val449=	c.1347T>C c.1347T>A c.1347T>G	1	0.0001	4	0.994374	1	0.0001	0.0001
S450V	p.Ser450Val	c.?	NA	NA	NA	0.583232	0.583232	0.439624	0.439624
K451V	p.Lys451Val	c.1351_1353delinsGTG	0.355144	0.512174	4	0.395076	0.369842	0.487109	0.243554
Q452V	p.Gln452Val	c.?	NA	NA	NA	0.728877	0.728877	0.439624	0.439624
I453V	p.Ile453Val	c.1357A>G	0.957943	0.0410206	4	0.922072	0.956344	0.101377	0.0506887
L454V	p.Leu454Val	c.1360T>G	0.30587	0.403373	4	0.360088	0.322921	0.415878	0.207939
N455V	p.Asn455Val	c.?	NA	NA	NA	0.589987	0.589987	0.439624	0.439624
D456V	p.Asp456Val	c.1367A>T	0.159939	0.407644	4	0.306378	0.206326	0.423553	0.211777
F457V	p.Phe457Val	c.1369T>G	0.50155	0.243671	4	0.439955	0.488184	0.298454	0.149227
N458V	p.Asn458Val	c.?	NA	NA	NA	0.713499	0.713499	0.439624	0.439624
R459V	p.Arg459Val	c.1375_1377delinsGTA	0.602556	0.498705	4	0.545662	0.581965	0.478947	0.239474
G460V	p.Gly460Val	c.1379G>T	0.336374	0.789169	4	0.224635	0.283521	0.650182	0.325091
K461V	p.Lys461Val	c.?	NA	NA	NA	0.483593	0.483593	0.439624	0.439624
I462V	p.Ile462Val	c.1384A>G	0.955385	0.0398587	4	0.863456	0.951398	0.101252	0.0506258
P463V	p.Pro463Val	c.?	NA	NA	NA	0.339716	0.339716	0.439624	0.439624
W464V	p.Trp464Val	c.?	NA	NA	NA	0.37556	0.37556	0.439624	0.439624
F465V	p.Phe465Val	c.1393T>G	-0.35749	10.7053	4	-0.0511825	-0.0744308	2.9805	1.49025
V466V	p.Val466=	c.1398C>G c.1398C>A c.1398C>T	1	0.0001	4	0.997613	1	0.0001	0.0001
L467V	p.Leu467Val	c.?	NA	NA	NA	0.710448	0.710448	0.439624	0.439624
P468V	p.Pro468Val	c.?	NA	NA	NA	0.358118	0.358118	0.439624	0.439624
P469V	p.Pro469Val	c.?	NA	NA	NA	0.540334	0.540334	0.439624	0.439624
E470V	p.Glu470Val	c.1409A>T	1.14185	0.0581228	4	0.895543	1.12658	0.136679	0.0683395
K471V	p.Lys471Val	c.?	NA	NA	NA	0.588685	0.588685	0.439624	0.439624
E472V	p.Glu472Val	c.1415A>T	1.14503	0.0637285	4	0.968811	1.13312	0.137132	0.068566
G473V	p.Gly473Val	c.?	NA	NA	NA	0.483494	0.483494	0.439624	0.439624
E474V	p.Glu474Val	c.1421A>T	0.0768864	0.87344	4	0.382999	0.229435	0.708839	0.35442
E475V	p.Glu475Val	c.1424A>T	0.10754	0.776768	4	0.428976	0.258312	0.660863	0.330431
K476V	p.Lys476Val	c.?	NA	NA	NA	0.59406	0.59406	0.439624	0.439624
P477V	p.Pro477Val	c.?	NA	NA	NA	0.765908	0.765908	0.439624	0.439624
K478V	p.Lys478Val	c.?	NA	NA	NA	0.535279	0.535279	0.439624	0.439624
K479V	p.Lys479Val	c.?	NA	NA	NA	0.521848	0.521848	0.439624	0.439624
K480V	p.Lys480Val	c.?	NA	NA	NA	0.607729	0.607729	0.439624	0.439624
E481V	p.Glu481Val	c.1442A>T	0.99605	0.0967262	4	0.886514	0.985194	0.169276	0.084638
V482V	p.Val482=	c.1446T>G c.1446T>C c.1446T>A	1	0.0001	4	0.927286	1	0.0001	0.0001
E483V	p.Glu483Val	c.?	NA	NA	NA	0.650258	0.650258	0.439624	0.439624
K484V	p.Lys484Val	c.?	NA	NA	NA	0.577846	0.577846	0.439624	0.439624
T485V	p.Thr485Val	c.?	NA	NA	NA	0.685549	0.685549	0.439624	0.439624
A486V	p.Ala486Val	c.?	NA	NA	NA	0.745637	0.745637	0.439624	0.439624
M1L	p.Met1Leu	c.1A>T c.1A>C	-0.153962	1.4493	4	0.0134713	-0.0497505	0.95917	0.479585
G2L	p.Gly2Leu	c.?	NA	NA	NA	0.541698	0.541698	0.439624	0.439624
T3L	p.Thr3Leu	c.7_9delinsCTT	0.475216	0.663875	4	0.532668	0.499932	0.578859	0.289429
G4L	p.Gly4Leu	c.?	NA	NA	NA	0.540936	0.540936	0.439624	0.439624
K5L	p.Lys5Leu	c.13_15delinsTTG	0.539453	0.571974	4	0.547987	0.542817	0.523835	0.261917
K6L	p.Lys6Leu	c.16_18delinsTTA	0.66364	0.441426	4	0.569255	0.632092	0.443067	0.221534
E7L	p.Glu7Leu	c.19_21delinsCTG	0.784767	0.359814	4	0.79652	0.78818	0.384737	0.192368
K8L	p.Lys8Leu	c.22_24delinsTTA	0.784767	0.359814	4	0.736316	0.770697	0.385328	0.192664
S9L	p.Ser9Leu	c.25_27delinsTTA	0.784767	0.359814	4	0.705099	0.761632	0.386396	0.193198
R10L	p.Arg10Leu	c.?	NA	NA	NA	0.488444	0.488444	0.439624	0.439624
R11L	p.Arg11Leu	c.32G>T	-0.391516	4.53865	4	0.0196755	-0.0470551	1.87826	0.939131
I12L	p.Ile12Leu	c.34_36delinsTTG c.34A>C c.34_36delinsTTA	0.442021	0.339517	4	0.562425	0.475563	0.37405	0.187025
R13L	p.Arg13Leu	c.37_39delinsCTA c.38G>T	-0.142936	4.20777	4	0.150516	0.0997957	1.79789	0.898943
E14L	p.Glu14Leu	c.40_42delinsTTA	0.629991	0.471447	4	0.740458	0.668549	0.46359	0.231795
G15L	p.Gly15Leu	c.?	NA	NA	NA	0.484134	0.484134	0.439624	0.439624
D16L	p.Asp16Leu	c.?	NA	NA	NA	0.735061	0.735061	0.439624	0.439624
T17L	p.Thr17Leu	c.?	NA	NA	NA	0.629639	0.629639	0.439624	0.439624
K18L	p.Lys18Leu	c.52_54delinsTTA	0.66364	0.441426	4	0.606788	0.644637	0.44164	0.22082
D19L	p.Asp19Leu	c.?	NA	NA	NA	0.638057	0.638057	0.439624	0.439624
G20L	p.Gly20Leu	c.?	NA	NA	NA	0.708697	0.708697	0.439624	0.439624
N21L	p.Asn21Leu	c.?	NA	NA	NA	0.672275	0.672275	0.439624	0.439624
L22L	p.Leu22=	c.66T>A c.64_66delinsTTG c.66T>C c.66T>G	1	0.0001	4	0.982699	1	0.0001	0.0001
R23L	p.Arg23Leu	c.68G>T	0.823726	0.0752976	4	0.631902	0.808595	0.152124	0.0760622
V24L	p.Val24Leu	c.70G>T c.70G>C	0.868859	0.166309	4	0.82106	0.861256	0.233038	0.116519
K25L	p.Lys25Leu	c.73_75delinsCTG c.73_75delinsTTG	0.0617465	0.867133	4	0.182016	0.121464	0.691483	0.345741
G26L	p.Gly26Leu	c.?	NA	NA	NA	0.603285	0.603285	0.439624	0.439624
E27L	p.Glu27Leu	c.?	NA	NA	NA	0.803115	0.803115	0.439624	0.439624
N28L	p.Asn28Leu	c.?	NA	NA	NA	0.774164	0.774164	0.439624	0.439624
F29L	p.Phe29Leu	c.87C>G c.87C>A c.85T>C	0.839023	0.0524675	4	0.775287	0.835433	0.117035	0.0585176
Y30L	p.Tyr30Leu	c.88_90delinsCTC c.88_90delinsTTA	-0.0569637	1.04776	4	0.195602	0.0803618	0.788548	0.394274
R31L	p.Arg31Leu	c.91_93delinsTTA	0.359364	0.53819	4	0.493164	0.410167	0.507218	0.253609
D32L	p.Asp32Leu	c.?	NA	NA	NA	0.671564	0.671564	0.439624	0.439624
S33L	p.Ser33Leu	c.?	NA	NA	NA	0.596163	0.596163	0.439624	0.439624
K34L	p.Lys34Leu	c.100_102delinsCTG c.100_102delinsTTG	1.08263	0.0655604	4	0.822223	1.06456	0.147614	0.0738071
R35L	p.Arg35Leu	c.?	NA	NA	NA	0.395525	0.395525	0.439624	0.439624
V36L	p.Val36Leu	c.?	NA	NA	NA	0.761976	0.761976	0.439624	0.439624
K37L	p.Lys37Leu	c.109_111delinsTTA	0.216103	0.63528	4	0.290317	0.247233	0.562766	0.281383
F38L	p.Phe38Leu	c.114C>A c.114C>G c.112_114delinsCTA c.112T>C	0.960032	0.0384046	4	0.895332	0.957325	0.0983338	0.0491669
L39L	p.Leu39=	c.117G>C c.117G>T c.115C>T c.117G>A	1	0.0001	4	0.995054	1	0.0001	0.0001
N40L	p.Asn40Leu	c.?	NA	NA	NA	0.823613	0.823613	0.439624	0.439624
M41L	p.Met41Leu	c.121A>C c.121_123delinsCTT c.121A>T	0.704288	0.108362	4	0.718951	0.705897	0.17799	0.0889952
Y42L	p.Tyr42Leu	c.124_126delinsCTC	0.462951	0.421482	4	0.505741	0.476817	0.427914	0.213957
T43L	p.Thr43Leu	c.?	NA	NA	NA	0.6113	0.6113	0.439624	0.439624
S44L	p.Ser44Leu	c.?	NA	NA	NA	0.640954	0.640954	0.439624	0.439624
G45L	p.Gly45Leu	c.133_135delinsCTG c.133_135delinsTTG	0.703693	0.410167	4	0.694558	0.700787	0.419783	0.209892
K46L	p.Lys46Leu	c.?	NA	NA	NA	0.497481	0.497481	0.439624	0.439624
E47L	p.Glu47Leu	c.139_141delinsTTG c.139_141delinsCTG	1.5853	0.0314033	4	1.19885	1.57197	0.112202	0.0561009
I48L	p.Ile48Leu	c.142A>C	0.838837	0.0743359	4	0.777534	0.834058	0.142938	0.0714691
R49L	p.Arg49Leu	c.145_147delinsCTG	0.858469	0.326457	4	0.707227	0.817518	0.36683	0.183415
N50L	p.Asn50Leu	c.?	NA	NA	NA	0.723826	0.723826	0.439624	0.439624
K51L	p.Lys51Leu	c.?	NA	NA	NA	0.475649	0.475649	0.439624	0.439624
K52L	p.Lys52Leu	c.?	NA	NA	NA	0.521275	0.521275	0.439624	0.439624
G53L	p.Gly53Leu	c.?	NA	NA	NA	0.738371	0.738371	0.439624	0.439624
N54L	p.Asn54Leu	c.?	NA	NA	NA	0.754135	0.754135	0.439624	0.439624
L55L	p.Leu55=	c.163T>C c.165A>G c.163_165delinsCTG	1	0.0001	4	0.983321	1	0.0001	0.0001
I56L	p.Ile56Leu	c.166_168delinsTTA c.166A>C c.166_168delinsCTC	0.835717	0.097408	4	0.786272	0.830785	0.167444	0.0837219
R57L	p.Arg57Leu	c.169_171delinsTTG	0.397562	0.446484	4	0.455037	0.416918	0.445015	0.222508
A58L	p.Ala58Leu	c.?	NA	NA	NA	0.579608	0.579608	0.439624	0.439624
A59L	p.Ala59Leu	c.?	NA	NA	NA	0.73717	0.73717	0.439624	0.439624
S60L	p.Ser60Leu	c.178_180delinsTTG c.178_180delinsTTA	0.242786	0.592039	4	0.387475	0.301008	0.540621	0.270311
F61L	p.Phe61Leu	c.183C>A c.181T>C c.181_183delinsCTA c.183C>G	0.991702	0.0368429	4	0.843483	0.985741	0.0996173	0.0498087
Q62L	p.Gln62Leu	c.185A>T c.184_186delinsCTT c.184_186delinsTTG c.184_186delinsCTA	1.0332	0.0308583	4	0.882136	1.02808	0.090667	0.0453335
D63L	p.Asp63Leu	c.?	NA	NA	NA	0.740509	0.740509	0.439624	0.439624
S64L	p.Ser64Leu	c.190_192delinsCTC	0.427871	0.431414	4	0.465846	0.440371	0.4345	0.21725
T65L	p.Thr65Leu	c.193_195delinsTTA	0.229046	0.613885	4	0.404488	0.301177	0.555722	0.277861
I66L	p.Ile66Leu	c.196A>T c.196A>C	0.863225	0.0521929	4	0.720942	0.855252	0.1203	0.0601499
P67L	p.Pro67Leu	c.200C>T	1.15016	0.0534825	4	0.946029	1.13846	0.126613	0.0633063
D68L	p.Asp68Leu	c.?	NA	NA	NA	0.697876	0.697876	0.439624	0.439624
A69L	p.Ala69Leu	c.?	NA	NA	NA	0.628481	0.628481	0.439624	0.439624
R70L	p.Arg70Leu	c.208_210delinsTTG	0.310757	0.563837	4	0.438829	0.360797	0.522606	0.261303
V71L	p.Val71Leu	c.211G>C	1.57567	0.0518633	4	1.21156	1.55539	0.142402	0.0712009
Q72L	p.Gln72Leu	c.214_216delinsCTG c.215A>T c.214_216delinsTTA c.214_216delinsCTT	1.18402	0.0180201	4	0.961206	1.17955	0.0719497	0.0359749
P73L	p.Pro73Leu	c.217_219delinsCTT c.218C>T c.217_219delinsCTG c.217_219delinsTTA	1.22105	0.0215214	4	0.947653	1.21452	0.0825404	0.0412702
D74L	p.Asp74Leu	c.?	NA	NA	NA	0.650594	0.650594	0.439624	0.439624
R75L	p.Arg75Leu	c.223_225delinsCTC c.224G>T	-0.350096	4.41466	4	0.0189991	-0.0423027	1.8485	0.924248
R76L	p.Arg76Leu	c.226_228delinsCTC c.227G>T	1.1568	0.0304168	4	0.850109	1.14654	0.101963	0.0509817
W77L	p.Trp77Leu	c.229_231delinsCTG c.230G>T	0.107094	1.60653	4	0.232518	0.188154	1.0205	0.510248
F78L	p.Phe78Leu	c.234C>G c.232T>C c.234C>A c.232_234delinsCTA	0.717116	0.0608444	4	0.673041	0.714264	0.126841	0.0634207
G79L	p.Gly79Leu	c.?	NA	NA	NA	0.626629	0.626629	0.439624	0.439624
N80L	p.Asn80Leu	c.?	NA	NA	NA	0.771911	0.771911	0.439624	0.439624
T81L	p.Thr81Leu	c.241_243delinsCTA	0.79604	0.354017	4	0.620163	0.745554	0.388795	0.194397
R82L	p.Arg82Leu	c.244_246delinsCTA	0.87671	0.319722	4	0.744912	0.841564	0.360414	0.180207
V83L	p.Val83Leu	c.247G>C c.247G>T c.247_249delinsTTA	0.405248	0.36997	4	0.549377	0.447933	0.397378	0.198689
I84L	p.Ile84Leu	c.250A>C c.250A>T	1.16807	0.0244999	4	0.947411	1.16208	0.0843059	0.042153
S85L	p.Ser85Leu	c.253_255delinsCTT c.253_255delinsTTA	0.160283	0.795146	4	0.263413	0.209258	0.653024	0.326512
Q86L	p.Gln86Leu	c.256_258delinsCTT c.256_258delinsCTC c.256_258delinsCTA c.257A>T	0.877694	0.0489565	4	0.839345	0.875671	0.111971	0.0559853
D87L	p.Asp87Leu	c.?	NA	NA	NA	0.610393	0.610393	0.439624	0.439624
A88L	p.Ala88Leu	c.?	NA	NA	NA	0.570199	0.570199	0.439624	0.439624
L89L	p.Leu89=	c.267G>T c.267G>C c.267G>A c.265C>T	1	0.0001	4	0.989464	1	0.0001	0.0001
Q90L	p.Gln90Leu	c.269A>T c.268_270delinsCTA c.268_270delinsCTT c.268_270delinsTTG	0.814599	0.0468146	4	0.776007	0.812648	0.10919	0.0545951
H91L	p.His91Leu	c.271_273delinsCTA c.271_273delinsCTC c.272A>T	0.977788	0.0447009	4	0.851255	0.971666	0.109494	0.0547472
F92L	p.Phe92Leu	c.274_276delinsCTT c.274T>C c.276C>G c.276C>A	0.705234	0.0605591	4	0.745844	0.70785	0.126429	0.0632146
R93L	p.Arg93Leu	c.?	NA	NA	NA	0.387878	0.387878	0.439624	0.439624
S94L	p.Ser94Leu	c.?	NA	NA	NA	0.386165	0.386165	0.439624	0.439624
A95L	p.Ala95Leu	c.?	NA	NA	NA	0.632985	0.632985	0.439624	0.439624
L96L	p.Leu96=	c.286_288delinsCTA c.286_288delinsCTT c.286T>C c.288G>A	1	0.0001	4	0.992914	1	0.0001	0.0001
G97L	p.Gly97Leu	c.?	NA	NA	NA	0.575749	0.575749	0.439624	0.439624
E98L	p.Glu98Leu	c.292_294delinsTTA	0.87671	0.319722	4	0.868599	0.874547	0.355688	0.177844
T99L	p.Thr99Leu	c.?	NA	NA	NA	0.723547	0.723547	0.439624	0.439624
Q100L	p.Gln100Leu	c.298_300delinsCTT c.299A>T c.298_300delinsCTG	1.00648	0.0263289	4	0.898558	1.00334	0.0813695	0.0406847
K101L	p.Lys101Leu	c.301_303delinsTTA	0.601152	0.324541	4	0.567454	0.592067	0.359527	0.179764
D102L	p.Asp102Leu	c.?	NA	NA	NA	0.775404	0.775404	0.439624	0.439624
T103L	p.Thr103Leu	c.307_309delinsTTA	0.560829	0.545403	4	0.603437	0.577141	0.507941	0.253971
Y104L	p.Tyr104Leu	c.310_312delinsTTA c.310_312delinsCTT	0.0268225	0.904067	4	0.198916	0.114067	0.712996	0.356498
Q105L	p.Gln105Leu	c.313_315delinsCTT c.313_315delinsCTG c.314A>T	0.813888	0.0486593	4	0.768746	0.811521	0.111713	0.0558566
V106L	p.Val106Leu	c.316G>C c.316_318delinsTTA	0.738737	0.325015	4	0.694982	0.726928	0.360088	0.180044
L107L	p.Leu107=	c.321T>C c.321T>G c.321T>A	1	0.0001	4	0.985952	1	0.0001	0.0001
L108L	p.Leu108=	c.322C>T c.324G>C c.324G>T c.324G>A	1	0.0001	4	1.00091	1	0.0001	0.0001
R109L	p.Arg109Leu	c.325_327delinsCTA	0.87038	0.321997	4	0.725584	0.831567	0.363056	0.181528
R110L	p.Arg110Leu	c.328_330delinsTTA	0.87038	0.321997	4	0.675573	0.818162	0.367617	0.183808
N111L	p.Asn111Leu	c.331_333delinsCTT	0.715605	0.401738	4	0.700477	0.71086	0.414053	0.207026
K112L	p.Lys112Leu	c.?	NA	NA	NA	0.538603	0.538603	0.439624	0.439624
L113L	p.Leu113=	c.339T>C c.339T>A c.339T>G	1	0.0001	4	0.995327	1	0.0001	0.0001
P114L	p.Pro114Leu	c.341C>T c.340_342delinsCTT	0.724991	0.0816638	4	0.724149	0.724919	0.150091	0.0750456
M115L	p.Met115Leu	c.343_345delinsCTA c.343A>C c.343A>T	0.93566	0.0342643	4	0.845396	0.932275	0.0931308	0.0465654
S116L	p.Ser116Leu	c.347C>T	0.586717	0.123843	4	0.555477	0.58286	0.193418	0.0967088
L117L	p.Leu117=	c.351G>A c.349T>C	1	0.0001	4	0.996313	1	0.0001	0.0001
L118L	p.Leu118=	c.352T>C c.354G>A	1	0.0001	4	0.993859	1	0.0001	0.0001
E119L	p.Glu119Leu	c.355_357delinsCTA	0.87038	0.321997	4	0.823628	0.857848	0.357946	0.178973
E120L	p.Glu120Leu	c.?	NA	NA	NA	0.635885	0.635885	0.439624	0.439624
K121L	p.Lys121Leu	c.361_363delinsCTG	0.436768	0.45776	4	0.419803	0.430959	0.451704	0.225852
D122L	p.Asp122Leu	c.?	NA	NA	NA	0.780772	0.780772	0.439624	0.439624
A123L	p.Ala123Leu	c.?	NA	NA	NA	0.676679	0.676679	0.439624	0.439624
D124L	p.Asp124Leu	c.?	NA	NA	NA	0.82148	0.82148	0.439624	0.439624
E125L	p.Glu125Leu	c.?	NA	NA	NA	0.746565	0.746565	0.439624	0.439624
S126L	p.Ser126Leu	c.376_378delinsCTC	0.87038	0.321997	4	0.695244	0.823435	0.36567	0.182835
P127L	p.Pro127Leu	c.379_381delinsCTC c.379_381delinsCTT c.379_381delinsCTG c.380C>T	-0.529423	8.62819	4	-0.0347936	-0.0805369	2.66095	1.33048
K128L	p.Lys128Leu	c.382_384delinsTTA	0.715605	0.401738	4	0.606359	0.681344	0.417084	0.208542
A129L	p.Ala129Leu	c.?	NA	NA	NA	0.64058	0.64058	0.439624	0.439624
R130L	p.Arg130Leu	c.388_390delinsCTA	0.718762	0.399568	4	0.62561	0.689656	0.414755	0.207377
I131L	p.Ile131Leu	c.391_393delinsTTA c.391A>C	-0.256581	1.68553	4	0.163326	0.0193753	1.06803	0.534014
L132L	p.Leu132=	c.394T>C c.394_396delinsCTT c.396G>A	1	0.0001	4	0.986856	1	0.0001	0.0001
D133L	p.Asp133Leu	c.?	NA	NA	NA	0.724958	0.724958	0.439624	0.439624
T134L	p.Thr134Leu	c.?	NA	NA	NA	0.567003	0.567003	0.439624	0.439624
E135L	p.Glu135Leu	c.?	NA	NA	NA	0.702498	0.702498	0.439624	0.439624
S136L	p.Ser136Leu	c.?	NA	NA	NA	0.526398	0.526398	0.439624	0.439624
Y137L	p.Tyr137Leu	c.409_411delinsCTT	0.184419	0.664041	4	0.206602	0.193964	0.57836	0.28918
A138L	p.Ala138Leu	c.?	NA	NA	NA	0.602569	0.602569	0.439624	0.439624
D139L	p.Asp139Leu	c.?	NA	NA	NA	0.557555	0.557555	0.439624	0.439624
A140L	p.Ala140Leu	c.?	NA	NA	NA	0.511269	0.511269	0.439624	0.439624
F141L	p.Phe141Leu	c.421T>C c.423T>A c.423T>G	0.646154	0.0720317	4	0.582729	0.641351	0.140398	0.0701992
G142L	p.Gly142Leu	c.?	NA	NA	NA	0.72603	0.72603	0.439624	0.439624
P143L	p.Pro143Leu	c.428C>T	0.853974	0.0622465	4	0.708952	0.844386	0.133022	0.0665111
K144L	p.Lys144Leu	c.?	NA	NA	NA	0.451151	0.451151	0.439624	0.439624
A145L	p.Ala145Leu	c.?	NA	NA	NA	0.462087	0.462087	0.439624	0.439624
Q146L	p.Gln146Leu	c.436_438delinsCTG c.436_438delinsCTT c.436_438delinsTTA c.436_438delinsCTC c.437A>T	1.06294	0.0249666	4	0.932201	1.05933	0.0800093	0.0400046
R147L	p.Arg147Leu	c.439_441delinsTTA	0.685801	0.42356	4	0.577341	0.650539	0.431847	0.215924
K148L	p.Lys148Leu	c.?	NA	NA	NA	0.481262	0.481262	0.439624	0.439624
R149L	p.Arg149Leu	c.445_447delinsTTA	0.595263	0.506398	4	0.596517	0.595721	0.483066	0.241533
P150L	p.Pro150Leu	c.448_450delinsCTT c.448_450delinsCTG c.449C>T	0.696018	0.085724	4	0.674356	0.694094	0.154606	0.0773029
R151L	p.Arg151Leu	c.452G>T c.451_453delinsCTC	-0.292182	9.4014	4	0.00367648	-0.0216267	2.78259	1.39129
L152L	p.Leu152=	c.456T>G c.456T>A c.456T>C	1	0.0001	4	0.988844	1	0.0001	0.0001
A153L	p.Ala153Leu	c.?	NA	NA	NA	0.672897	0.672897	0.439624	0.439624
A154L	p.Ala154Leu	c.?	NA	NA	NA	0.581798	0.581798	0.439624	0.439624
S155L	p.Ser155Leu	c.463_465delinsCTC	0.14559	0.744537	4	0.29142	0.212456	0.627742	0.313871
N156L	p.Asn156Leu	c.?	NA	NA	NA	0.602398	0.602398	0.439624	0.439624
L157L	p.Leu157=	c.471A>G c.469C>T c.469_471delinsTTG c.471A>C c.471A>T	1	0.0001	4	0.989588	1	0.0001	0.0001
E158L	p.Glu158Leu	c.472_474delinsCTG	0.840576	0.333614	4	0.794721	0.827963	0.366422	0.183211
D159L	p.Asp159Leu	c.?	NA	NA	NA	0.706738	0.706738	0.439624	0.439624
L160L	p.Leu160=	c.480G>A c.478T>C	1	0.0001	4	0.998455	1	0.0001	0.0001
V161L	p.Val161Leu	c.481G>C	0.6166	0.392446	4	0.652683	0.627735	0.407929	0.203964
K162L	p.Lys162Leu	c.484_486delinsTTG	0.0360165	0.932481	4	0.193416	0.117029	0.726394	0.363197
A163L	p.Ala163Leu	c.?	NA	NA	NA	0.540916	0.540916	0.439624	0.439624
T164L	p.Thr164Leu	c.490_492delinsTTA	0.254096	0.683262	4	0.412006	0.323148	0.594434	0.297217
N165L	p.Asn165Leu	c.493_495delinsCTT	0.763445	0.371535	4	0.75004	0.759463	0.393042	0.196521
E166L	p.Glu166Leu	c.496_498delinsCTA	0.840576	0.333614	4	0.835846	0.839275	0.365855	0.182928
D167L	p.Asp167Leu	c.?	NA	NA	NA	0.662292	0.662292	0.439624	0.439624
I168L	p.Ile168Leu	c.502_504delinsTTA c.502A>C	1.16485	0.0350867	4	0.939259	1.15619	0.102364	0.0511818
T169L	p.Thr169Leu	c.?	NA	NA	NA	0.520573	0.520573	0.439624	0.439624
K170L	p.Lys170Leu	c.508_510delinsTTG	0.887255	0.316075	4	0.680097	0.832477	0.364608	0.182304
Y171L	p.Tyr171Leu	c.511_513delinsTTA	0.520932	0.373843	4	0.506504	0.516627	0.394672	0.197336
E172L	p.Glu172Leu	c.514_516delinsCTG	0.887255	0.316075	4	0.826589	0.871213	0.353988	0.176994
E173L	p.Glu173Leu	c.?	NA	NA	NA	0.727033	0.727033	0.439624	0.439624
K174L	p.Lys174Leu	c.520_522delinsTTG	-0.0171803	0.967066	4	0.24165	0.11839	0.750539	0.375269
Q175L	p.Gln175Leu	c.523_525delinsCTG c.523_525delinsCTT c.524A>T	1.02918	0.0349353	4	0.923505	1.02514	0.0947103	0.0473552
V176L	p.Val176Leu	c.526G>C	0.360342	0.908816	4	0.519108	0.441038	0.714617	0.357308
L177L	p.Leu177=	c.529_531delinsCTT c.531A>G c.529T>C c.529_531delinsCTG	1	0.0001	4	0.97357	1	0.0001	0.0001
D178L	p.Asp178Leu	c.?	NA	NA	NA	0.747575	0.747575	0.439624	0.439624
A179L	p.Ala179Leu	c.?	NA	NA	NA	0.538039	0.538039	0.439624	0.439624
T180L	p.Thr180Leu	c.?	NA	NA	NA	0.574533	0.574533	0.439624	0.439624
L181L	p.Leu181=	c.541T>C c.541_543delinsCTC c.543A>G	1	0.0001	4	0.991502	1	0.0001	0.0001
G182L	p.Gly182Leu	c.?	NA	NA	NA	0.541394	0.541394	0.439624	0.439624
L183L	p.Leu183=	c.549A>T c.549A>C c.547C>T c.549A>G	1	0.0001	4	0.977178	1	0.0001	0.0001
M184L	p.Met184Leu	c.550A>C c.550_552delinsTTA c.550A>T	0.660987	0.0798682	4	0.664347	0.661267	0.148131	0.0740653
G185L	p.Gly185Leu	c.?	NA	NA	NA	0.50155	0.50155	0.439624	0.439624
N186L	p.Asn186Leu	c.?	NA	NA	NA	0.784518	0.784518	0.439624	0.439624
Q187L	p.Gln187Leu	c.559_561delinsCTT c.559_561delinsCTA c.560A>T c.559_561delinsTTG	1.07422	0.0265907	4	0.880992	1.06855	0.0861599	0.04308
E188L	p.Glu188Leu	c.562_564delinsTTA	0.887255	0.316075	4	0.844195	0.875869	0.353486	0.176743
D189L	p.Asp189Leu	c.?	NA	NA	NA	0.744717	0.744717	0.439624	0.439624
K190L	p.Lys190Leu	c.568_570delinsTTA	0.0297995	0.902519	4	0.21532	0.123771	0.713057	0.356529
E191L	p.Glu191Leu	c.?	NA	NA	NA	0.706334	0.706334	0.439624	0.439624
N192L	p.Asn192Leu	c.?	NA	NA	NA	0.582571	0.582571	0.439624	0.439624
G193L	p.Gly193Leu	c.?	NA	NA	NA	0.355825	0.355825	0.439624	0.439624
W194L	p.Trp194Leu	c.581G>T c.580_582delinsTTA c.580_582delinsCTG	-0.322162	3.25209	4	-0.0322032	-0.0939135	1.55469	0.777346
T195L	p.Thr195Leu	c.?	NA	NA	NA	0.62645	0.62645	0.439624	0.439624
S196L	p.Ser196Leu	c.586_588delinsTTG	0.785258	0.359555	4	0.674885	0.753223	0.387765	0.193883
A197L	p.Ala197Leu	c.?	NA	NA	NA	0.530422	0.530422	0.439624	0.439624
A198L	p.Ala198Leu	c.?	NA	NA	NA	0.468968	0.468968	0.439624	0.439624
K199L	p.Lys199Leu	c.595_597delinsTTA c.595_597delinsCTA	0.0967488	0.86816	4	0.256311	0.176024	0.693994	0.346997
E200L	p.Glu200Leu	c.?	NA	NA	NA	0.793211	0.793211	0.439624	0.439624
A201L	p.Ala201Leu	c.?	NA	NA	NA	0.705786	0.705786	0.439624	0.439624
I202L	p.Ile202Leu	c.604_606delinsTTG c.604A>C c.604_606delinsTTA	-0.31959	1.74429	4	0.124735	-0.0241755	1.09186	0.545931
F203L	p.Phe203Leu	c.607_609delinsCTG c.607T>C c.607_609delinsCTA c.609C>G c.609C>A	0.465799	0.112029	4	0.464181	0.465616	0.181589	0.0907946
S204L	p.Ser204Leu	c.?	NA	NA	NA	0.577479	0.577479	0.439624	0.439624
K205L	p.Lys205Leu	c.613_615delinsCTG	0.211379	0.743692	4	0.373244	0.285552	0.628255	0.314128
G206L	p.Gly206Leu	c.616_618delinsCTT	0.971923	0.292547	4	0.777643	0.923419	0.345744	0.172872
Q207L	p.Gln207Leu	c.619_621delinsCTC c.619_621delinsCTG c.619_621delinsCTT c.620A>T	0.848831	0.0444506	4	0.789254	0.845964	0.106508	0.053254
S208L	p.Ser208Leu	c.?	NA	NA	NA	0.223299	0.223299	0.439624	0.439624
K209L	p.Lys209Leu	c.625_627delinsTTA	0.235184	0.620821	4	0.342486	0.279592	0.555597	0.277799
R210L	p.Arg210Leu	c.629G>T c.628_630delinsCTA	0.533253	0.195731	4	0.48629	0.524702	0.258561	0.12928
I211L	p.Ile211Leu	c.631A>C c.631_633delinsTTA	-0.0779219	0.895913	4	0.196816	0.0607367	0.716919	0.358459
W212L	p.Trp212Leu	c.635G>T c.634_636delinsCTG	-0.344674	8.52806	4	0.0369163	0.00125115	2.64291	1.32146
N213L	p.Asn213Leu	c.637_639delinsCTC	0.39877	0.481607	4	0.496495	0.433355	0.469512	0.234756
E214L	p.Glu214Leu	c.640_642delinsTTA	0.382059	0.469221	4	0.449396	0.40549	0.460258	0.230129
L215L	p.Leu215=	c.643_645delinsCTC c.643T>C c.645A>G c.643_645delinsCTT c.643_645delinsCTG	1	0.0001	4	0.997375	1	0.0001	0.0001
Y216L	p.Tyr216Leu	c.646_648delinsTTA c.646_648delinsCTT	0.0977983	0.792769	4	0.241955	0.166149	0.653691	0.326846
K217L	p.Lys217Leu	c.649_651delinsCTA c.649_651delinsTTA	0.286353	0.509275	4	0.375843	0.319176	0.486806	0.243403
V218L	p.Val218Leu	c.?	NA	NA	NA	0.348898	0.348898	0.439624	0.439624
I219L	p.Ile219Leu	c.655_657delinsTTA c.655A>C	0.954131	0.0614139	4	0.790327	0.943437	0.133345	0.0666727
D220L	p.Asp220Leu	c.?	NA	NA	NA	0.16666	0.16666	0.439624	0.439624
S221L	p.Ser221Leu	c.661_663delinsCTG c.662C>T	-0.679085	10.197	4	-0.263001	-0.296031	2.90595	1.45298
S222L	p.Ser222Leu	c.664_666delinsTTA c.664_666delinsCTT	0.333142	0.483604	4	0.280805	0.31457	0.46914	0.23457
D223L	p.Asp223Leu	c.667_669delinsCTC	0.971923	0.292547	4	0.785858	0.92547	0.344897	0.172448
V224L	p.Val224Leu	c.670G>C c.670_672delinsTTA c.670G>T	1.05085	0.0456698	4	0.917218	1.04425	0.111194	0.0555968
V225L	p.Val225Leu	c.673G>T c.673G>C	0.453364	0.229173	4	0.511342	0.465352	0.286657	0.143329
I226L	p.Ile226Leu	c.676_678delinsCTT c.676_678delinsCTG c.676A>C c.676A>T c.676_678delinsTTG	0.99664	0.0448796	4	0.932539	0.993527	0.107202	0.0536008
H227L	p.His227Leu	c.679_681delinsCTC c.680A>T c.679_681delinsCTG c.679_681delinsCTA	1.03078	0.0296723	4	0.92824	1.02743	0.086563	0.0432815
V228L	p.Val228Leu	c.682G>C	0.0748965	1.37818	4	0.291343	0.207039	0.932159	0.46608
L229L	p.Leu229=	c.685C>T c.687A>G c.687A>C c.687A>T	1	0.0001	4	0.99964	1	0.0001	0.0001
D230L	p.Asp230Leu	c.?	NA	NA	NA	0.275533	0.275533	0.439624	0.439624
A231L	p.Ala231Leu	c.?	NA	NA	NA	0.534576	0.534576	0.439624	0.439624
R232L	p.Arg232Leu	c.?	NA	NA	NA	0.193046	0.193046	0.439624	0.439624
D233L	p.Asp233Leu	c.?	NA	NA	NA	0.386922	0.386922	0.439624	0.439624
P234L	p.Pro234Leu	c.700_702delinsTTA c.701C>T	-0.449367	4.25598	4	-0.112718	-0.170358	1.81042	0.905209
L235L	p.Leu235=	c.705G>A c.703_705delinsCTT c.703_705delinsCTA c.703T>C	1	0.0001	4	0.983353	1	0.0001	0.0001
G236L	p.Gly236Leu	c.?	NA	NA	NA	0.376944	0.376944	0.439624	0.439624
T237L	p.Thr237Leu	c.?	NA	NA	NA	0.596449	0.596449	0.439624	0.439624
R238L	p.Arg238Leu	c.713G>T c.712_714delinsCTC	0.143779	0.740378	4	0.286932	0.209218	0.625312	0.312656
C239L	p.Cys239Leu	c.715_717delinsCTT	0.752335	0.378052	4	0.60291	0.707405	0.403431	0.201716
K240L	p.Lys240Leu	c.718_720delinsTTG	0.512676	0.39059	4	0.453337	0.494424	0.407225	0.203612
S241L	p.Ser241Leu	c.721_723delinsCTC	1.3087	0.0637646	4	0.969836	1.28578	0.155238	0.0776189
V242L	p.Val242Leu	c.724G>C c.724_726delinsTTA c.724G>T	1.34031	0.0221641	4	1.04752	1.33311	0.0853661	0.0426831
E243L	p.Glu243Leu	c.727_729delinsTTA	0.90711	0.30967	4	0.802953	0.879981	0.351209	0.175604
E244L	p.Glu244Leu	c.?	NA	NA	NA	0.771674	0.771674	0.439624	0.439624
Y245L	p.Tyr245Leu	c.733_735delinsCTT c.733_735delinsTTA	0.180028	0.664136	4	0.262883	0.215682	0.579763	0.289882
M246L	p.Met246Leu	c.736A>T c.736A>C	1.04451	0.0295988	4	0.972129	1.04215	0.0854804	0.0427402
K247L	p.Lys247Leu	c.739_741delinsTTG	0.752335	0.378052	4	0.615509	0.711193	0.40249	0.201245
K248L	p.Lys248Leu	c.?	NA	NA	NA	0.457691	0.457691	0.439624	0.439624
E249L	p.Glu249Leu	c.?	NA	NA	NA	0.740254	0.740254	0.439624	0.439624
T250L	p.Thr250Leu	c.?	NA	NA	NA	0.543183	0.543183	0.439624	0.439624
P251L	p.Pro251Leu	c.751_753delinsTTA c.752C>T c.751_753delinsCTG c.751_753delinsCTT	1.27381	0.0201894	4	0.948028	1.2665	0.084057	0.0420285
H252L	p.His252Leu	c.755A>T c.754_756delinsCTA c.754_756delinsCTT	0.699994	0.0642632	4	0.702533	0.700167	0.130432	0.0652162
K253L	p.Lys253Leu	c.757_759delinsTTG c.757_759delinsCTG	0.0137232	0.997195	4	0.197803	0.111548	0.759666	0.379833
H254L	p.His254Leu	c.761A>T c.760_762delinsCTC	0.869236	0.0513694	4	0.82777	0.866948	0.115114	0.0575568
L255L	p.Leu255=	c.765A>G c.763T>C	1	0.0001	4	0.993043	1	0.0001	0.0001
I256L	p.Ile256Leu	c.766A>C	1.1326	0.0447442	4	0.955864	1.12404	0.11271	0.0563549
Y257L	p.Tyr257Leu	c.769_771delinsCTT c.769_771delinsTTG c.769_771delinsTTA	0.0776219	0.833232	4	0.22169	0.14772	0.675047	0.337524
V258L	p.Val258Leu	c.772_774delinsTTA c.772G>C	0.370398	4.45935	4	0.471717	0.45503	1.85418	0.927088
L259L	p.Leu259=	c.777T>G c.777T>C c.777T>A	1	0.0001	4	0.99119	1	0.0001	0.0001
N260L	p.Asn260Leu	c.?	NA	NA	NA	0.0768501	0.0768501	0.439624	0.439624
K261L	p.Lys261Leu	c.?	NA	NA	NA	0.202784	0.202784	0.439624	0.439624
C262L	p.Cys262Leu	c.784_786delinsCTT c.784_786delinsTTA	0.306931	0.594875	4	0.417713	0.351636	0.540387	0.270193
D263L	p.Asp263Leu	c.?	NA	NA	NA	0.295788	0.295788	0.439624	0.439624
L264L	p.Leu264=	c.790T>C c.792G>A c.790_792delinsCTA	1	0.0001	4	0.993619	1	0.0001	0.0001
V265L	p.Val265Leu	c.793G>T c.793G>C	0.310801	0.357588	4	0.417224	0.341569	0.386141	0.19307
P266L	p.Pro266Leu	c.797C>T c.796_798delinsCTA c.796_798delinsCTC	0.208672	0.321227	4	0.31197	0.236313	0.359698	0.179849
T267L	p.Thr267Leu	c.?	NA	NA	NA	0.687733	0.687733	0.439624	0.439624
W268L	p.Trp268Leu	c.803G>T	0.374637	0.261322	4	0.401388	0.380766	0.311529	0.155764
V269L	p.Val269Leu	c.?	NA	NA	NA	0.595057	0.595057	0.439624	0.439624
A270L	p.Ala270Leu	c.?	NA	NA	NA	0.540106	0.540106	0.439624	0.439624
A271L	p.Ala271Leu	c.811_813delinsTTA	0.940937	0.300053	4	0.75315	0.893157	0.350697	0.175349
A272L	p.Ala272Leu	c.?	NA	NA	NA	0.578518	0.578518	0.439624	0.439624
W273L	p.Trp273Leu	c.818G>T	-0.298315	12.4069	4	0.0331639	0.0112274	3.22089	1.61044
V274L	p.Val274Leu	c.?	NA	NA	NA	0.745047	0.745047	0.439624	0.439624
K275L	p.Lys275Leu	c.823_825delinsCTA	0.24912	0.649675	4	0.347953	0.291116	0.572048	0.286024
H276L	p.His276Leu	c.826_828delinsCTA c.827A>T c.826_828delinsCTC	1.02375	0.0285539	4	0.942073	1.02118	0.084095	0.0420475
L277L	p.Leu277=	c.829T>C c.831G>A	1	0.0001	4	0.997627	1	0.0001	0.0001
S278L	p.Ser278Leu	c.832_834delinsTTG c.833C>T c.832_834delinsCTA	0.305565	0.309613	4	0.445063	0.341894	0.35352	0.17676
K279L	p.Lys279Leu	c.?	NA	NA	NA	0.550273	0.550273	0.439624	0.439624
E280L	p.Glu280Leu	c.?	NA	NA	NA	0.629907	0.629907	0.439624	0.439624
R281L	p.Arg281Leu	c.841_843delinsCTC c.842G>T	-0.33186	5.98229	4	0.0223293	-0.023057	2.18367	1.09184
P282L	p.Pro282Leu	c.844_846delinsCTG c.845C>T	0.802881	0.0623313	4	0.72802	0.797925	0.129494	0.0647468
T283L	p.Thr283Leu	c.?	NA	NA	NA	0.665602	0.665602	0.439624	0.439624
L284L	p.Leu284=	c.850_852delinsCTA c.850_852delinsCTT c.850T>C c.852G>A	1	0.0001	4	0.995085	1	0.0001	0.0001
A285L	p.Ala285Leu	c.?	NA	NA	NA	0.562853	0.562853	0.439624	0.439624
F286L	p.Phe286Leu	c.856T>C c.858T>G c.858T>A c.856_858delinsCTA c.856_858delinsCTC	0.797361	0.0441579	4	0.680926	0.791793	0.108242	0.0541208
H287L	p.His287Leu	c.859_861delinsCTA c.860A>T c.859_861delinsCTT	0.826916	0.0455275	4	0.711924	0.821255	0.11002	0.0550102
A288L	p.Ala288Leu	c.862_864delinsTTG c.862_864delinsCTC	0.691719	0.291623	4	0.562588	0.659557	0.33929	0.169645
S289L	p.Ser289Leu	c.865_867delinsCTT	0.579208	0.337308	4	0.470314	0.549015	0.371744	0.185872
I290L	p.Ile290Leu	c.868_870delinsCTA c.868A>C	1.37246	0.0365484	4	1.01289	1.35811	0.118108	0.059054
T291L	p.Thr291Leu	c.?	NA	NA	NA	0.566619	0.566619	0.439624	0.439624
N292L	p.Asn292Leu	c.874_876delinsCTC	0.940937	0.300053	4	0.776685	0.899145	0.348449	0.174225
S293L	p.Ser293Leu	c.?	NA	NA	NA	0.456914	0.456914	0.439624	0.439624
F294L	p.Phe294Leu	c.880_882delinsCTA c.882C>G c.880T>C c.882C>A c.880_882delinsCTT	1.00143	0.0303002	4	0.883569	0.997506	0.0881666	0.0440833
G295L	p.Gly295Leu	c.?	NA	NA	NA	0.67144	0.67144	0.439624	0.439624
K296L	p.Lys296Leu	c.886_888delinsTTA c.886_888delinsCTA	0.695623	0.416097	4	0.610893	0.668406	0.425639	0.21282
G297L	p.Gly297Leu	c.?	NA	NA	NA	0.669966	0.669966	0.439624	0.439624
S298L	p.Ser298Leu	c.893C>T	0.538079	0.127412	4	0.531264	0.537216	0.196586	0.0982929
L299L	p.Leu299=	c.895_897delinsCTT c.897A>G c.895T>C c.895_897delinsCTC	1	0.0001	4	0.994649	1	0.0001	0.0001
I300L	p.Ile300Leu	c.898_900delinsCTC c.898A>C c.898_900delinsTTA	1.16407	0.0294393	4	0.965161	1.15762	0.0913252	0.0456626
Q301L	p.Gln301Leu	c.902A>T c.901_903delinsTTG	1.01456	0.0287533	4	0.905379	1.0111	0.0853597	0.0426798
L302L	p.Leu302=	c.906G>A c.904T>C c.904_906delinsCTT	1	0.0001	4	0.995078	1	0.0001	0.0001
L303L	p.Leu303=	c.909A>T c.907C>T c.909A>G c.909A>C	1	0.0001	4	0.997989	1	0.0001	0.0001
R304L	p.Arg304Leu	c.910_912delinsCTC c.911G>T	0.421862	0.306017	4	0.463662	0.432654	0.34598	0.17299
Q305L	p.Gln305Leu	c.914A>T c.913_915delinsTTG	0.905286	0.0373188	4	0.790389	0.900608	0.0985937	0.0492969
F306L	p.Phe306Leu	c.918C>A c.916T>C c.918C>G	1.10843	0.0225881	4	0.970032	1.10496	0.0761968	0.0380984
S307L	p.Ser307Leu	c.920C>T c.919_921delinsTTG c.919_921delinsCTA	0.935544	0.0657638	4	0.74861	0.922535	0.140486	0.0702428
Q308L	p.Gln308Leu	c.922_924delinsTTG c.923A>T	1.01918	0.0283092	4	0.865067	1.01437	0.086734	0.043367
L309L	p.Leu309=	c.925_927delinsCTA c.927G>A c.925T>C	1	0.0001	4	1.00137	1	0.0001	0.0001
H310L	p.His310Leu	c.928_930delinsCTA c.929A>T	0.830432	0.0456897	4	0.754332	0.826673	0.108643	0.0543217
T311L	p.Thr311Leu	c.?	NA	NA	NA	0.647987	0.647987	0.439624	0.439624
D312L	p.Asp312Leu	c.?	NA	NA	NA	0.610261	0.610261	0.439624	0.439624
R313L	p.Arg313Leu	c.937_939delinsTTA	0.779775	0.362468	4	0.688727	0.753197	0.388795	0.194397
K314L	p.Lys314Leu	c.940_942delinsCTG	0.241509	0.622924	4	0.415627	0.313712	0.560916	0.280458
Q315L	p.Gln315Leu	c.943_945delinsCTC c.944A>T c.943_945delinsTTA c.943_945delinsCTT	0.973871	0.0300419	4	0.922433	0.972171	0.0856891	0.0428446
I316L	p.Ile316Leu	c.946_948delinsTTG c.946A>T c.946A>C	0.941998	0.0394353	4	0.811183	0.936383	0.102409	0.0512047
S317L	p.Ser317Leu	c.949_951delinsTTA	0.624999	0.476215	4	0.583819	0.610531	0.464105	0.232053
V318L	p.Val318Leu	c.952G>C c.952G>T	0.959244	0.0781278	4	0.767501	0.943596	0.155349	0.0776744
G319L	p.Gly319Leu	c.?	NA	NA	NA	0.2727	0.2727	0.439624	0.439624
F320L	p.Phe320Leu	c.958T>C c.960T>G c.958_960delinsCTA c.960T>A	0.990506	0.0296229	4	0.870799	0.986604	0.0871779	0.043589
I321L	p.Ile321Leu	c.961A>C c.961_963delinsTTA	0.594548	0.160858	4	0.601828	0.595674	0.227531	0.113766
G322L	p.Gly322Leu	c.?	NA	NA	NA	0.332841	0.332841	0.439624	0.439624
Y323L	p.Tyr323Leu	c.967_969delinsTTA c.967_969delinsCTT	0.0930335	0.798529	4	0.198322	0.143145	0.654915	0.327458
P324L	p.Pro324Leu	c.971C>T c.970_972delinsCTG	0.384672	0.298626	4	0.385747	0.384945	0.339953	0.169976
N325L	p.Asn325Leu	c.?	NA	NA	NA	0.105164	0.105164	0.439624	0.439624
T326L	p.Thr326Leu	c.?	NA	NA	NA	0.573731	0.573731	0.439624	0.439624
G327L	p.Gly327Leu	c.?	NA	NA	NA	0.443056	0.443056	0.439624	0.439624
K328L	p.Lys328Leu	c.982_984delinsTTA	0.108832	0.865491	4	0.135636	0.122128	0.688144	0.344072
S329L	p.Ser329Leu	c.986C>T c.985_987delinsCTG	-0.112745	1.19383	4	0.0158767	-0.0386752	0.848419	0.424209
S330L	p.Ser330Leu	c.?	NA	NA	NA	0.265651	0.265651	0.439624	0.439624
I331L	p.Ile331Leu	c.991A>C	0.167925	0.444575	4	0.323879	0.220298	0.449001	0.2245
I332L	p.Ile332Leu	c.994A>C c.994_996delinsTTA	-0.618091	33.998	4	-0.234598	-0.244266	5.41582	2.70791
N333L	p.Asn333Leu	c.997_999delinsCTC	-0.0787412	1.16182	4	0.00205168	-0.0327522	0.832519	0.41626
T334L	p.Thr334Leu	c.1000_1002delinsCTA c.1000_1002delinsTTA	0.064572	0.866225	4	0.252626	0.157897	0.694785	0.347393
L335L	p.Leu335=	c.1003T>C c.1005G>A c.1003_1005delinsCTA c.1003_1005delinsCTT	1	0.0001	4	0.999441	1	0.0001	0.0001
R336L	p.Arg336Leu	c.?	NA	NA	NA	0.590739	0.590739	0.439624	0.439624
K337L	p.Lys337Leu	c.?	NA	NA	NA	0.536333	0.536333	0.439624	0.439624
K338L	p.Lys338Leu	c.1012_1014delinsTTA	0.711766	0.404413	4	0.588874	0.673049	0.419728	0.209864
K339L	p.Lys339Leu	c.1015_1017delinsTTG	0.55699	0.550037	4	0.542016	0.551227	0.510434	0.255217
V340L	p.Val340Leu	c.1018G>C c.1018G>T c.1018_1020delinsCTA	-0.253315	10.1748	4	0.0150831	-0.00626544	2.90134	1.45067
C341L	p.Cys341Leu	c.?	NA	NA	NA	0.269523	0.269523	0.439624	0.439624
Q342L	p.Gln342Leu	c.1024_1026delinsCTC c.1024_1026delinsCTT c.1025A>T c.1024_1026delinsTTA c.1024_1026delinsCTG	0.755957	0.0540868	4	0.749256	0.755569	0.118145	0.0590725
V343L	p.Val343Leu	c.1027G>C	0.786492	0.770184	4	0.580424	0.69027	0.645769	0.322884
A344L	p.Ala344Leu	c.?	NA	NA	NA	0.352663	0.352663	0.439624	0.439624
P345L	p.Pro345Leu	c.1034C>T c.1033_1035delinsTTA	-0.618128	5.59529	4	-0.113847	-0.182328	2.10913	1.05456
I346L	p.Ile346Leu	c.1036A>C c.1036_1038delinsTTA	0.699084	0.181919	4	0.67664	0.695236	0.246222	0.123111
P347L	p.Pro347Leu	c.1040C>T c.1039_1041delinsCTA	0.430781	0.241602	4	0.422494	0.428995	0.295738	0.147869
G348L	p.Gly348Leu	c.?	NA	NA	NA	0.257833	0.257833	0.439624	0.439624
E349L	p.Glu349Leu	c.?	NA	NA	NA	0.58287	0.58287	0.439624	0.439624
T350L	p.Thr350Leu	c.?	NA	NA	NA	0.340415	0.340415	0.439624	0.439624
K351L	p.Lys351Leu	c.1051_1053delinsTTG	0.711766	0.404413	4	0.561749	0.664504	0.421627	0.210813
V352L	p.Val352Leu	c.1054G>C	1.10169	0.269948	4	0.844496	1.04128	0.336218	0.168109
W353L	p.Trp353Leu	c.1057_1059delinsCTG c.1058G>T	1.23686	0.0292898	4	0.859995	1.22471	0.107201	0.0536003
Q354L	p.Gln354Leu	c.1061A>T c.1060_1062delinsCTG	0.58295	0.0973276	4	0.608242	0.585471	0.166876	0.083438
Y355L	p.Tyr355Leu	c.?	NA	NA	NA	0.527509	0.527509	0.439624	0.439624
I356L	p.Ile356Leu	c.1066_1068delinsTTA c.1066A>C c.1066_1068delinsCTC	-0.472149	3.95608	4	0.0965177	-0.00688767	1.74703	0.873515
T357L	p.Thr357Leu	c.?	NA	NA	NA	0.233859	0.233859	0.439624	0.439624
L358L	p.Leu358=	c.1072_1074delinsTTA c.1074T>A c.1074T>C c.1074T>G	1	0.0001	4	0.998447	1	0.0001	0.0001
M359L	p.Met359Leu	c.1075A>C c.1075A>T	0.965565	0.0419902	4	0.852904	0.96043	0.105091	0.0525457
K360L	p.Lys360Leu	c.?	NA	NA	NA	0.212502	0.212502	0.439624	0.439624
R361L	p.Arg361Leu	c.?	NA	NA	NA	0.347432	0.347432	0.439624	0.439624
I362L	p.Ile362Leu	c.1084A>C	1.17309	0.0672478	4	0.896784	1.15345	0.151563	0.0757814
F363L	p.Phe363Leu	c.1087_1089delinsCTA c.1089T>G c.1087_1089delinsCTG c.1087_1089delinsCTC c.1087T>C c.1089T>A	1.21437	0.0199001	4	1.01796	1.21002	0.0741592	0.0370796
L364L	p.Leu364=	c.1092G>A c.1090_1092delinsCTT c.1090T>C	1	0.0001	4	0.997754	1	0.0001	0.0001
I365L	p.Ile365Leu	c.1093_1095delinsTTG c.1093_1095delinsTTA c.1093A>C	0.758693	0.107692	4	0.654399	0.747313	0.180218	0.0901088
D366L	p.Asp366Leu	c.?	NA	NA	NA	0.16772	0.16772	0.439624	0.439624
C367L	p.Cys367Leu	c.1099_1101delinsTTA	0.252892	0.629598	4	0.262456	0.256883	0.558263	0.279132
P368L	p.Pro368Leu	c.1103C>T	-0.0498918	8.63073	4	-0.0360023	-0.0372864	2.65751	1.32876
G369L	p.Gly369Leu	c.?	NA	NA	NA	0.333992	0.333992	0.439624	0.439624
I370L	p.Ile370Leu	c.1108A>C	0.840947	0.229953	4	0.699144	0.811549	0.292041	0.14602
V371L	p.Val371Leu	c.1111G>C c.1111G>T	-0.355254	8.83592	4	-0.0670523	-0.0931353	2.6923	1.34615
P372L	p.Pro372Leu	c.1115C>T c.1114_1116delinsTTG	1.11919	0.0316887	4	0.817885	1.10871	0.103638	0.0518188
P373L	p.Pro373Leu	c.1118C>T c.1117_1119delinsCTA c.1117_1119delinsCTC	-0.480582	26.9502	4	0.0318426	0.015653	4.81066	2.40533
S374L	p.Ser374Leu	c.1120_1122delinsCTT c.1120_1122delinsTTG	0.3245	0.520394	4	0.295187	0.313601	0.492119	0.246059
S375L	p.Ser375Leu	c.?	NA	NA	NA	0.295048	0.295048	0.439624	0.439624
K376L	p.Lys376Leu	c.?	NA	NA	NA	0.40592	0.40592	0.439624	0.439624
D377L	p.Asp377Leu	c.?	NA	NA	NA	0.383168	0.383168	0.439624	0.439624
S378L	p.Ser378Leu	c.1132_1134delinsTTA	0.191895	0.654406	4	0.227941	0.207276	0.572975	0.286488
E379L	p.Glu379Leu	c.?	NA	NA	NA	0.624821	0.624821	0.439624	0.439624
E380L	p.Glu380Leu	c.?	NA	NA	NA	0.626848	0.626848	0.439624	0.439624
D381L	p.Asp381Leu	c.?	NA	NA	NA	0.395266	0.395266	0.439624	0.439624
I382L	p.Ile382Leu	c.1144_1146delinsTTA c.1144A>C	-0.528302	2.6613	4	-0.00740686	-0.136764	1.39813	0.699065
L383L	p.Leu383=	c.1149A>G c.1147T>C c.1147_1149delinsCTT	1	0.0001	4	0.979403	1	0.0001	0.0001
F384L	p.Phe384Leu	c.1152C>G c.1152C>A c.1150T>C	1.07254	0.0276816	4	0.896949	1.06718	0.086915	0.0434575
R385L	p.Arg385Leu	c.1153_1155delinsCTA	0.451151	0.703416	4	0.450292	0.450769	0.600651	0.300325
G386L	p.Gly386Leu	c.?	NA	NA	NA	0.370903	0.370903	0.439624	0.439624
V387L	p.Val387Leu	c.1159G>C	0.188929	17.349	4	0.27753	0.273257	3.83439	1.9172
V388L	p.Val388Leu	c.1162G>C	-0.218835	20.7274	4	0.109982	0.096601	4.20387	2.10194
R389L	p.Arg389Leu	c.?	NA	NA	NA	0.238599	0.238599	0.439624	0.439624
V390L	p.Val390Leu	c.1168G>C	1.02455	0.245292	4	0.793544	0.974164	0.313532	0.156766
E391L	p.Glu391Leu	c.1171_1173delinsTTA	0.3245	0.520394	4	0.470097	0.378633	0.496922	0.248461
H392L	p.His392Leu	c.1174_1176delinsCTT c.1174_1176delinsCTA c.1175A>T	0.932166	0.0360717	4	0.847889	0.928845	0.0955787	0.0477893
V393L	p.Val393Leu	c.1177G>C	0.822441	0.353929	4	0.728413	0.795455	0.382874	0.191437
T394L	p.Thr394Leu	c.1180_1182delinsTTA	0.451151	0.703416	4	0.5307	0.486507	0.60195	0.300975
H395L	p.His395Leu	c.1184A>T c.1183_1185delinsCTA	0.924405	0.0423129	4	0.847116	0.920856	0.104133	0.0520665
P396L	p.Pro396Leu	c.1187C>T	0.61804	0.228221	4	0.526356	0.599146	0.287324	0.143662
E397L	p.Glu397Leu	c.?	NA	NA	NA	0.72838	0.72838	0.439624	0.439624
Q398L	p.Gln398Leu	c.1192_1194delinsCTG c.1192_1194delinsCTT c.1192_1194delinsTTA c.1193A>T	0.89512	0.0800131	4	0.815854	0.888508	0.149898	0.0749488
Y399L	p.Tyr399Leu	c.1195_1197delinsCTT c.1195_1197delinsTTA	0.0683816	0.89043	4	0.139723	0.104278	0.701745	0.350872
I400L	p.Ile400Leu	c.1198_1200delinsTTA c.1198A>C	0.359018	0.223792	4	0.360571	0.359333	0.281308	0.140654
P401L	p.Pro401Leu	c.1201_1203delinsCTT c.1201_1203delinsTTA c.1201_1203delinsCTG c.1202C>T	0.687096	0.112333	4	0.551701	0.671757	0.186884	0.0934419
G402L	p.Gly402Leu	c.?	NA	NA	NA	0.524169	0.524169	0.439624	0.439624
V403L	p.Val403Leu	c.1207G>C	0.0695044	1.38396	4	0.258287	0.184946	0.933144	0.466572
L404L	p.Leu404=	c.1210_1212delinsCTG c.1210T>C c.1212A>G c.1210_1212delinsCTT	1	0.0001	4	0.998344	1	0.0001	0.0001
K405L	p.Lys405Leu	c.1213_1215delinsTTA	0.361987	0.878244	4	0.360415	0.361202	0.694591	0.347296
R406L	p.Arg406Leu	c.1217G>T c.1216_1218delinsCTG c.1216_1218delinsCTA	-0.437782	7.8327	4	-0.0650711	-0.102687	2.52551	1.26275
C407L	p.Cys407Leu	c.?	NA	NA	NA	0.56858	0.56858	0.439624	0.439624
Q408L	p.Gln408Leu	c.1223A>T	1.02912	0.0312958	4	0.878514	1.02394	0.0913307	0.0456654
V409L	p.Val409Leu	c.1225G>C c.1225G>T	1.12671	0.117907	4	0.75414	1.08266	0.222673	0.111337
K410L	p.Lys410Leu	c.?	NA	NA	NA	0.38899	0.38899	0.439624	0.439624
H411L	p.His411Leu	c.1232A>T	0.779562	0.0551447	4	0.697296	0.774707	0.12101	0.060505
L412L	p.Leu412=	c.1236G>A c.1234T>C c.1234_1236delinsCTC c.1234_1236delinsCTT	1	0.0001	4	0.991789	1	0.0001	0.0001
E413L	p.Glu413Leu	c.1237_1239delinsCTA	0.788277	0.35798	4	0.742554	0.775047	0.383955	0.191977
R414L	p.Arg414Leu	c.?	NA	NA	NA	0.501205	0.501205	0.439624	0.439624
T415L	p.Thr415Leu	c.?	NA	NA	NA	0.67102	0.67102	0.439624	0.439624
Y416L	p.Tyr416Leu	c.1246_1248delinsCTC	0.788277	0.35798	4	0.559927	0.722206	0.397131	0.198566
E417L	p.Glu417Leu	c.?	NA	NA	NA	0.618656	0.618656	0.439624	0.439624
I418L	p.Ile418Leu	c.1252A>C	-0.308605	1.75015	4	-0.00704559	-0.107884	1.08311	0.541556
S419L	p.Ser419Leu	c.1256C>T	-0.552705	12.3673	4	-0.07766	-0.109192	3.21661	1.6083
G420L	p.Gly420Leu	c.?	NA	NA	NA	0.366843	0.366843	0.439624	0.439624
W421L	p.Trp421Leu	c.1262G>T	1.13974	0.0297023	4	0.781836	1.12804	0.105915	0.0529575
K422L	p.Lys422Leu	c.1264_1266delinsTTG	0.239088	0.686539	4	0.306498	0.268645	0.592058	0.296029
D423L	p.Asp423Leu	c.?	NA	NA	NA	0.270239	0.270239	0.439624	0.439624
A424L	p.Ala424Leu	c.?	NA	NA	NA	0.560305	0.560305	0.439624	0.439624
T425L	p.Thr425Leu	c.1273_1275delinsTTG	0.566589	0.538559	4	0.561974	0.564836	0.503279	0.25164
E426L	p.Glu426Leu	c.1276_1278delinsTTG	0.476051	0.662554	4	0.557166	0.510909	0.578794	0.289397
F427L	p.Phe427Leu	c.1281T>G c.1281T>A c.1279T>C c.1279_1281delinsCTA	1.04332	0.0246346	4	0.804012	1.0368	0.0858836	0.0429418
I428L	p.Ile428Leu	c.1282_1284delinsTTA c.1282_1284delinsCTC c.1282_1284delinsTTG c.1282A>C	0.932104	0.0675493	4	0.885999	0.928815	0.134785	0.0673925
E429L	p.Glu429Leu	c.1285_1287delinsTTA	0.633501	0.468145	4	0.673829	0.647513	0.458839	0.229419
I430L	p.Ile430Leu	c.1288_1290delinsCTC c.1288_1290delinsTTA c.1288A>C	0.0366088	0.630918	4	0.357874	0.170827	0.581039	0.290519
L431L	p.Leu431=	c.1293G>C c.1293G>T c.1291C>T c.1293G>A	1	0.0001	4	0.994898	1	0.0001	0.0001
A432L	p.Ala432Leu	c.?	NA	NA	NA	0.22574	0.22574	0.439624	0.439624
R433L	p.Arg433Leu	c.1297_1299delinsTTG	0.39419	0.465773	4	0.437281	0.409112	0.457347	0.228674
K434L	p.Lys434Leu	c.1300_1302delinsTTA	0.509919	0.388399	4	0.512089	0.510584	0.404785	0.202392
Q435L	p.Gln435Leu	c.1303_1305delinsCTT c.1304A>T c.1303_1305delinsCTG	0.788975	0.0531257	4	0.772158	0.788016	0.117	0.0585
G436L	p.Gly436Leu	c.?	NA	NA	NA	0.473489	0.473489	0.439624	0.439624
R437L	p.Arg437Leu	c.?	NA	NA	NA	0.284971	0.284971	0.439624	0.439624
L438L	p.Leu438=	c.1312T>C c.1312_1314delinsCTC c.1314A>G	1	0.0001	4	0.987912	1	0.0001	0.0001
L439L	p.Leu439=	c.1315C>T c.1317G>C c.1317G>A c.1317G>T	1	0.0001	4	0.99549	1	0.0001	0.0001
K440L	p.Lys440Leu	c.1318_1320delinsTTG	-0.114894	1.17164	4	0.142626	0.0322235	0.845678	0.422839
G441L	p.Gly441Leu	c.?	NA	NA	NA	0.388869	0.388869	0.439624	0.439624
G442L	p.Gly442Leu	c.?	NA	NA	NA	0.56847	0.56847	0.439624	0.439624
E443L	p.Glu443Leu	c.?	NA	NA	NA	0.67861	0.67861	0.439624	0.439624
P444L	p.Pro444Leu	c.1330_1332delinsCTC c.1331C>T c.1330_1332delinsCTA	0.608032	0.160756	4	0.52974	0.59593	0.229179	0.11459
D445L	p.Asp445Leu	c.?	NA	NA	NA	0.345771	0.345771	0.439624	0.439624
E446L	p.Glu446Leu	c.?	NA	NA	NA	0.820968	0.820968	0.439624	0.439624
S447L	p.Ser447Leu	c.1339_1341delinsTTA	0.447781	0.709195	4	0.418193	0.434571	0.604075	0.302038
G448L	p.Gly448Leu	c.?	NA	NA	NA	0.434235	0.434235	0.439624	0.439624
V449L	p.Val449Leu	c.1345G>C	-0.0876679	1.64653	4	0.162878	0.0756605	1.04114	0.520572
S450L	p.Ser450Leu	c.1348_1350delinsTTA	0.505779	0.617786	4	0.48381	0.496713	0.551392	0.275696
K451L	p.Lys451Leu	c.1351_1353delinsCTG	0.751093	0.378799	4	0.569944	0.696549	0.406673	0.203337
Q452L	p.Gln452Leu	c.1354_1356delinsCTG c.1355A>T c.1354_1356delinsCTT	1.01486	0.026964	4	0.910317	1.01175	0.0822899	0.0411449
I453L	p.Ile453Leu	c.1357A>T c.1357A>C	0.904501	0.0368705	4	0.71972	0.897064	0.10199	0.0509951
L454L	p.Leu454=	c.1362G>A c.1360_1362delinsCTT c.1360T>C	1	0.0001	4	0.98971	1	0.0001	0.0001
N455L	p.Asn455Leu	c.?	NA	NA	NA	0.616069	0.616069	0.439624	0.439624
D456L	p.Asp456Leu	c.?	NA	NA	NA	0.515785	0.515785	0.439624	0.439624
F457L	p.Phe457Leu	c.1371T>G c.1369_1371delinsCTC c.1371T>A c.1369T>C c.1369_1371delinsCTG	0.67078	0.0619837	4	0.682384	0.671544	0.127768	0.0638842
N458L	p.Asn458Leu	c.?	NA	NA	NA	0.689086	0.689086	0.439624	0.439624
R459L	p.Arg459Leu	c.1375_1377delinsTTA	0.751093	0.378799	4	0.578176	0.699027	0.405918	0.202959
G460L	p.Gly460Leu	c.?	NA	NA	NA	0.477909	0.477909	0.439624	0.439624
K461L	p.Lys461Leu	c.?	NA	NA	NA	0.506375	0.506375	0.439624	0.439624
I462L	p.Ile462Leu	c.1384A>C	0.806046	0.214846	4	0.758299	0.79667	0.274602	0.137301
P463L	p.Pro463Leu	c.1387_1389delinsCTA c.1388C>T	1.2231	0.0354064	4	0.82327	1.20762	0.120976	0.060488
W464L	p.Trp464Leu	c.1391G>T	-0.371404	4.91254	4	-0.0216219	-0.074722	1.96044	0.980218
F465L	p.Phe465Leu	c.1395C>G c.1393_1395delinsCTT c.1393T>C c.1395C>A	0.862562	0.0476321	4	0.693606	0.853879	0.116086	0.0580428
V466L	p.Val466Leu	c.?	NA	NA	NA	0.52528	0.52528	0.439624	0.439624
L467L	p.Leu467=	c.?	1	0.0001	NA	0.970551	1	0.0001	0.0001
P468L	p.Pro468Leu	c.?	NA	NA	NA	0.317073	0.317073	0.439624	0.439624
P469L	p.Pro469Leu	c.1406C>T	0.408769	0.447832	4	0.4971	0.438577	0.447035	0.223517
E470L	p.Glu470Leu	c.?	NA	NA	NA	0.669684	0.669684	0.439624	0.439624
K471L	p.Lys471Leu	c.?	NA	NA	NA	0.51534	0.51534	0.439624	0.439624
E472L	p.Glu472Leu	c.?	NA	NA	NA	0.668514	0.668514	0.439624	0.439624
G473L	p.Gly473Leu	c.?	NA	NA	NA	0.570517	0.570517	0.439624	0.439624
E474L	p.Glu474Leu	c.?	NA	NA	NA	0.579733	0.579733	0.439624	0.439624
E475L	p.Glu475Leu	c.?	NA	NA	NA	0.556973	0.556973	0.439624	0.439624
K476L	p.Lys476Leu	c.?	NA	NA	NA	0.550137	0.550137	0.439624	0.439624
P477L	p.Pro477Leu	c.1430C>T	0.197725	0.691112	4	0.369619	0.273375	0.599806	0.299903
K478L	p.Lys478Leu	c.?	NA	NA	NA	0.531722	0.531722	0.439624	0.439624
K479L	p.Lys479Leu	c.?	NA	NA	NA	0.497004	0.497004	0.439624	0.439624
K480L	p.Lys480Leu	c.?	NA	NA	NA	0.623837	0.623837	0.439624	0.439624
E481L	p.Glu481Leu	c.?	NA	NA	NA	0.667923	0.667923	0.439624	0.439624
V482L	p.Val482Leu	c.?	NA	NA	NA	0.6132	0.6132	0.439624	0.439624
E483L	p.Glu483Leu	c.?	NA	NA	NA	0.611293	0.611293	0.439624	0.439624
K484L	p.Lys484Leu	c.?	NA	NA	NA	0.504567	0.504567	0.439624	0.439624
T485L	p.Thr485Leu	c.?	NA	NA	NA	0.55148	0.55148	0.439624	0.439624
A486L	p.Ala486Leu	c.?	NA	NA	NA	0.616228	0.616228	0.439624	0.439624
M1I	p.Met1Ile	c.3G>T c.3G>C c.3G>A	-0.689379	26.0099	4	-0.262487	-0.276446	4.72377	2.36189
G2I	p.Gly2Ile	c.?	NA	NA	NA	0.524009	0.524009	0.439624	0.439624
T3I	p.Thr3Ile	c.8C>T c.7_9delinsATA	0.511098	0.180064	4	0.651904	0.535032	0.250123	0.125061
G4I	p.Gly4Ile	c.?	NA	NA	NA	0.526068	0.526068	0.439624	0.439624
K5I	p.Lys5Ile	c.13_15delinsATA	0.561313	0.352098	4	0.614708	0.576581	0.37996	0.18998
K6I	p.Lys6Ile	c.17A>T	0.0705286	0.703024	4	0.294556	0.170067	0.610662	0.305331
E7I	p.Glu7Ile	c.?	NA	NA	NA	0.830716	0.830716	0.439624	0.439624
K8I	p.Lys8Ile	c.23A>T c.22_24delinsATT c.22_24delinsATC	0.76288	0.0698956	4	0.779408	0.764097	0.137028	0.0685141
S9I	p.Ser9Ile	c.?	NA	NA	NA	0.650475	0.650475	0.439624	0.439624
R10I	p.Arg10Ile	c.29G>T	0.378017	0.26754	4	0.480063	0.401824	0.319109	0.159554
R11I	p.Arg11Ile	c.?	NA	NA	NA	0.473447	0.473447	0.439624	0.439624
I12I	p.Ile12=	c.36T>A c.36T>C	1	0.0001	4	0.970779	1	0.0001	0.0001
R13I	p.Arg13Ile	c.?	NA	NA	NA	0.52065	0.52065	0.439624	0.439624
E14I	p.Glu14Ile	c.40_42delinsATA	1.44698	0.0538635	4	1.18014	1.43157	0.133278	0.0666391
G15I	p.Gly15Ile	c.?	NA	NA	NA	0.503965	0.503965	0.439624	0.439624
D16I	p.Asp16Ile	c.46_48delinsATC	0.425389	0.749151	4	0.551811	0.48355	0.62922	0.31461
T17I	p.Thr17Ile	c.50C>T	1.10136	0.041174	4	1.00407	1.09701	0.103294	0.0516469
K18I	p.Lys18Ile	c.52_54delinsATT c.53A>T	1.00577	0.0382979	4	0.87639	1.00037	0.100707	0.0503536
D19I	p.Asp19Ile	c.55_57delinsATT	0.336631	0.50341	4	0.464954	0.383352	0.485112	0.242556
G20I	p.Gly20Ile	c.?	NA	NA	NA	0.711151	0.711151	0.439624	0.439624
N21I	p.Asn21Ile	c.61_63delinsATC c.61_63delinsATA c.62A>T	0.890955	0.0485822	4	0.867136	0.889707	0.111286	0.055643
L22I	p.Leu22Ile	c.64_66delinsATC c.64C>A	0.955668	0.049496	4	0.870751	0.951142	0.113943	0.0569717
R23I	p.Arg23Ile	c.?	NA	NA	NA	0.522308	0.522308	0.439624	0.439624
V24I	p.Val24Ile	c.?	NA	NA	NA	0.756465	0.756465	0.439624	0.439624
K25I	p.Lys25Ile	c.73_75delinsATA	0.561313	0.352098	4	0.591969	0.570079	0.379447	0.189723
G26I	p.Gly26Ile	c.?	NA	NA	NA	0.61059	0.61059	0.439624	0.439624
E27I	p.Glu27Ile	c.?	NA	NA	NA	0.851508	0.851508	0.439624	0.439624
N28I	p.Asn28Ile	c.82_84delinsATC c.83A>T	1.20742	0.020796	4	1.04956	1.20377	0.073828	0.036914
F29I	p.Phe29Ile	c.85T>A	0.998635	0.0402012	4	0.860134	0.992579	0.103913	0.0519564
Y30I	p.Tyr30Ile	c.?	NA	NA	NA	0.464375	0.464375	0.439624	0.439624
R31I	p.Arg31Ile	c.92G>T	1.09892	0.0674618	4	0.881962	1.08346	0.145308	0.0726538
D32I	p.Asp32Ile	c.?	NA	NA	NA	0.632084	0.632084	0.439624	0.439624
S33I	p.Ser33Ile	c.?	NA	NA	NA	0.666118	0.666118	0.439624	0.439624
K34I	p.Lys34Ile	c.?	NA	NA	NA	0.661204	0.661204	0.439624	0.439624
R35I	p.Arg35Ile	c.104G>T	-0.292803	6.56868	4	0.081831	0.0376044	2.29755	1.14878
V36I	p.Val36Ile	c.106_108delinsATA c.106G>A	0.690513	0.104145	4	0.745328	0.696318	0.174499	0.0872497
K37I	p.Lys37Ile	c.110A>T c.109_111delinsATT c.109_111delinsATC	1.1115	0.0269951	4	0.865912	1.10418	0.0905936	0.0452968
F38I	p.Phe38Ile	c.112T>A	0.875488	0.0529363	4	0.828557	0.872823	0.117202	0.0586011
L39I	p.Leu39Ile	c.115_117delinsATA	0.555811	0.551473	4	0.564778	0.559267	0.511286	0.255643
N40I	p.Asn40Ile	c.119A>T	1.16814	0.0325316	4	1.07039	1.16466	0.0908021	0.045401
M41I	p.Met41Ile	c.123G>A c.123G>T c.123G>C	0.919399	0.0647135	4	0.857257	0.915139	0.131897	0.0659487
Y42I	p.Tyr42Ile	c.124_126delinsATC	-0.11339	1.18299	4	0.282794	0.113879	0.863672	0.431836
T43I	p.Thr43Ile	c.128C>T	1.13758	0.0502629	4	0.957062	1.12782	0.120448	0.0602238
S44I	p.Ser44Ile	c.130_132delinsATA c.131G>T	1.13799	0.0400295	4	0.923249	1.12864	0.108944	0.0544722
G45I	p.Gly45Ile	c.?	NA	NA	NA	0.656613	0.656613	0.439624	0.439624
K46I	p.Lys46Ile	c.?	NA	NA	NA	0.645071	0.645071	0.439624	0.439624
E47I	p.Glu47Ile	c.?	NA	NA	NA	0.878081	0.878081	0.439624	0.439624
I48I	p.Ile48=	c.144C>A c.144C>T	1	0.0001	4	0.97724	1	0.0001	0.0001
R49I	p.Arg49Ile	c.145_147delinsATT	0.858469	0.326457	4	0.714843	0.81958	0.366225	0.183113
N50I	p.Asn50Ile	c.148_150delinsATA c.149A>T	0.995687	0.0401632	4	0.916573	0.992231	0.101226	0.0506132
K51I	p.Lys51Ile	c.?	NA	NA	NA	0.589765	0.589765	0.439624	0.439624
K52I	p.Lys52Ile	c.155A>T	0.965136	0.0625291	4	0.822653	0.955676	0.133194	0.0665972
G53I	p.Gly53Ile	c.?	NA	NA	NA	0.76219	0.76219	0.439624	0.439624
N54I	p.Asn54Ile	c.160_162delinsATC c.161A>T c.160_162delinsATA	1.37	0.0193346	4	1.14959	1.36526	0.0744792	0.0372396
L55I	p.Leu55Ile	c.163_165delinsATT c.163T>A	0.912177	0.0697202	4	0.851122	0.907691	0.137684	0.0688421
I56I	p.Ile56=	c.168T>C c.168T>A	1	0.0001	4	0.999861	1	0.0001	0.0001
R57I	p.Arg57Ile	c.?	NA	NA	NA	0.646348	0.646348	0.439624	0.439624
A58I	p.Ala58Ile	c.172_174delinsATC	0.273096	0.571401	4	0.443207	0.340101	0.530028	0.265014
A59I	p.Ala59Ile	c.?	NA	NA	NA	0.773609	0.773609	0.439624	0.439624
S60I	p.Ser60Ile	c.?	NA	NA	NA	0.613332	0.613332	0.439624	0.439624
F61I	p.Phe61Ile	c.181T>A c.181_183delinsATA	0.439378	0.214426	4	0.567804	0.464558	0.278309	0.139154
Q62I	p.Gln62Ile	c.?	NA	NA	NA	0.688032	0.688032	0.439624	0.439624
D63I	p.Asp63Ile	c.?	NA	NA	NA	0.707032	0.707032	0.439624	0.439624
S64I	p.Ser64Ile	c.?	NA	NA	NA	0.643658	0.643658	0.439624	0.439624
T65I	p.Thr65Ile	c.193_195delinsATC c.194C>T	0.999163	0.0635127	4	0.925358	0.994191	0.130861	0.0654306
I66I	p.Ile66=	c.198A>T c.198A>C	1	0.0001	4	0.969236	1	0.0001	0.0001
P67I	p.Pro67Ile	c.?	NA	NA	NA	0.724937	0.724937	0.439624	0.439624
D68I	p.Asp68Ile	c.202_204delinsATT	0.87671	0.319722	4	0.782568	0.851606	0.358099	0.179049
A69I	p.Ala69Ile	c.?	NA	NA	NA	0.643565	0.643565	0.439624	0.439624
R70I	p.Arg70Ile	c.208_210delinsATT	0.87671	0.319722	4	0.783936	0.851971	0.358029	0.179014
V71I	p.Val71Ile	c.211_213delinsATA c.211G>A	1.0412	0.0449788	4	0.971456	1.0378	0.107497	0.0537484
Q72I	p.Gln72Ile	c.214_216delinsATA	0.87671	0.319722	4	0.820946	0.86184	0.356524	0.178262
P73I	p.Pro73Ile	c.?	NA	NA	NA	0.720536	0.720536	0.439624	0.439624
D74I	p.Asp74Ile	c.220_222delinsATT	0.37863	0.466527	4	0.501986	0.421393	0.461132	0.230566
R75I	p.Arg75Ile	c.?	NA	NA	NA	0.398041	0.398041	0.439624	0.439624
R76I	p.Arg76Ile	c.?	NA	NA	NA	0.565616	0.565616	0.439624	0.439624
W77I	p.Trp77Ile	c.?	NA	NA	NA	0.508471	0.508471	0.439624	0.439624
F78I	p.Phe78Ile	c.232T>A c.232_234delinsATA	0.5257	0.121809	4	0.64415	0.540113	0.195061	0.0975304
G79I	p.Gly79Ile	c.?	NA	NA	NA	0.649118	0.649118	0.439624	0.439624
N80I	p.Asn80Ile	c.238_240delinsATT c.239A>T	1.21005	0.0206494	4	1.03237	1.20597	0.0745604	0.0372802
T81I	p.Thr81Ile	c.242C>T c.241_243delinsATC	-0.375403	8.29506	4	0.107723	0.061421	2.60565	1.30282
R82I	p.Arg82Ile	c.244_246delinsATC c.245G>T	1.11347	0.0431377	4	0.898925	1.10344	0.113422	0.0567111
V83I	p.Val83Ile	c.?	NA	NA	NA	0.729682	0.729682	0.439624	0.439624
I84I	p.Ile84=	c.252A>T c.252A>C	1	0.0001	4	0.989232	1	0.0001	0.0001
S85I	p.Ser85Ile	c.?	NA	NA	NA	0.396342	0.396342	0.439624	0.439624
Q86I	p.Gln86Ile	c.?	NA	NA	NA	0.777523	0.777523	0.439624	0.439624
D87I	p.Asp87Ile	c.?	NA	NA	NA	0.568264	0.568264	0.439624	0.439624
A88I	p.Ala88Ile	c.?	NA	NA	NA	0.64727	0.64727	0.439624	0.439624
L89I	p.Leu89Ile	c.265_267delinsATT	0.79604	0.354017	4	0.752918	0.783662	0.381066	0.190533
Q90I	p.Gln90Ile	c.?	NA	NA	NA	0.713347	0.713347	0.439624	0.439624
H91I	p.His91Ile	c.?	NA	NA	NA	0.748665	0.748665	0.439624	0.439624
F92I	p.Phe92Ile	c.274T>A	0.902603	0.0482237	4	0.816915	0.898148	0.112319	0.0561594
R93I	p.Arg93Ile	c.278G>T	-0.381801	3.2658	4	0.0648778	-0.0298716	1.5646	0.782301
S94I	p.Ser94Ile	c.281G>T c.280_282delinsATC	-0.333143	2.48358	4	0.0454585	-0.053531	1.33535	0.667673
A95I	p.Ala95Ile	c.283_285delinsATA	0.87671	0.319722	4	0.771835	0.848744	0.358681	0.179341
L96I	p.Leu96Ile	c.?	NA	NA	NA	0.634875	0.634875	0.439624	0.439624
G97I	p.Gly97Ile	c.?	NA	NA	NA	0.658589	0.658589	0.439624	0.439624
E98I	p.Glu98Ile	c.292_294delinsATA	0.87671	0.319722	4	0.860885	0.87249	0.355739	0.17787
T99I	p.Thr99Ile	c.296C>T	1.26227	0.02521	4	1.08536	1.25734	0.082782	0.041391
Q100I	p.Gln100Ile	c.298_300delinsATA	0.721935	0.397412	4	0.741312	0.727967	0.411115	0.205558
K101I	p.Lys101Ile	c.302A>T	1.06096	0.0332439	4	0.85855	1.05359	0.0976953	0.0488477
D102I	p.Asp102Ile	c.304_306delinsATT	0.79604	0.354017	4	0.771876	0.789104	0.380723	0.190362
T103I	p.Thr103Ile	c.307_309delinsATT c.308C>T	0.801473	0.0727342	4	0.820231	0.802906	0.140276	0.0701378
Y104I	p.Tyr104Ile	c.?	NA	NA	NA	0.570836	0.570836	0.439624	0.439624
Q105I	p.Gln105Ile	c.313_315delinsATA	0.182173	0.698074	4	0.425183	0.289721	0.609708	0.304854
V106I	p.Val106Ile	c.316G>A	1.13102	0.0449248	4	0.943716	1.12192	0.113744	0.0568719
L107I	p.Leu107Ile	c.319C>A	-0.406712	2.85733	4	0.0585734	-0.050912	1.45186	0.725928
L108I	p.Leu108Ile	c.?	NA	NA	NA	0.766182	0.766182	0.439624	0.439624
R109I	p.Arg109Ile	c.326G>T	0.387373	0.415842	4	0.496875	0.422533	0.426698	0.213349
R110I	p.Arg110Ile	c.329G>T	0.585593	0.173599	4	0.605114	0.588811	0.238929	0.119465
N111I	p.Asn111Ile	c.331_333delinsATC c.331_333delinsATA c.332A>T	0.551345	0.116344	4	0.673151	0.56558	0.189922	0.0949611
K112I	p.Lys112Ile	c.334_336delinsATA	0.471338	0.417183	4	0.577038	0.505352	0.427396	0.213698
L113I	p.Leu113Ile	c.337C>A	1.25367	0.0345843	4	1.0579	1.24626	0.0993011	0.0496505
P114I	p.Pro114Ile	c.?	NA	NA	NA	0.69935	0.69935	0.439624	0.439624
M115I	p.Met115Ile	c.345G>C c.345G>A c.345G>T	1.08716	0.0328201	4	0.926948	1.0814	0.0942521	0.0471261
S116I	p.Ser116Ile	c.?	NA	NA	NA	0.52235	0.52235	0.439624	0.439624
L117I	p.Leu117Ile	c.?	NA	NA	NA	0.79171	0.79171	0.439624	0.439624
L118I	p.Leu118Ile	c.352_354delinsATA c.352_354delinsATC	0.380451	0.533778	4	0.557204	0.44722	0.507584	0.253792
E119I	p.Glu119Ile	c.355_357delinsATA	0.87038	0.321997	4	0.849166	0.864694	0.35747	0.178735
E120I	p.Glu120Ile	c.?	NA	NA	NA	0.641636	0.641636	0.439624	0.439624
K121I	p.Lys121Ile	c.361_363delinsATT	0.181598	0.674023	4	0.392013	0.272905	0.593218	0.296609
D122I	p.Asp122Ile	c.?	NA	NA	NA	0.743267	0.743267	0.439624	0.439624
A123I	p.Ala123Ile	c.?	NA	NA	NA	0.665921	0.665921	0.439624	0.439624
D124I	p.Asp124Ile	c.?	NA	NA	NA	0.762259	0.762259	0.439624	0.439624
E125I	p.Glu125Ile	c.?	NA	NA	NA	0.808192	0.808192	0.439624	0.439624
S126I	p.Ser126Ile	c.?	NA	NA	NA	0.666999	0.666999	0.439624	0.439624
P127I	p.Pro127Ile	c.?	NA	NA	NA	0.499765	0.499765	0.439624	0.439624
K128I	p.Lys128Ile	c.383A>T c.382_384delinsATT	0.854841	0.0578551	4	0.754487	0.848645	0.125124	0.062562
A129I	p.Ala129Ile	c.?	NA	NA	NA	0.682419	0.682419	0.439624	0.439624
R130I	p.Arg130Ile	c.389G>T	1.07723	0.0351375	4	0.916935	1.07107	0.0977932	0.0488966
I131I	p.Ile131=	c.393T>C c.393T>A	1	0.0001	4	0.977685	1	0.0001	0.0001
L132I	p.Leu132Ile	c.394_396delinsATT	0.87038	0.321997	4	0.784419	0.847338	0.359369	0.179685
D133I	p.Asp133Ile	c.?	NA	NA	NA	0.720982	0.720982	0.439624	0.439624
T134I	p.Thr134Ile	c.400_402delinsATA c.401C>T	1.03643	0.0361171	4	0.918446	1.03177	0.0969857	0.0484928
E135I	p.Glu135Ile	c.403_405delinsATA	0.627166	0.320402	4	0.650311	0.633348	0.356318	0.178159
S136I	p.Ser136Ile	c.407G>T c.406_408delinsATC	0.0799566	1.24256	4	0.291522	0.203852	0.873979	0.436989
Y137I	p.Tyr137Ile	c.409_411delinsATT	0.470824	0.46635	4	0.409598	0.449605	0.458191	0.229096
A138I	p.Ala138Ile	c.?	NA	NA	NA	0.607454	0.607454	0.439624	0.439624
D139I	p.Asp139Ile	c.?	NA	NA	NA	0.571822	0.571822	0.439624	0.439624
A140I	p.Ala140Ile	c.?	NA	NA	NA	0.569937	0.569937	0.439624	0.439624
F141I	p.Phe141Ile	c.421_423delinsATC c.421_423delinsATA c.421T>A	1.04092	0.0372385	4	0.787481	1.03062	0.108107	0.0540533
G142I	p.Gly142Ile	c.?	NA	NA	NA	0.750913	0.750913	0.439624	0.439624
P143I	p.Pro143Ile	c.?	NA	NA	NA	0.634544	0.634544	0.439624	0.439624
K144I	p.Lys144Ile	c.431A>T	0.665075	0.0782827	4	0.601002	0.659837	0.147431	0.0737157
A145I	p.Ala145Ile	c.?	NA	NA	NA	0.474715	0.474715	0.439624	0.439624
Q146I	p.Gln146Ile	c.?	NA	NA	NA	0.802771	0.802771	0.439624	0.439624
R147I	p.Arg147Ile	c.440G>T	-0.183675	6.26561	4	0.171975	0.128209	2.23924	1.11962
K148I	p.Lys148Ile	c.443A>T	0.757773	0.062646	4	0.682671	0.752778	0.129877	0.0649387
R149I	p.Arg149Ile	c.446G>T	1.19227	0.0331153	4	0.831694	1.17918	0.112337	0.0561685
P150I	p.Pro150Ile	c.?	NA	NA	NA	0.664272	0.664272	0.439624	0.439624
R151I	p.Arg151Ile	c.?	NA	NA	NA	0.329409	0.329409	0.439624	0.439624
L152I	p.Leu152Ile	c.454C>A	0.899457	0.0845886	4	0.860998	0.896081	0.153647	0.0768236
A153I	p.Ala153Ile	c.457_459delinsATT	0.685801	0.42356	4	0.680899	0.684207	0.428855	0.214427
A154I	p.Ala154Ile	c.?	NA	NA	NA	0.785946	0.785946	0.439624	0.439624
S155I	p.Ser155Ile	c.?	NA	NA	NA	0.471444	0.471444	0.439624	0.439624
N156I	p.Asn156Ile	c.467A>T c.466_468delinsATC	0.775054	0.0617129	4	0.785642	0.775748	0.127441	0.0637204
L157I	p.Leu157Ile	c.469C>A	-0.40688	7.75647	4	0.0805971	0.0309645	2.51412	1.25706
E158I	p.Glu158Ile	c.?	NA	NA	NA	0.781981	0.781981	0.439624	0.439624
D159I	p.Asp159Ile	c.?	NA	NA	NA	0.715406	0.715406	0.439624	0.439624
L160I	p.Leu160Ile	c.?	NA	NA	NA	0.670597	0.670597	0.439624	0.439624
V161I	p.Val161Ile	c.481G>A	0.569729	0.158623	4	0.654025	0.582612	0.227539	0.113769
K162I	p.Lys162Ile	c.?	NA	NA	NA	0.603578	0.603578	0.439624	0.439624
A163I	p.Ala163Ile	c.?	NA	NA	NA	0.592611	0.592611	0.439624	0.439624
T164I	p.Thr164Ile	c.490_492delinsATT c.491C>T	1.2795	0.033479	4	0.995553	1.26908	0.104965	0.0524826
N165I	p.Asn165Ile	c.494A>T	1.1601	0.028416	4	1.01344	1.1555	0.0865165	0.0432582
E166I	p.Glu166Ile	c.?	NA	NA	NA	0.819192	0.819192	0.439624	0.439624
D167I	p.Asp167Ile	c.499_501delinsATC	0.681107	0.237342	4	0.701912	0.68553	0.292423	0.146211
I168I	p.Ile168=	c.504T>A c.504T>C	1	0.0001	4	0.97843	1	0.0001	0.0001
T169I	p.Thr169Ile	c.506C>T	0.777904	0.0846576	4	0.792583	0.779193	0.153392	0.076696
K170I	p.Lys170Ile	c.508_510delinsATT	0.16944	0.735606	4	0.435684	0.29072	0.632649	0.316324
Y171I	p.Tyr171Ile	c.?	NA	NA	NA	0.558652	0.558652	0.439624	0.439624
E172I	p.Glu172Ile	c.?	NA	NA	NA	0.789427	0.789427	0.439624	0.439624
E173I	p.Glu173Ile	c.?	NA	NA	NA	0.708446	0.708446	0.439624	0.439624
K174I	p.Lys174Ile	c.520_522delinsATT c.520_522delinsATA	0.17615	0.858002	4	0.362765	0.268316	0.690466	0.345233
Q175I	p.Gln175Ile	c.?	NA	NA	NA	0.765657	0.765657	0.439624	0.439624
V176I	p.Val176Ile	c.526G>A	1.02977	0.0458861	4	0.904325	1.02354	0.111036	0.0555178
L177I	p.Leu177Ile	c.529T>A	0.734831	0.0638764	4	0.665003	0.730102	0.131155	0.0655774
D178I	p.Asp178Ile	c.?	NA	NA	NA	0.770114	0.770114	0.439624	0.439624
A179I	p.Ala179Ile	c.?	NA	NA	NA	0.595389	0.595389	0.439624	0.439624
T180I	p.Thr180Ile	c.539C>T	0.831775	0.0794608	4	0.827098	0.831387	0.147686	0.0738429
L181I	p.Leu181Ile	c.541T>A c.541_543delinsATT	1.02893	0.0315496	4	0.929219	1.02548	0.0893764	0.0446882
G182I	p.Gly182Ile	c.?	NA	NA	NA	0.632189	0.632189	0.439624	0.439624
L183I	p.Leu183Ile	c.547C>A	-0.353621	5.54648	4	0.120295	0.0554476	2.09828	1.04914
M184I	p.Met184Ile	c.552G>C c.552G>T c.552G>A	0.765821	0.0714985	4	0.73876	0.763786	0.138971	0.0694853
G185I	p.Gly185Ile	c.?	NA	NA	NA	0.532913	0.532913	0.439624	0.439624
N186I	p.Asn186Ile	c.556_558delinsATA c.556_558delinsATT c.557A>T	1.2544	0.0201122	4	1.1096	1.25116	0.0719436	0.0359718
Q187I	p.Gln187Ile	c.?	NA	NA	NA	0.69792	0.69792	0.439624	0.439624
E188I	p.Glu188Ile	c.?	NA	NA	NA	0.8017	0.8017	0.439624	0.439624
D189I	p.Asp189Ile	c.?	NA	NA	NA	0.72715	0.72715	0.439624	0.439624
K190I	p.Lys190Ile	c.568_570delinsATT c.569A>T	0.925218	0.0587551	4	0.770024	0.915497	0.129446	0.0647228
E191I	p.Glu191Ile	c.?	NA	NA	NA	0.736209	0.736209	0.439624	0.439624
N192I	p.Asn192Ile	c.574_576delinsATA c.575A>T	0.906418	0.0477591	4	0.804074	0.901146	0.112394	0.0561971
G193I	p.Gly193Ile	c.?	NA	NA	NA	0.478809	0.478809	0.439624	0.439624
W194I	p.Trp194Ile	c.?	NA	NA	NA	0.296065	0.296065	0.439624	0.439624
T195I	p.Thr195Ile	c.584C>T	1.13199	0.050168	4	0.974687	1.1235	0.118646	0.0593229
S196I	p.Ser196Ile	c.?	NA	NA	NA	0.607938	0.607938	0.439624	0.439624
A197I	p.Ala197Ile	c.?	NA	NA	NA	0.624547	0.624547	0.439624	0.439624
A198I	p.Ala198Ile	c.?	NA	NA	NA	0.449	0.449	0.439624	0.439624
K199I	p.Lys199Ile	c.595_597delinsATT c.596A>T	0.877071	0.0475725	4	0.770489	0.8716	0.11234	0.0561702
E200I	p.Glu200Ile	c.598_600delinsATA	0.815802	0.344487	4	0.806517	0.813189	0.373749	0.186874
A201I	p.Ala201Ile	c.?	NA	NA	NA	0.735256	0.735256	0.439624	0.439624
I202I	p.Ile202=	c.606T>A c.606T>C	1	0.0001	4	0.994394	1	0.0001	0.0001
F203I	p.Phe203Ile	c.607T>A	0.254585	0.231211	4	0.330697	0.270432	0.289005	0.144502
S204I	p.Ser204Ile	c.611G>T c.610_612delinsATA	0.451828	0.221655	4	0.510825	0.463707	0.280556	0.140278
K205I	p.Lys205Ile	c.613_615delinsATA	0.725712	0.277668	4	0.717219	0.723673	0.324028	0.162014
G206I	p.Gly206Ile	c.616_618delinsATT	0.971923	0.292547	4	0.816514	0.933124	0.342042	0.171021
Q207I	p.Gln207Ile	c.?	NA	NA	NA	0.700331	0.700331	0.439624	0.439624
S208I	p.Ser208Ile	c.622_624delinsATC	0.612006	0.320763	4	0.481487	0.577118	0.361087	0.180543
K209I	p.Lys209Ile	c.626A>T c.625_627delinsATT c.625_627delinsATC	0.638361	0.0837173	4	0.623595	0.637077	0.152377	0.0761887
R210I	p.Arg210Ile	c.?	NA	NA	NA	0.3831	0.3831	0.439624	0.439624
I211I	p.Ile211=	c.633T>C c.633T>A	1	0.0001	4	0.994209	1	0.0001	0.0001
W212I	p.Trp212Ile	c.?	NA	NA	NA	0.331479	0.331479	0.439624	0.439624
N213I	p.Asn213Ile	c.638A>T c.637_639delinsATT c.637_639delinsATA	0.978524	0.0349771	4	0.758572	0.970108	0.10174	0.0508698
E214I	p.Glu214Ile	c.?	NA	NA	NA	0.481042	0.481042	0.439624	0.439624
L215I	p.Leu215Ile	c.643_645delinsATT c.643T>A	0.891041	0.0440222	4	0.860762	0.889597	0.105368	0.052684
Y216I	p.Tyr216Ile	c.646_648delinsATT	0.670119	0.573559	4	0.600113	0.642481	0.525896	0.262948
K217I	p.Lys217Ile	c.649_651delinsATT c.650A>T	0.525533	0.11221	4	0.528716	0.525894	0.181771	0.0908853
V218I	p.Val218Ile	c.652G>A c.652_654delinsATA	-0.365434	4.37874	4	0.0900774	0.0139062	1.84283	0.921417
I219I	p.Ile219=	c.657C>A c.657C>T	1	0.0001	4	0.994166	1	0.0001	0.0001
D220I	p.Asp220Ile	c.?	NA	NA	NA	0.254352	0.254352	0.439624	0.439624
S221I	p.Ser221Ile	c.?	NA	NA	NA	0.184774	0.184774	0.439624	0.439624
S222I	p.Ser222Ile	c.664_666delinsATT	0.366692	0.487899	4	0.366637	0.366672	0.471239	0.235619
D223I	p.Asp223Ile	c.667_669delinsATC	1.16075	0.456764	4	0.918208	1.07783	0.46542	0.23271
V224I	p.Val224Ile	c.670_672delinsATA c.670_672delinsATT	1.02392	0.135669	4	0.939942	1.0127	0.206392	0.103196
V225I	p.Val225Ile	c.673_675delinsATT c.673G>A	1.0502	0.0313708	4	0.921588	1.04577	0.0903246	0.0451623
I226I	p.Ile226=	c.678A>T c.678A>C	1	0.0001	4	0.997106	1	0.0001	0.0001
H227I	p.His227Ile	c.679_681delinsATT	0.971923	0.292547	4	0.873901	0.947451	0.338036	0.169018
V228I	p.Val228Ile	c.682_684delinsATA c.682G>A c.682_684delinsATC	0.752125	0.0778084	4	0.716812	0.749254	0.146177	0.0730887
L229I	p.Leu229Ile	c.685C>A	0.64661	0.112172	4	0.683945	0.650835	0.182114	0.0910572
D230I	p.Asp230Ile	c.?	NA	NA	NA	0.346597	0.346597	0.439624	0.439624
A231I	p.Ala231Ile	c.691_693delinsATA	0.815802	0.344487	4	0.697872	0.782605	0.37747	0.188735
R232I	p.Arg232Ile	c.?	NA	NA	NA	0.249683	0.249683	0.439624	0.439624
D233I	p.Asp233Ile	c.?	NA	NA	NA	0.453827	0.453827	0.439624	0.439624
P234I	p.Pro234Ile	c.700_702delinsATA	0.137628	0.74371	4	0.167818	0.151463	0.623248	0.311624
L235I	p.Leu235Ile	c.?	NA	NA	NA	0.652465	0.652465	0.439624	0.439624
G236I	p.Gly236Ile	c.706_708delinsATT	0.817147	0.343867	4	0.628109	0.764001	0.38283	0.191415
T237I	p.Thr237Ile	c.710C>T	0.480234	0.175367	4	0.513145	0.485707	0.240682	0.120341
R238I	p.Arg238Ile	c.?	NA	NA	NA	0.469757	0.469757	0.439624	0.439624
C239I	p.Cys239Ile	c.?	NA	NA	NA	0.507823	0.507823	0.439624	0.439624
K240I	p.Lys240Ile	c.718_720delinsATA c.718_720delinsATT	0.203124	0.690574	4	0.396444	0.288167	0.60111	0.300555
S241I	p.Ser241Ile	c.721_723delinsATC	0.218941	0.668241	4	0.378953	0.288038	0.586052	0.293026
V242I	p.Val242Ile	c.724_726delinsATA	0.769747	0.367965	4	0.781316	0.77316	0.390512	0.195256
E243I	p.Glu243Ile	c.?	NA	NA	NA	0.681744	0.681744	0.439624	0.439624
E244I	p.Glu244Ile	c.?	NA	NA	NA	0.802245	0.802245	0.439624	0.439624
Y245I	p.Tyr245Ile	c.733_735delinsATT	0.3579	0.51683	4	0.411648	0.377797	0.490356	0.245178
M246I	p.Met246Ile	c.738G>A c.738G>T c.738G>C	0.882968	0.057688	4	0.851067	0.881004	0.122807	0.0614035
K247I	p.Lys247Ile	c.?	NA	NA	NA	0.580636	0.580636	0.439624	0.439624
K248I	p.Lys248Ile	c.?	NA	NA	NA	0.650708	0.650708	0.439624	0.439624
E249I	p.Glu249Ile	c.?	NA	NA	NA	0.696764	0.696764	0.439624	0.439624
T250I	p.Thr250Ile	c.749C>T	-0.379896	7.81379	4	0.119376	0.0688773	2.52423	1.26212
P251I	p.Pro251Ile	c.?	NA	NA	NA	0.745718	0.745718	0.439624	0.439624
H252I	p.His252Ile	c.754_756delinsATC	0.769747	0.367965	4	0.722042	0.755673	0.391082	0.195541
K253I	p.Lys253Ile	c.757_759delinsATA	0.769747	0.367965	4	0.622396	0.726274	0.396217	0.198108
H254I	p.His254Ile	c.?	NA	NA	NA	0.775238	0.775238	0.439624	0.439624
L255I	p.Leu255Ile	c.763T>A c.763_765delinsATT	1.05753	0.049518	4	0.955206	1.05208	0.114692	0.0573458
I256I	p.Ile256=	c.768T>A c.768T>C	1	0.0001	4	0.997785	1	0.0001	0.0001
Y257I	p.Tyr257Ile	c.?	NA	NA	NA	0.439416	0.439416	0.439624	0.439624
V258I	p.Val258Ile	c.772G>A	0.722884	0.0895134	4	0.761466	0.726449	0.158919	0.0794594
L259I	p.Leu259Ile	c.775_777delinsATC c.775C>A	0.262584	0.629557	4	0.422971	0.329507	0.563794	0.281897
N260I	p.Asn260Ile	c.779A>T	-0.78201	8.34805	4	-0.262821	-0.312293	2.61509	1.30754
K261I	p.Lys261Ile	c.781_783delinsATA	0.90711	0.30967	4	0.660751	0.842943	0.364621	0.182311
C262I	p.Cys262Ile	c.?	NA	NA	NA	0.540518	0.540518	0.439624	0.439624
D263I	p.Asp263Ile	c.787_789delinsATT	0.3579	0.51683	4	0.386162	0.368363	0.489859	0.24493
L264I	p.Leu264Ile	c.?	NA	NA	NA	0.568793	0.568793	0.439624	0.439624
V265I	p.Val265Ile	c.793_795delinsATT c.793G>A	1.06018	0.0360684	4	0.914988	1.05446	0.0983031	0.0491515
P266I	p.Pro266Ile	c.796_798delinsATT	0.518477	0.380907	4	0.491452	0.510308	0.399759	0.19988
T267I	p.Thr267Ile	c.799_801delinsATT c.800C>T c.799_801delinsATA	1.07647	0.05363	4	0.953151	1.06938	0.121019	0.0605096
W268I	p.Trp268Ile	c.?	NA	NA	NA	0.562322	0.562322	0.439624	0.439624
V269I	p.Val269Ile	c.805G>A c.805_807delinsATA	1.02658	0.0505827	4	0.907417	1.0201	0.116892	0.058446
A270I	p.Ala270Ile	c.808_810delinsATA	0.940937	0.300053	4	0.762771	0.895605	0.349744	0.174872
A271I	p.Ala271Ile	c.811_813delinsATA	0.78033	0.36217	4	0.738318	0.768074	0.386845	0.193423
A272I	p.Ala272Ile	c.?	NA	NA	NA	0.640139	0.640139	0.439624	0.439624
W273I	p.Trp273Ile	c.?	NA	NA	NA	0.340835	0.340835	0.439624	0.439624
V274I	p.Val274Ile	c.820G>A	0.903195	0.0603945	4	0.848715	0.899693	0.126545	0.0632727
K275I	p.Lys275Ile	c.824A>T c.823_825delinsATT	1.02481	0.0312376	4	0.857175	1.01906	0.0922185	0.0461092
H276I	p.His276Ile	c.?	NA	NA	NA	0.787652	0.787652	0.439624	0.439624
L277I	p.Leu277Ile	c.829_831delinsATC c.829_831delinsATA	1.16125	0.0949812	4	0.937777	1.13946	0.17714	0.0885702
S278I	p.Ser278Ile	c.832_834delinsATA	1.22976	0.0538162	4	0.928872	1.2124	0.137101	0.0685506
K279I	p.Lys279Ile	c.835_837delinsATT	0.940937	0.300053	4	0.786341	0.901602	0.34761	0.173805
E280I	p.Glu280Ile	c.838_840delinsATA	0.349969	0.533481	4	0.439352	0.383722	0.501986	0.250993
R281I	p.Arg281Ile	c.?	NA	NA	NA	0.449675	0.449675	0.439624	0.439624
P282I	p.Pro282Ile	c.?	NA	NA	NA	0.710205	0.710205	0.439624	0.439624
T283I	p.Thr283Ile	c.847_849delinsATC c.848C>T c.847_849delinsATA	1.05032	0.0401694	4	0.867704	1.04234	0.106679	0.0533394
L284I	p.Leu284Ile	c.850_852delinsATA	1.15542	0.456504	4	0.986861	1.09781	0.457841	0.22892
A285I	p.Ala285Ile	c.?	NA	NA	NA	0.642399	0.642399	0.439624	0.439624
F286I	p.Phe286Ile	c.856_858delinsATC c.856T>A	0.390471	0.172022	4	0.499196	0.408262	0.240816	0.120408
H287I	p.His287Ile	c.859_861delinsATC	0.163396	0.722627	4	0.364718	0.254215	0.619553	0.309776
A288I	p.Ala288Ile	c.?	NA	NA	NA	0.567597	0.567597	0.439624	0.439624
S289I	p.Ser289Ile	c.865_867delinsATT	0.367292	0.582176	4	0.488457	0.415559	0.533313	0.266656
I290I	p.Ile290=	c.870T>A c.870T>C	1	0.0001	4	1.00059	1	0.0001	0.0001
T291I	p.Thr291Ile	c.871_873delinsATA c.872C>T c.871_873delinsATT	0.821167	0.0661274	4	0.753205	0.816414	0.13374	0.0668698
N292I	p.Asn292Ile	c.875A>T c.874_876delinsATT	0.906855	0.0434862	4	0.821966	0.902854	0.10599	0.0529949
S293I	p.Ser293Ile	c.?	NA	NA	NA	0.442661	0.442661	0.439624	0.439624
F294I	p.Phe294Ile	c.880_882delinsATT c.880T>A	1.04552	0.033829	4	0.915779	1.04071	0.0941437	0.0470719
G295I	p.Gly295Ile	c.883_885delinsATT	0.940937	0.300053	4	0.83719	0.91454	0.344007	0.172003
K296I	p.Lys296Ile	c.887A>T c.886_888delinsATT	0.932608	0.0393913	4	0.751839	0.924856	0.105421	0.0527107
G297I	p.Gly297Ile	c.?	NA	NA	NA	0.676129	0.676129	0.439624	0.439624
S298I	p.Ser298Ile	c.?	NA	NA	NA	0.58783	0.58783	0.439624	0.439624
L299I	p.Leu299Ile	c.895_897delinsATC c.895T>A	0.605612	0.0924345	4	0.658859	0.610678	0.16236	0.08118
I300I	p.Ile300=	c.900T>C c.900T>A	1	0.0001	4	1.0016	1	0.0001	0.0001
Q301I	p.Gln301Ile	c.?	NA	NA	NA	0.743674	0.743674	0.439624	0.439624
L302I	p.Leu302Ile	c.?	NA	NA	NA	0.601955	0.601955	0.439624	0.439624
L303I	p.Leu303Ile	c.907C>A c.907_909delinsATT	1.07134	0.0327217	4	0.954292	1.06714	0.0918737	0.0459369
R304I	p.Arg304Ile	c.?	NA	NA	NA	0.462267	0.462267	0.439624	0.439624
Q305I	p.Gln305Ile	c.?	NA	NA	NA	0.673587	0.673587	0.439624	0.439624
F306I	p.Phe306Ile	c.916T>A	0.954887	0.0503678	4	0.858262	0.949652	0.11554	0.05777
S307I	p.Ser307Ile	c.?	NA	NA	NA	0.614072	0.614072	0.439624	0.439624
Q308I	p.Gln308Ile	c.?	NA	NA	NA	0.633722	0.633722	0.439624	0.439624
L309I	p.Leu309Ile	c.?	NA	NA	NA	0.78915	0.78915	0.439624	0.439624
H310I	p.His310Ile	c.?	NA	NA	NA	0.626714	0.626714	0.439624	0.439624
T311I	p.Thr311Ile	c.932C>T c.931_933delinsATA	1.01839	0.0387426	4	0.905469	1.01362	0.100547	0.0502737
D312I	p.Asp312Ile	c.?	NA	NA	NA	0.624234	0.624234	0.439624	0.439624
R313I	p.Arg313Ile	c.938G>T	1.08178	0.045939	4	0.872881	1.07141	0.116882	0.0584409
K314I	p.Lys314Ile	c.?	NA	NA	NA	0.681538	0.681538	0.439624	0.439624
Q315I	p.Gln315Ile	c.?	NA	NA	NA	0.763064	0.763064	0.439624	0.439624
I316I	p.Ile316=	c.948A>T c.948A>C	1	0.0001	4	0.999634	1	0.0001	0.0001
S317I	p.Ser317Ile	c.?	NA	NA	NA	0.661208	0.661208	0.439624	0.439624
V318I	p.Val318Ile	c.952G>A	0.726349	0.0901101	4	0.765341	0.729974	0.15956	0.0797798
G319I	p.Gly319Ile	c.?	NA	NA	NA	0.381037	0.381037	0.439624	0.439624
F320I	p.Phe320Ile	c.958T>A c.958_960delinsATA	1.02962	0.0331913	4	0.870858	1.02384	0.0947392	0.0473696
I321I	p.Ile321=	c.963C>A c.963C>T	1	0.0001	4	0.995483	1	0.0001	0.0001
G322I	p.Gly322Ile	c.?	NA	NA	NA	0.427456	0.427456	0.439624	0.439624
Y323I	p.Tyr323Ile	c.967_969delinsATT	0.707838	0.40719	4	0.552188	0.658571	0.423956	0.211978
P324I	p.Pro324Ile	c.970_972delinsATA	0.707838	0.40719	4	0.561759	0.661601	0.423218	0.211609
N325I	p.Asn325Ile	c.974A>T	-0.818157	10.2996	4	-0.301347	-0.341996	2.92251	1.46125
T326I	p.Thr326Ile	c.977C>T c.976_978delinsATC c.976_978delinsATA	1.07373	0.0399907	4	0.926699	1.06733	0.104102	0.052051
G327I	p.Gly327Ile	c.?	NA	NA	NA	0.47887	0.47887	0.439624	0.439624
K328I	p.Lys328Ile	c.982_984delinsATT c.982_984delinsATC c.983A>T	0.094553	0.389479	4	0.178039	0.120182	0.407357	0.203678
S329I	p.Ser329Ile	c.?	NA	NA	NA	0.228058	0.228058	0.439624	0.439624
S330I	p.Ser330Ile	c.?	NA	NA	NA	0.353303	0.353303	0.439624	0.439624
I331I	p.Ile331=	c.993C>T c.993C>A	1	0.0001	4	0.987891	1	0.0001	0.0001
I332I	p.Ile332=	c.996T>C c.996T>A	1	0.0001	4	0.986921	1	0.0001	0.0001
N333I	p.Asn333Ile	c.997_999delinsATT c.998A>T	-0.14598	0.776204	4	-0.124355	-0.13584	0.640885	0.320442
T334I	p.Thr334Ile	c.1000_1002delinsATT c.1001C>T	0.599463	0.111441	4	0.514562	0.589913	0.182982	0.0914909
L335I	p.Leu335Ile	c.?	NA	NA	NA	0.890287	0.890287	0.439624	0.439624
R336I	p.Arg336Ile	c.1007G>T c.1006_1008delinsATT	0.963419	0.0610878	4	0.752065	0.949689	0.136961	0.0684804
K337I	p.Lys337Ile	c.?	NA	NA	NA	0.728765	0.728765	0.439624	0.439624
K338I	p.Lys338Ile	c.1013A>T	0.463317	0.169898	4	0.495477	0.468525	0.235859	0.117929
K339I	p.Lys339Ile	c.?	NA	NA	NA	0.65886	0.65886	0.439624	0.439624
V340I	p.Val340Ile	c.?	NA	NA	NA	0.498202	0.498202	0.439624	0.439624
C341I	p.Cys341Ile	c.?	NA	NA	NA	0.335177	0.335177	0.439624	0.439624
Q342I	p.Gln342Ile	c.1024_1026delinsATA	0.711766	0.404413	4	0.700438	0.708197	0.415861	0.207931
V343I	p.Val343Ile	c.1027_1029delinsATC c.1027G>A	-0.320363	12.1867	4	0.069882	0.0436211	3.19122	1.59561
A344I	p.Ala344Ile	c.1030_1032delinsATA	0.523523	0.593025	4	0.479527	0.505801	0.536971	0.268485
P345I	p.Pro345Ile	c.?	NA	NA	NA	0.329759	0.329759	0.439624	0.439624
I346I	p.Ile346=	c.1038C>A c.1038C>T	1	0.0001	4	0.997614	1	0.0001	0.0001
P347I	p.Pro347Ile	c.?	NA	NA	NA	0.440603	0.440603	0.439624	0.439624
G348I	p.Gly348Ile	c.?	NA	NA	NA	0.39349	0.39349	0.439624	0.439624
E349I	p.Glu349Ile	c.?	NA	NA	NA	0.519732	0.519732	0.439624	0.439624
T350I	p.Thr350Ile	c.1049C>T	0.429256	0.23192	4	0.404759	0.424143	0.288094	0.144047
K351I	p.Lys351Ile	c.1051_1053delinsATA	0.22188	0.713657	4	0.371716	0.28901	0.610956	0.305478
V352I	p.Val352Ile	c.1054G>A c.1054_1056delinsATT	1.27919	0.0223892	4	0.991079	1.27203	0.0854285	0.0427143
W353I	p.Trp353Ile	c.?	NA	NA	NA	0.62256	0.62256	0.439624	0.439624
Q354I	p.Gln354Ile	c.?	NA	NA	NA	0.534088	0.534088	0.439624	0.439624
Y355I	p.Tyr355Ile	c.?	NA	NA	NA	0.540431	0.540431	0.439624	0.439624
I356I	p.Ile356=	c.1068T>C c.1068T>A	1	0.0001	4	1.00239	1	0.0001	0.0001
T357I	p.Thr357Ile	c.1070C>T	-0.527363	8.01361	4	-0.00553695	-0.0571305	2.55885	1.27943
L358I	p.Leu358Ile	c.1072C>A	1.17285	0.208915	4	0.987123	1.13719	0.278787	0.139394
M359I	p.Met359Ile	c.1077G>C c.1077G>T c.1077G>A	0.808714	0.106708	4	0.781472	0.805765	0.176474	0.0882368
K360I	p.Lys360Ile	c.1078_1080delinsATT c.1079A>T	-0.267735	1.44119	4	-0.0062423	-0.105326	0.960804	0.480402
R361I	p.Arg361Ile	c.1082G>T	-0.283976	6.33243	4	0.011899	-0.0241741	2.25123	1.12561
I362I	p.Ile362=	c.1086T>A c.1086T>C	1	0.0001	4	0.996547	1	0.0001	0.0001
F363I	p.Phe363Ile	c.1087_1089delinsATA c.1087T>A c.1087_1089delinsATC	1.18733	0.0235183	4	0.977789	1.18187	0.0817785	0.0408893
L364I	p.Leu364Ile	c.?	NA	NA	NA	0.792551	0.792551	0.439624	0.439624
I365I	p.Ile365=	c.1095T>C c.1095T>A	1	0.0001	4	0.99599	1	0.0001	0.0001
D366I	p.Asp366Ile	c.?	NA	NA	NA	0.267421	0.267421	0.439624	0.439624
C367I	p.Cys367Ile	c.?	NA	NA	NA	0.302431	0.302431	0.439624	0.439624
P368I	p.Pro368Ile	c.?	NA	NA	NA	0.0630532	0.0630532	0.439624	0.439624
G369I	p.Gly369Ile	c.?	NA	NA	NA	0.394405	0.394405	0.439624	0.439624
I370I	p.Ile370=	c.1110T>C c.1110T>A	1	0.0001	4	0.979357	1	0.0001	0.0001
V371I	p.Val371Ile	c.1111_1113delinsATA	0.216512	0.627657	4	0.376908	0.28332	0.562687	0.281344
P372I	p.Pro372Ile	c.?	NA	NA	NA	0.568669	0.568669	0.439624	0.439624
P373I	p.Pro373Ile	c.1117_1119delinsATT	0.696465	0.415469	4	0.580509	0.659255	0.426817	0.213409
S374I	p.Ser374Ile	c.1120_1122delinsATT	0.43055	0.455963	4	0.421628	0.427503	0.45047	0.225235
S375I	p.Ser375Ile	c.1124G>T	-0.259968	6.98234	4	0.0679786	0.0313007	2.3738	1.1869
K376I	p.Lys376Ile	c.1127A>T	0.987021	0.0446827	4	0.797259	0.977844	0.113596	0.056798
D377I	p.Asp377Ile	c.?	NA	NA	NA	0.410855	0.410855	0.439624	0.439624
S378I	p.Ser378Ile	c.?	NA	NA	NA	0.397391	0.397391	0.439624	0.439624
E379I	p.Glu379Ile	c.1135_1137delinsATA	0.511459	0.609705	4	0.523586	0.516425	0.54653	0.273265
E380I	p.Glu380Ile	c.?	NA	NA	NA	0.681777	0.681777	0.439624	0.439624
D381I	p.Asp381Ile	c.?	NA	NA	NA	0.387818	0.387818	0.439624	0.439624
I382I	p.Ile382=	c.1146T>C c.1146T>A	1	0.0001	4	0.992749	1	0.0001	0.0001
L383I	p.Leu383Ile	c.1147T>A	1.10213	0.0377179	4	0.90432	1.09399	0.104198	0.0520989
F384I	p.Phe384Ile	c.1150T>A	0.426677	0.348128	4	0.543713	0.459873	0.380026	0.190013
R385I	p.Arg385Ile	c.1154G>T	0.899315	0.114764	4	0.636016	0.868916	0.202593	0.101297
G386I	p.Gly386Ile	c.?	NA	NA	NA	0.457041	0.457041	0.439624	0.439624
V387I	p.Val387Ile	c.1159G>A	0.339752	0.596499	4	0.447245	0.383201	0.541197	0.270599
V388I	p.Val388Ile	c.1162G>A	1.12115	0.145629	4	0.924219	1.09317	0.224465	0.112232
R389I	p.Arg389Ile	c.1166G>T c.1165_1167delinsATT	-0.434061	8.96601	4	-0.13139	-0.158421	2.71344	1.35672
V390I	p.Val390Ile	c.1168_1170delinsATT c.1168G>A	0.819442	0.255408	4	0.804969	0.816185	0.306741	0.153371
E391I	p.Glu391Ile	c.?	NA	NA	NA	0.585622	0.585622	0.439624	0.439624
H392I	p.His392Ile	c.?	NA	NA	NA	0.771805	0.771805	0.439624	0.439624
V393I	p.Val393Ile	c.1177G>A	0.941758	0.0616277	4	0.843485	0.935322	0.129613	0.0648065
T394I	p.Thr394Ile	c.1181C>T	1.12111	0.0358215	4	0.969319	1.11517	0.0983126	0.0491563
H395I	p.His395Ile	c.?	NA	NA	NA	0.71432	0.71432	0.439624	0.439624
P396I	p.Pro396Ile	c.?	NA	NA	NA	0.408109	0.408109	0.439624	0.439624
E397I	p.Glu397Ile	c.?	NA	NA	NA	0.765696	0.765696	0.439624	0.439624
Q398I	p.Gln398Ile	c.?	NA	NA	NA	0.68747	0.68747	0.439624	0.439624
Y399I	p.Tyr399Ile	c.1195_1197delinsATT	0.26317	0.629384	4	0.253769	0.259248	0.558137	0.279069
I400I	p.Ile400=	c.1200T>A c.1200T>C	1	0.0001	4	1.00005	1	0.0001	0.0001
P401I	p.Pro401Ile	c.?	NA	NA	NA	0.470473	0.470473	0.439624	0.439624
G402I	p.Gly402Ile	c.?	NA	NA	NA	0.574599	0.574599	0.439624	0.439624
V403I	p.Val403Ile	c.1207G>A	1.01616	0.0534524	4	0.89768	1.00937	0.120532	0.0602658
L404I	p.Leu404Ile	c.1210T>A	1.02657	0.0380335	4	0.895478	1.02114	0.100415	0.0502076
K405I	p.Lys405Ile	c.1214A>T	0.0898359	0.385015	4	0.278479	0.147285	0.411689	0.205845
R406I	p.Arg406Ile	c.?	NA	NA	NA	0.223177	0.223177	0.439624	0.439624
C407I	p.Cys407Ile	c.?	NA	NA	NA	0.608057	0.608057	0.439624	0.439624
Q408I	p.Gln408Ile	c.?	NA	NA	NA	0.713864	0.713864	0.439624	0.439624
V409I	p.Val409Ile	c.1225G>A	-0.541945	9.36293	4	-0.00297271	-0.0492412	2.77941	1.3897
K410I	p.Lys410Ile	c.?	NA	NA	NA	0.591306	0.591306	0.439624	0.439624
H411I	p.His411Ile	c.?	NA	NA	NA	0.561037	0.561037	0.439624	0.439624
L412I	p.Leu412Ile	c.1234_1236delinsATC c.1234_1236delinsATT	0.399688	0.447592	4	0.546359	0.449166	0.450292	0.225146
E413I	p.Glu413Ile	c.?	NA	NA	NA	0.771482	0.771482	0.439624	0.439624
R414I	p.Arg414Ile	c.1241G>T	0.136783	0.739324	4	0.282234	0.203221	0.624865	0.312433
T415I	p.Thr415Ile	c.1243_1245delinsATC c.1244C>T	1.28561	0.0347986	4	0.984691	1.27415	0.108807	0.0544034
Y416I	p.Tyr416Ile	c.1246_1248delinsATC	0.265417	0.569988	4	0.344327	0.296453	0.524029	0.262015
E417I	p.Glu417Ile	c.?	NA	NA	NA	0.62734	0.62734	0.439624	0.439624
I418I	p.Ile418=	c.1254C>T c.1254C>A	1	0.0001	4	0.991803	1	0.0001	0.0001
S419I	p.Ser419Ile	c.1255_1257delinsATA	0.566589	0.538559	4	0.487085	0.536389	0.504751	0.252376
G420I	p.Gly420Ile	c.?	NA	NA	NA	0.409006	0.409006	0.439624	0.439624
W421I	p.Trp421Ile	c.?	NA	NA	NA	0.472687	0.472687	0.439624	0.439624
K422I	p.Lys422Ile	c.1264_1266delinsATA c.1264_1266delinsATT	0.542963	0.567482	4	0.530723	0.538162	0.521116	0.260558
D423I	p.Asp423Ile	c.?	NA	NA	NA	0.335006	0.335006	0.439624	0.439624
A424I	p.Ala424Ile	c.1270_1272delinsATC	0.597548	0.325573	4	0.603522	0.599162	0.359983	0.179992
T425I	p.Thr425Ile	c.1273_1275delinsATT	0.721365	0.397797	4	0.757275	0.732551	0.411619	0.205809
E426I	p.Glu426Ile	c.?	NA	NA	NA	0.629862	0.629862	0.439624	0.439624
F427I	p.Phe427Ile	c.1279T>A	0.528352	0.126694	4	0.533065	0.528945	0.195892	0.097946
I428I	p.Ile428=	c.1284T>C c.1284T>A	1	0.0001	4	0.976907	1	0.0001	0.0001
E429I	p.Glu429Ile	c.1285_1287delinsATA	0.721365	0.397797	4	0.737891	0.726513	0.411354	0.205677
I430I	p.Ile430=	c.1290T>C c.1290T>A	1	0.0001	4	0.957548	1	0.0001	0.0001
L431I	p.Leu431Ile	c.?	NA	NA	NA	0.735714	0.735714	0.439624	0.439624
A432I	p.Ala432Ile	c.?	NA	NA	NA	0.369921	0.369921	0.439624	0.439624
R433I	p.Arg433Ile	c.?	NA	NA	NA	0.535846	0.535846	0.439624	0.439624
K434I	p.Lys434Ile	c.1301A>T	0.986527	0.0335961	4	0.839448	0.981114	0.0946944	0.0473472
Q435I	p.Gln435Ile	c.1303_1305delinsATA	0.751093	0.378799	4	0.757153	0.752918	0.398102	0.199051
G436I	p.Gly436Ile	c.1306_1308delinsATT	0.751093	0.378799	4	0.646567	0.71962	0.40097	0.200485
R437I	p.Arg437Ile	c.1310G>T	-0.499043	8.93557	4	-0.0651345	-0.104006	2.71	1.355
L438I	p.Leu438Ile	c.1312T>A c.1312_1314delinsATC c.1312_1314delinsATT	0.874424	0.048114	4	0.809186	0.871039	0.111497	0.0557484
L439I	p.Leu439Ile	c.?	NA	NA	NA	0.607246	0.607246	0.439624	0.439624
K440I	p.Lys440Ile	c.?	NA	NA	NA	0.466337	0.466337	0.439624	0.439624
G441I	p.Gly441Ile	c.?	NA	NA	NA	0.430482	0.430482	0.439624	0.439624
G442I	p.Gly442Ile	c.?	NA	NA	NA	0.559925	0.559925	0.439624	0.439624
E443I	p.Glu443Ile	c.?	NA	NA	NA	0.609852	0.609852	0.439624	0.439624
P444I	p.Pro444Ile	c.?	NA	NA	NA	0.588944	0.588944	0.439624	0.439624
D445I	p.Asp445Ile	c.?	NA	NA	NA	0.352842	0.352842	0.439624	0.439624
E446I	p.Glu446Ile	c.?	NA	NA	NA	0.801003	0.801003	0.439624	0.439624
S447I	p.Ser447Ile	c.?	NA	NA	NA	0.433339	0.433339	0.439624	0.439624
G448I	p.Gly448Ile	c.1342_1344delinsATT	0.318348	0.570117	4	0.399584	0.350302	0.524193	0.262096
V449I	p.Val449Ile	c.1345G>A	1.15375	0.0324765	4	0.944739	1.14631	0.0969657	0.0484828
S450I	p.Ser450Ile	c.?	NA	NA	NA	0.505377	0.505377	0.439624	0.439624
K451I	p.Lys451Ile	c.?	NA	NA	NA	0.464614	0.464614	0.439624	0.439624
Q452I	p.Gln452Ile	c.?	NA	NA	NA	0.784752	0.784752	0.439624	0.439624
I453I	p.Ile453=	c.1359A>C c.1359A>T	1	0.0001	4	0.987988	1	0.0001	0.0001
L454I	p.Leu454Ile	c.1360_1362delinsATT	0.751093	0.378799	4	0.678224	0.729152	0.399493	0.199747
N455I	p.Asn455Ile	c.1364A>T c.1363_1365delinsATC	0.687683	0.0846973	4	0.699049	0.688682	0.153412	0.0767061
D456I	p.Asp456Ile	c.?	NA	NA	NA	0.577963	0.577963	0.439624	0.439624
F457I	p.Phe457Ile	c.1369T>A c.1369_1371delinsATC	0.734828	0.0832311	4	0.666989	0.728962	0.152987	0.0764935
N458I	p.Asn458Ile	c.1372_1374delinsATA c.1372_1374delinsATC c.1373A>T	1.03493	0.0301207	4	0.888643	1.03009	0.0892422	0.0446211
R459I	p.Arg459Ile	c.1376G>T	-0.349456	4.10295	4	0.0307759	-0.0363267	1.77512	0.887558
G460I	p.Gly460Ile	c.?	NA	NA	NA	0.585173	0.585173	0.439624	0.439624
K461I	p.Lys461Ile	c.1382A>T	1.06287	0.0269805	4	0.782028	1.05451	0.0934804	0.0467402
I462I	p.Ile462=	c.1386C>A c.1386C>T	1	0.0001	4	0.993696	1	0.0001	0.0001
P463I	p.Pro463Ile	c.1387_1389delinsATT	0.602556	0.498705	4	0.570649	0.591008	0.478412	0.239206
W464I	p.Trp464Ile	c.?	NA	NA	NA	0.344979	0.344979	0.439624	0.439624
F465I	p.Phe465Ile	c.1393_1395delinsATT c.1393T>A c.1393_1395delinsATA	0.266156	0.279616	4	0.41057	0.301001	0.331317	0.165658
V466I	p.Val466Ile	c.1396G>A	1.02637	0.0439355	4	0.798493	1.01553	0.115716	0.0578578
L467I	p.Leu467Ile	c.?	NA	NA	NA	0.762143	0.762143	0.439624	0.439624
P468I	p.Pro468Ile	c.?	NA	NA	NA	0.444003	0.444003	0.439624	0.439624
P469I	p.Pro469Ile	c.?	NA	NA	NA	0.601914	0.601914	0.439624	0.439624
E470I	p.Glu470Ile	c.?	NA	NA	NA	0.70861	0.70861	0.439624	0.439624
K471I	p.Lys471Ile	c.?	NA	NA	NA	0.708947	0.708947	0.439624	0.439624
E472I	p.Glu472Ile	c.?	NA	NA	NA	0.749439	0.749439	0.439624	0.439624
G473I	p.Gly473Ile	c.?	NA	NA	NA	0.573738	0.573738	0.439624	0.439624
E474I	p.Glu474Ile	c.?	NA	NA	NA	0.632149	0.632149	0.439624	0.439624
E475I	p.Glu475Ile	c.?	NA	NA	NA	0.611658	0.611658	0.439624	0.439624
K476I	p.Lys476Ile	c.1427A>T c.1426_1428delinsATT	0.99038	0.042895	4	0.822533	0.982573	0.109518	0.0547589
P477I	p.Pro477Ile	c.?	NA	NA	NA	0.770223	0.770223	0.439624	0.439624
K478I	p.Lys478Ile	c.?	NA	NA	NA	0.687011	0.687011	0.439624	0.439624
K479I	p.Lys479Ile	c.?	NA	NA	NA	0.59005	0.59005	0.439624	0.439624
K480I	p.Lys480Ile	c.1439A>T	1.00897	0.0425427	4	0.870327	1.00257	0.107202	0.0536012
E481I	p.Glu481Ile	c.?	NA	NA	NA	0.761071	0.761071	0.439624	0.439624
V482I	p.Val482Ile	c.1444G>A	0.329399	0.522225	4	0.496809	0.39178	0.499666	0.249833
E483I	p.Glu483Ile	c.?	NA	NA	NA	0.649945	0.649945	0.439624	0.439624
K484I	p.Lys484Ile	c.?	NA	NA	NA	0.679994	0.679994	0.439624	0.439624
T485I	p.Thr485Ile	c.?	NA	NA	NA	0.714769	0.714769	0.439624	0.439624
A486I	p.Ala486Ile	c.?	NA	NA	NA	0.635575	0.635575	0.439624	0.439624
M1M	p.Met1=	c.?	1	0.0001	NA	0.966871	1	0.0001	0.0001
G2M	p.Gly2Met	c.?	NA	NA	NA	0.578434	0.578434	0.439624	0.439624
T3M	p.Thr3Met	c.?	NA	NA	NA	0.679115	0.679115	0.439624	0.439624
G4M	p.Gly4Met	c.?	NA	NA	NA	0.499942	0.499942	0.439624	0.439624
K5M	p.Lys5Met	c.14A>T	0.858753	0.0543797	4	0.772306	0.853718	0.120216	0.0601081
K6M	p.Lys6Met	c.16_18delinsATG	0.267054	0.566024	4	0.395915	0.317521	0.523982	0.261991
E7M	p.Glu7Met	c.?	NA	NA	NA	0.731199	0.731199	0.439624	0.439624
K8M	p.Lys8Met	c.?	NA	NA	NA	0.766855	0.766855	0.439624	0.439624
S9M	p.Ser9Met	c.?	NA	NA	NA	0.689117	0.689117	0.439624	0.439624
R10M	p.Arg10Met	c.?	NA	NA	NA	0.735445	0.735445	0.439624	0.439624
R11M	p.Arg11Met	c.?	NA	NA	NA	0.632245	0.632245	0.439624	0.439624
I12M	p.Ile12Met	c.36T>G	1.31043	0.0321534	4	1.11064	1.30338	0.0957819	0.047891
R13M	p.Arg13Met	c.?	NA	NA	NA	0.752191	0.752191	0.439624	0.439624
E14M	p.Glu14Met	c.?	NA	NA	NA	0.742736	0.742736	0.439624	0.439624
G15M	p.Gly15Met	c.?	NA	NA	NA	0.376134	0.376134	0.439624	0.439624
D16M	p.Asp16Met	c.?	NA	NA	NA	0.697093	0.697093	0.439624	0.439624
T17M	p.Thr17Met	c.?	NA	NA	NA	0.732371	0.732371	0.439624	0.439624
K18M	p.Lys18Met	c.52_54delinsATG	0.784767	0.359814	4	0.768128	0.779935	0.384774	0.192387
D19M	p.Asp19Met	c.?	NA	NA	NA	0.618364	0.618364	0.439624	0.439624
G20M	p.Gly20Met	c.?	NA	NA	NA	0.579149	0.579149	0.439624	0.439624
N21M	p.Asn21Met	c.?	NA	NA	NA	0.587686	0.587686	0.439624	0.439624
L22M	p.Leu22Met	c.?	NA	NA	NA	0.692384	0.692384	0.439624	0.439624
R23M	p.Arg23Met	c.?	NA	NA	NA	0.589728	0.589728	0.439624	0.439624
V24M	p.Val24Met	c.70G>A	1.05177	0.0387329	4	0.922962	1.04633	0.101302	0.0506512
K25M	p.Lys25Met	c.74A>T	1.1246	0.0290702	4	0.929767	1.11836	0.0904407	0.0452203
G26M	p.Gly26Met	c.?	NA	NA	NA	0.583864	0.583864	0.439624	0.439624
E27M	p.Glu27Met	c.?	NA	NA	NA	0.660235	0.660235	0.439624	0.439624
N28M	p.Asn28Met	c.?	NA	NA	NA	0.711749	0.711749	0.439624	0.439624
F29M	p.Phe29Met	c.?	NA	NA	NA	0.670787	0.670787	0.439624	0.439624
Y30M	p.Tyr30Met	c.?	NA	NA	NA	0.606422	0.606422	0.439624	0.439624
R31M	p.Arg31Met	c.91_93delinsATG	0.66364	0.441426	4	0.690108	0.672487	0.441001	0.220501
D32M	p.Asp32Met	c.?	NA	NA	NA	0.632091	0.632091	0.439624	0.439624
S33M	p.Ser33Met	c.?	NA	NA	NA	0.645163	0.645163	0.439624	0.439624
K34M	p.Lys34Met	c.101A>T	0.969565	0.0487558	4	0.84698	0.963124	0.114692	0.0573461
R35M	p.Arg35Met	c.?	NA	NA	NA	0.611844	0.611844	0.439624	0.439624
V36M	p.Val36Met	c.?	NA	NA	NA	0.723562	0.723562	0.439624	0.439624
K37M	p.Lys37Met	c.109_111delinsATG	0.858469	0.326457	4	0.836902	0.852629	0.360749	0.180375
F38M	p.Phe38Met	c.?	NA	NA	NA	0.734213	0.734213	0.439624	0.439624
L39M	p.Leu39Met	c.115C>A	-0.550756	11.0595	4	0.063304	0.0180805	3.03523	1.51762
N40M	p.Asn40Met	c.?	NA	NA	NA	0.724772	0.724772	0.439624	0.439624
M41M	p.Met41=	c.?	1	0.0001	NA	0.995646	1	0.0001	0.0001
Y42M	p.Tyr42Met	c.?	NA	NA	NA	0.716767	0.716767	0.439624	0.439624
T43M	p.Thr43Met	c.?	NA	NA	NA	0.583405	0.583405	0.439624	0.439624
S44M	p.Ser44Met	c.?	NA	NA	NA	0.701525	0.701525	0.439624	0.439624
G45M	p.Gly45Met	c.?	NA	NA	NA	0.6581	0.6581	0.439624	0.439624
K46M	p.Lys46Met	c.137A>T	1.02508	0.0438645	4	0.826999	1.01566	0.113103	0.0565513
E47M	p.Glu47Met	c.?	NA	NA	NA	0.679172	0.679172	0.439624	0.439624
I48M	p.Ile48Met	c.144C>G	0.976432	0.58703	4	0.894387	0.943585	0.534446	0.267223
R49M	p.Arg49Met	c.146G>T	0.348487	0.39249	4	0.501538	0.395723	0.413704	0.206852
N50M	p.Asn50Met	c.?	NA	NA	NA	0.676348	0.676348	0.439624	0.439624
K51M	p.Lys51Met	c.152A>T	0.331448	0.222366	4	0.509538	0.367396	0.289115	0.144558
K52M	p.Lys52Met	c.154_156delinsATG	0.858469	0.326457	4	0.761189	0.832129	0.363203	0.181602
G53M	p.Gly53Met	c.?	NA	NA	NA	0.596038	0.596038	0.439624	0.439624
N54M	p.Asn54Met	c.160_162delinsATG	0.287829	0.594696	4	0.452414	0.354235	0.54357	0.271785
[truncated: 7,722 more rows]
