# Supplementary material for: A single 2′-O-methylation of ribosomal RNA gates assembly of a functional ribosome
Source: Nat Struct Mol Biol. 2022 Dec 19;30(1):91–8. doi: 10.1038/s41594-022-00891-8 (PMC9851907; doi:10.1038/s41594-022-00891-8)
Supplement: Source Data Extended Data Fig. 1 — Median joint TileSeq scores and Consurf bin scores. [file 41594_2022_891_MOESM7_ESM.xlsx]

## Sheet: 1. Median TileSeq vs Consurf
Source Data Extended Figure 1d: Median joint TileSeq scores and Consurf bin scores.
Position	Seq	Median Score	Consurf Bin
1	M	0.235321	9
2	G	0.590933	2
3	T	0.687561	5
4	G	0.542254	1
5	K	0.615544	4
6	K	0.48857	7
7	E	0.732267	3
8	K	0.741978	2
9	S	0.601202	1
10	R	0.621947	5
11	R	0.575602	4
12	I	0.717418	1
13	R	0.584381	3
14	E	0.734294	1
15	G	0.428689	2
16	D	0.742015	2
17	T	0.726079	3
18	K	0.593278	4
19	D	0.587505	3
20	G	0.640099	1
21	N	0.595962	3
22	L	0.701015	1
23	R	0.486876	2
24	V	0.744851	1
25	K	0.495487	6
26	G	0.563434	4
27	E	0.684143	5
28	N	0.76213	5
29	F	0.591111	4
30	Y	0.520132	4
31	R	0.611633	9
32	D	0.632088	5
33	S	0.644025	6
34	K	0.684225	6
35	R	0.510101	7
36	V	0.595922	7
37	K	0.494462	5
38	F	0.735561	6
39	L	0.646749	7
40	N	0.737849	6
41	M	0.687071	8
42	Y	0.763346	6
43	T	0.605436	4
44	S	0.728468	1
45	G	0.676246	7
46	K	0.576399	5
47	E	0.759671	2
48	I	0.785591	2
49	R	0.671122	8
50	N	0.61289	6
51	K	0.541981	1
52	K	0.639698	1
53	G	0.698277	9
54	N	0.702521	5
55	L	0.540993	6
56	I	0.773613	4
57	R	0.647251	2
58	A	0.560579	5
59	A	0.69119	7
60	S	0.611412	2
61	F	0.557202	2
62	Q	0.621583	8
63	D	0.711266	7
64	S	0.639516	1
65	T	0.693605	2
66	I	0.527513	1
67	P	0.614362	5
68	D	0.722569	1
69	A	0.620339	8
70	R	0.649985	9
71	V	0.633571	7
72	Q	0.66578	7
73	P	0.587009	9
74	D	0.677385	8
75	R	0.47835	8
76	R	0.573605	8
77	W	0.529527	9
78	F	0.512332	9
79	G	0.551772	5
80	N	0.608853	9
81	T	0.549226	9
82	R	0.620102	9
83	V	0.603459	8
84	I	0.449671	8
85	S	0.516693	6
86	Q	0.702739	9
87	D	0.526978	4
88	A	0.53263	7
89	L	0.539597	9
90	Q	0.697006	4
91	H	0.653922	4
92	F	0.60308	9
93	R	0.559583	9
94	S	0.460222	4
95	A	0.611004	8
96	L	0.523203	6
97	G	0.6203	1
98	E	0.770607	1
99	T	0.712429	4
100	Q	0.743629	1
101	K	0.594563	3
102	D	0.736044	7
103	T	0.704097	7
104	Y	0.559051	7
105	Q	0.588589	5
106	V	0.698372	8
107	L	0.527404	7
108	L	0.609559	7
109	R	0.644959	6
110	R	0.648845	5
111	N	0.688206	7
112	K	0.649292	8
113	L	0.645912	8
114	P	0.619179	9
115	M	0.624569	6
116	S	0.577197	8
117	L	0.701141	9
118	L	0.58016	8
119	E	0.666274	2
120	E	0.604424	6
121	K	0.547975	2
122	D	0.750749	1
123	A	0.682312	2
124	D	0.705565	1
125	E	0.745634	1
126	S	0.693799	1
127	P	0.563282	4
128	K	0.521239	4
129	A	0.608064	5
130	R	0.662411	6
131	I	0.53855	5
132	L	0.603979	6
133	D	0.715212	5
134	T	0.626667	5
135	E	0.637138	6
136	S	0.618159	4
137	Y	0.326714	6
138	A	0.543567	1
139	D	0.561379	1
140	A	0.477476	7
141	F	0.340883	9
142	G	0.681625	8
143	P	0.541844	4
144	K	0.484646	8
145	A	0.420396	5
146	Q	0.73396	6
147	R	0.517178	9
148	K	0.551845	9
149	R	0.600852	7
150	P	0.652464	6
151	R	0.490185	6
152	L	0.546241	4
153	A	0.608489	1
154	A	0.605939	1
155	S	0.616296	1
156	N	0.589315	4
157	L	0.554098	2
158	E	0.715223	2
159	D	0.675492	3
160	L	0.564092	6
161	V	0.703662	1
162	K	0.552747	1
163	A	0.584872	1
164	T	0.63644	4
165	N	0.708273	1
166	E	0.816592	1
167	D	0.591848	2
168	I	0.663414	1
169	T	0.653533	1
170	K	0.670303	1
171	Y	0.564055	5
172	E	0.701406	1
173	E	0.604158	1
174	K	0.635548	1
175	Q	0.720839	1
176	V	0.705715	4
177	L	0.647054	1
178	D	0.689396	1
179	A	0.502847	1
180	T	0.664488	1
181	L	0.780724	1
182	G	0.546688	4
183	L	0.652854	1
184	M	0.662113	1
185	G	0.506488	1
186	N	0.809989	1
187	Q	0.705568	1
188	E	0.763075	1
189	D	0.729278	1
190	K	0.597141	1
191	E	0.63798	1
192	N	0.525143	1
193	G	0.400608	1
194	W	0.376174	1
195	T	0.597091	1
196	S	0.639524	1
197	A	0.513734	1
198	A	0.450471	2
199	K	0.549552	4
200	E	0.76155	7
201	A	0.687475	2
202	I	0.426625	6
203	F	0.323905	6
204	S	0.677779	3
205	K	0.617679	8
206	G	0.339187	9
207	Q	0.56059	8
208	S	0.38589	9
209	K	0.465585	8
210	R	0.431616	9
211	I	0.312691	9
212	W	0.337885	8
213	N	0.508314	7
214	E	0.410445	9
215	L	0.409044	9
216	Y	0.517741	8
217	K	0.52485	9
218	V	0.389348	9
219	I	0.397379	7
220	D	0.217998	9
221	S	0.230944	9
222	S	0.27888	9
223	D	0.52221	9
224	V	0.677219	9
225	V	0.44366	5
226	I	0.454656	6
227	H	0.731463	8
228	V	0.434221	8
229	L	0.570414	7
230	D	0.257865	9
231	A	0.378746	9
232	R	0.193967	9
233	D	0.314775	8
234	P	0.222833	9
235	L	0.566871	2
236	G	0.304773	9
237	T	0.52038	9
238	R	0.536477	9
239	C	0.46489	7
240	K	0.516893	1
241	S	0.619258	6
242	V	0.518321	6
243	E	0.629212	9
244	E	0.738281	2
245	Y	0.512679	6
246	M	0.627532	6
247	K	0.527954	4
248	K	0.527379	5
249	E	0.680923	8
250	T	0.602095	7
251	P	0.649159	4
252	H	0.630266	8
253	K	0.376139	9
254	H	0.729169	9
255	L	0.551818	7
256	I	0.575733	6
257	Y	0.372767	6
258	V	0.442681	6
259	L	0.2791	8
260	N	0.230484	9
261	K	0.232993	9
262	C	0.459414	6
263	D	0.369025	9
264	L	0.456262	9
265	V	0.537502	7
266	P	0.459003	9
267	T	0.684686	7
268	W	0.629119	5
269	V	0.599114	7
270	A	0.477556	8
271	A	0.507826	7
272	A	0.601401	4
273	W	0.401558	9
274	V	0.737706	7
275	K	0.570103	6
276	H	0.77836	1
277	L	0.486282	9
278	S	0.580286	9
279	K	0.586154	3
280	E	0.602064	5
281	R	0.547912	3
282	P	0.641804	9
283	T	0.681497	9
284	L	0.556997	6
285	A	0.504103	9
286	F	0.459487	9
287	H	0.491771	8
288	A	0.366314	9
289	S	0.413993	8
290	I	0.589661	4
291	T	0.5808	6
292	N	0.526884	8
293	S	0.544684	7
294	F	0.560656	9
295	G	0.586209	9
296	K	0.537652	9
297	G	0.531859	7
298	S	0.566207	7
299	L	0.443596	8
300	I	0.594021	9
301	Q	0.674897	7
302	L	0.529846	8
303	L	0.4352	9
304	R	0.558194	9
305	Q	0.512016	9
306	F	0.463861	8
307	S	0.603767	7
308	Q	0.602477	5
309	L	0.335719	8
310	H	0.598824	9
311	T	0.600713	4
312	D	0.569538	7
313	R	0.69062	8
314	K	0.659174	8
315	Q	0.748865	9
316	I	0.438215	9
317	S	0.61091	9
318	V	0.392788	9
319	G	0.223333	9
320	F	0.503517	5
321	I	0.362376	7
322	G	0.324154	9
323	Y	0.325769	9
324	P	0.319416	9
325	N	0.351332	9
326	T	0.562757	8
327	G	0.317336	9
328	K	0.139975	9
329	S	0.227718	9
330	S	0.422397	9
331	I	0.222128	7
332	I	0.0235972	9
333	N	0.245258	9
334	T	0.43975	9
335	L	0.332208	9
336	R	0.559808	8
337	K	0.631793	5
338	K	0.50022	8
339	K	0.576995	7
340	V	0.331943	9
341	C	0.229433	9
342	Q	0.648516	5
343	V	0.451055	8
344	A	0.270538	9
345	P	0.42456	9
346	I	0.487731	8
347	P	0.395712	9
348	G	0.190792	9
349	E	0.464916	9
350	T	0.330149	9
351	K	0.506866	9
352	V	0.482778	9
353	W	0.565714	9
354	Q	0.479925	9
355	Y	0.53397	9
356	I	0.384421	7
357	T	0.396136	8
358	L	0.342061	9
359	M	0.530766	8
360	K	0.200467	7
361	R	0.535284	7
362	I	0.414413	9
363	F	0.610182	6
364	L	0.446265	9
365	I	0.39544	9
366	D	0.220403	9
367	C	0.198804	9
368	P	0.0380043	9
369	G	0.324734	9
370	I	0.278684	8
371	V	0.299954	9
372	P	0.527392	7
373	P	0.439736	5
374	S	0.407412	6
375	S	0.389517	1
376	K	0.482969	1
377	D	0.313488	8
378	S	0.417613	4
379	E	0.539658	7
380	E	0.595754	5
381	D	0.386803	6
382	I	0.408843	6
383	L	0.424245	8
384	F	0.387064	8
385	R	0.39253	9
386	G	0.353917	9
387	V	0.366045	9
388	V	0.207993	8
389	R	0.278406	9
390	V	0.454305	7
391	E	0.505949	9
392	H	0.692167	6
393	V	0.250204	7
394	T	0.78733	2
395	H	0.685582	3
396	P	0.34266	8
397	E	0.671593	5
398	Q	0.655339	6
399	Y	0.231557	7
400	I	0.358681	7
401	P	0.418283	1
402	G	0.575179	2
403	V	0.356355	6
404	L	0.374352	7
405	K	0.486519	1
406	R	0.331426	7
407	C	0.457311	7
408	Q	0.669825	7
409	V	0.649335	1
410	K	0.582557	4
411	H	0.551674	7
412	L	0.408175	4
413	E	0.689692	1
414	R	0.554859	7
415	T	0.63986	7
416	Y	0.326485	9
417	E	0.603101	2
418	I	0.358035	4
419	S	0.531732	1
420	G	0.408507	1
421	W	0.422416	6
422	K	0.449258	1
423	D	0.294088	5
424	A	0.545821	1
425	T	0.659859	1
426	E	0.595899	4
427	F	0.272307	8
428	I	0.400869	8
429	E	0.743238	5
430	I	0.698645	4
431	L	0.376144	5
432	A	0.227857	8
433	R	0.549549	3
434	K	0.629261	5
435	Q	0.753859	1
436	G	0.332553	9
437	R	0.405217	8
438	L	0.439421	9
439	L	0.477914	7
440	K	0.456649	7
441	G	0.370625	6
442	G	0.559939	8
443	E	0.616	8
444	P	0.411541	6
445	D	0.333268	9
446	E	0.615192	1
447	S	0.552506	3
448	G	0.402756	5
449	V	0.428791	6
450	S	0.541509	8
451	K	0.409312	8
452	Q	0.598073	7
453	I	0.284812	5
454	L	0.370821	8
455	N	0.58326	7
456	D	0.508389	9
457	F	0.456816	6
458	N	0.617894	8
459	R	0.503279	9
460	G	0.36967	9
461	K	0.500326	7
462	I	0.284698	7
463	P	0.354201	9
464	W	0.450146	6
465	F	0.472295	7
466	V	0.453163	5
467	L	0.73663	1
468	P	0.391068	8
469	P	0.577487	6
470	E	0.559332	1
471	K	0.674763	1
472	E	0.654503	1
473	G	0.543058	1
474	E	0.539391	1
475	E	0.567924	1
476	K	0.647138	1
477	P	0.76342	1
478	K	0.616223	1
479	K	0.54257	1
480	K	0.615783	1
481	E	0.61401	1
482	V	0.700443	1
483	E	0.596947	1
484	K	0.557751	2
485	T	0.49323	1
486	A	0.616081	1
