# Supplementary material for: A single 2′-O-methylation of ribosomal RNA gates assembly of a functional ribosome
Source: Nat Struct Mol Biol. 2022 Dec 19;30(1):91–8. doi: 10.1038/s41594-022-00891-8 (PMC9851907; doi:10.1038/s41594-022-00891-8)
Supplement: Source Data Extended Data Fig. 4 — MS data and analysis. [file 41594_2022_891_MOESM9_ESM.xlsx]

## Sheet: Extended Data Fig 4b
Source Data Extended Data Figure 4b: Raw mass spectrometry counts. LC/MS after immunoprecipitation of Nog2-3xFLAG from cells expressing either SPB1 or spb1-D52A.
#	Visible?	Starred?	Identified Proteins (916)	Accession Number	Alternate ID	Molecular Weight	Protein Grouping Ambiguity	Taxonomy	WT_1	WT_2	D52A_1	D52A_2
1	TRUE	Empty	Nucleolar GTP-binding protein 2 OS=Saccharomyces cerevisiae (strain ATCC 204508 / S288c) OX=559292 GN=NOG2 PE=1 SV=1	P53742	NOG2	55 kDa		unknown	291	257	257	280
5	TRUE	Empty	3-isopropylmalate dehydratase OS=Saccharomyces cerevisiae (strain ATCC 204508 / S288c) OX=559292 GN=LEU1 PE=1 SV=3	P07264	LEU1	86 kDa		unknown	375	315	176	148
2	TRUE	Empty	Nucleolar GTP-binding protein 1 OS=Saccharomyces cerevisiae (strain ATCC 204508 / S288c) OX=559292 GN=NOG1 PE=1 SV=1	Q02892	NOG1	74 kDa		unknown	232	217	206	223
3	TRUE	Empty	RNA polymerase-associated protein CTR9 OS=Saccharomyces cerevisiae (strain ATCC 204508 / S288c) OX=559292 GN=CTR9 PE=1 SV=3	P89105	CTR9	125 kDa		unknown	237	182	193	188
4	TRUE	Empty	Sister chromatid cohesion protein PDS5 OS=Saccharomyces cerevisiae (strain ATCC 204508 / S288c) OX=559292 GN=PDS5 PE=1 SV=1	Q04264	PDS5	147 kDa		unknown	200	181	181	182
12	TRUE	Empty	6-phosphofructo-2-kinase 1 OS=Saccharomyces cerevisiae (strain ATCC 204508 / S288c) OX=559292 GN=PFK26 PE=1 SV=1	P40433	PFK26	93 kDa		unknown	213	218	146	146
7	TRUE	Empty	Heat shock protein SSA1 OS=Saccharomyces cerevisiae (strain ATCC 204508 / S288c) OX=559292 GN=SSA1 PE=1 SV=4	P10591	SSA1	70 kDa	TRUE	unknown	186	161	170	166
9	TRUE	Empty	Heat shock protein SSA2 OS=Saccharomyces cerevisiae (strain ATCC 204508 / S288c) OX=559292 GN=SSA2 PE=1 SV=3	P10592	SSA2	69 kDa	TRUE	unknown	187	159	167	159
8	TRUE	Empty	Protein URA2 OS=Saccharomyces cerevisiae (strain ATCC 204508 / S288c) OX=559292 GN=URA2 PE=1 SV=5	P07259	URA2	245 kDa	TRUE	unknown	177	159	169	154
10	TRUE	Empty	Hydroxymethylpyrimidine/phosphomethylpyrimidine kinase THI20 OS=Saccharomyces cerevisiae (strain ATCC 204508 / S288c) OX=559292 GN=THI20 PE=1 SV=1	Q08224	THI20	61 kDa		unknown	158	147	162	164
13	TRUE	Empty	Pescadillo homolog OS=Saccharomyces cerevisiae (strain ATCC 204508 / S288c) OX=559292 GN=NOP7 PE=1 SV=1	P53261	NOP7	70 kDa		unknown	133	144	146	147
6	TRUE	Empty	Adenylyltransferase and sulfurtransferase UBA4 OS=Saccharomyces cerevisiae (strain ATCC 204508 / S288c) OX=559292 GN=UBA4 PE=1 SV=1	P38820	UBA4	49 kDa		unknown	109	95	174	186
14	TRUE	Empty	Nuclear GTP-binding protein NUG1 OS=Saccharomyces cerevisiae (strain ATCC 204508 / S288c) OX=559292 GN=NUG1 PE=1 SV=1	P40010	NUG1	58 kDa		unknown	143	128	137	148
17	TRUE	Empty	RNA polymerase II-associated protein 1 OS=Saccharomyces cerevisiae (strain ATCC 204508 / S288c) OX=559292 GN=PAF1 PE=1 SV=1	P38351	PAF1	52 kDa		unknown	137	139	127	131
15	TRUE	Empty	ATPase family gene 2 protein OS=Saccharomyces cerevisiae (strain ATCC 204508 / S288c) OX=559292 GN=AFG2 PE=1 SV=1	P32794	AFG2	85 kDa		unknown	141	125	136	136
16	TRUE	Empty	Ribosome-associated molecular chaperone SSB2 OS=Saccharomyces cerevisiae (strain ATCC 204508 / S288c) OX=559292 GN=SSB2 PE=1 SV=2	P40150	SSB2	67 kDa	TRUE	unknown	156	122	129	126
21	TRUE	Empty	Ribosome-associated molecular chaperone SSB1 OS=Saccharomyces cerevisiae (strain ATCC 204508 / S288c) OX=559292 GN=SSB1 PE=1 SV=3	P11484	SSB1	67 kDa	TRUE	unknown	151	118	122	0
11	TRUE	Empty	E3 ubiquitin-protein ligase listerin OS=Saccharomyces cerevisiae (strain ATCC 204508 / S288c) OX=559292 GN=RKR1 PE=1 SV=1	Q04781	RKR1	180 kDa		unknown	100	90	158	170
23	TRUE	Empty	FACT complex subunit SPT16 OS=Saccharomyces cerevisiae (strain ATCC 204508 / S288c) OX=559292 GN=SPT16 PE=1 SV=1	P32558	SPT16	119 kDa		unknown	150	141	116	107
18	TRUE	Empty	Fatty acid synthase subunit alpha OS=Saccharomyces cerevisiae (strain ATCC 204508 / S288c) OX=559292 GN=FAS2 PE=1 SV=2	P19097	FAS2	207 kDa		unknown	129	108	127	129
27	TRUE	Empty	Probable metalloprotease ARX1 OS=Saccharomyces cerevisiae (strain ATCC 204508 / S288c) OX=559292 GN=ARX1 PE=1 SV=1	Q03862	ARX1	65 kDa		unknown	142	133	103	100
28	TRUE	Empty	60S ribosomal protein L4-A OS=Saccharomyces cerevisiae (strain ATCC 204508 / S288c) OX=559292 GN=RPL4A PE=1 SV=4	P10664	RPL4A	39 kDa	TRUE	unknown	137	116	103	96
24	TRUE	Empty	60S ribosomal protein L3 OS=Saccharomyces cerevisiae (strain ATCC 204508 / S288c) OX=559292 GN=RPL3 PE=1 SV=4	P14126	RPL3	44 kDa		unknown	139	106	115	121
41	TRUE	Empty	Midasin OS=Saccharomyces cerevisiae (strain ATCC 204508 / S288c) OX=559292 GN=MDN1 PE=1 SV=1	Q12019	MDN1	559 kDa		unknown	156	155	78	64
25	TRUE	Empty	SWISS-PROT:P04264 Tax_Id=9606 Gene_Symbol=KRT1 Keratin, type II cytoskeletal 1	P04264		66 kDa	TRUE	unknown	105	93	112	143
19	TRUE	Empty	Fatty acid synthase subunit beta OS=Saccharomyces cerevisiae (strain ATCC 204508 / S288c) OX=559292 GN=FAS1 PE=1 SV=2	P07149	FAS1	229 kDa		unknown	102	106	125	110
29	TRUE	Empty	60S ribosomal protein L8-B OS=Saccharomyces cerevisiae (strain ATCC 204508 / S288c) OX=559292 GN=RPL8B PE=1 SV=3	P29453	RPL8B	28 kDa	TRUE	unknown	119	111	102	108
30	TRUE	Empty	60S ribosomal protein L4-B OS=Saccharomyces cerevisiae (strain ATCC 204508 / S288c) OX=559292 GN=RPL4B PE=1 SV=2	P49626	RPL4B	39 kDa	TRUE	unknown	131	0	96	88
20	TRUE	Empty	eIF-2-alpha kinase activator GCN1 OS=Saccharomyces cerevisiae (strain ATCC 204508 / S288c) OX=559292 GN=GCN1 PE=1 SV=1	P33892	GCN1	297 kDa		unknown	108	88	123	116
31	TRUE	Empty	26S proteasome regulatory subunit RPN2 OS=Saccharomyces cerevisiae (strain ATCC 204508 / S288c) OX=559292 GN=RPN2 PE=1 SV=4	P32565	RPN2	104 kDa		unknown	127	108	93	75
38	TRUE	Empty	Ribosome assembly protein 4 OS=Saccharomyces cerevisiae (strain ATCC 204508 / S288c) OX=559292 GN=RSA4 PE=1 SV=3	P25382	RSA4	57 kDa		unknown	113	110	83	80
35	TRUE	Empty	60S ribosomal protein L8-A OS=Saccharomyces cerevisiae (strain ATCC 204508 / S288c) OX=559292 GN=RPL8A PE=1 SV=4	P17076	RPL8A	28 kDa	TRUE	unknown	115	107	87	0
32	TRUE	Empty	RNA polymerase-associated protein LEO1 OS=Saccharomyces cerevisiae (strain ATCC 204508 / S288c) OX=559292 GN=LEO1 PE=1 SV=1	P38439	LEO1	54 kDa		unknown	99	96	91	97
33	TRUE	Empty	RNA polymerase-associated protein RTF1 OS=Saccharomyces cerevisiae (strain ATCC 204508 / S288c) OX=559292 GN=RTF1 PE=1 SV=2	P53064	RTF1	66 kDa		unknown	103	90	90	91
56	TRUE	Empty	T-complex protein 1 subunit theta OS=Saccharomyces cerevisiae (strain ATCC 204508 / S288c) OX=559292 GN=CCT8 PE=1 SV=1	P47079	CCT8	62 kDa		unknown	127	102	62	60
36	TRUE	Empty	SWISS-PROT:P13645 Tax_Id=9606 Gene_Symbol=KRT10 Keratin, type I cytoskeletal 10	P13645		60 kDa	TRUE	unknown	70	88	86	101
40	TRUE	Empty	60S ribosomal protein L7-A OS=Saccharomyces cerevisiae (strain ATCC 204508 / S288c) OX=559292 GN=RPL7A PE=1 SV=3	P05737	RPL7A	28 kDa	TRUE	unknown	84	81	82	89
59	TRUE	Empty	T-complex protein 1 subunit gamma OS=Saccharomyces cerevisiae (strain ATCC 204508 / S288c) OX=559292 GN=CCT3 PE=1 SV=2	P39077	CCT3	59 kDa		unknown	119	103	61	55
34	TRUE	Empty	Elongation factor 1-alpha OS=Saccharomyces cerevisiae (strain ATCC 204508 / S288c) OX=559292 GN=TEF1 PE=1 SV=1	P02994	TEF1	50 kDa		unknown	95	72	89	77
44	TRUE	Empty	Ribosome assembly factor MRT4 OS=Saccharomyces cerevisiae (strain ATCC 204508 / S288c) OX=559292 GN=MRT4 PE=1 SV=1	P33201	MRT4	27 kDa		unknown	83	86	75	82
45	TRUE	Empty	Glycerophosphocholine phosphodiesterase GDE1 OS=Saccharomyces cerevisiae (strain ATCC 204508 / S288c) OX=559292 GN=GDE1 PE=1 SV=1	Q02979	GDE1	138 kDa		unknown	93	91	75	73
101	TRUE	Empty	EH domain-containing and endocytosis protein 1 OS=Saccharomyces cerevisiae (strain ATCC 204508 / S288c) OX=559292 GN=EDE1 PE=1 SV=2	P34216	EDE1	151 kDa		unknown	136	112	46	35
48	TRUE	Empty	SWISS-PROT:P35527 Tax_Id=9606 Gene_Symbol=KRT9 Keratin, type I cytoskeletal 9	P35527		62 kDa	TRUE	unknown	109	42	69	108
39	TRUE	Empty	Ribosome biogenesis protein NOP53 OS=Saccharomyces cerevisiae (strain ATCC 204508 / S288c) OX=559292 GN=NOP53 PE=1 SV=1	Q12080	NOP53	53 kDa		unknown	84	78	83	88
22	TRUE	Empty	27S pre-rRNA (guanosine(2922)-2'-O)-methyltransferase OS=Saccharomyces cerevisiae (strain ATCC 204508 / S288c) OX=559292 GN=SPB1 PE=1 SV=2	P25582	SPB1	96 kDa		unknown	38	33	117	122
42	TRUE	Empty	Elongation factor 2 OS=Saccharomyces cerevisiae (strain ATCC 204508 / S288c) OX=559292 GN=EFT1 PE=1 SV=1	P32324	EFT1	93 kDa		unknown	97	72	78	67
26	TRUE	Empty	25S rRNA (cytosine(2870)-C(5))-methyltransferase OS=Saccharomyces cerevisiae (strain ATCC 204508 / S288c) OX=559292 GN=NOP2 PE=1 SV=1	P40991	NOP2	70 kDa		unknown	40	38	109	118
37	TRUE	Empty	SWISS-PROT:P35908 Tax_Id=9606 Gene_Symbol=KRT2 Keratin, type II cytoskeletal 2 epidermal	P35908		66 kDa	TRUE	unknown	67	68	84	85
43	TRUE	Empty	40S ribosomal protein S3 OS=Saccharomyces cerevisiae (strain ATCC 204508 / S288c) OX=559292 GN=RPS3 PE=1 SV=5	P05750	RPS3	27 kDa		unknown	75	69	76	73
88	TRUE	Empty	T-complex protein 1 subunit beta OS=Saccharomyces cerevisiae (strain ATCC 204508 / S288c) OX=559292 GN=CCT2 PE=1 SV=1	P39076	CCT2	57 kDa		unknown	101	89	50	50
46	TRUE	Empty	Proteasome-interacting protein CIC1 OS=Saccharomyces cerevisiae (strain ATCC 204508 / S288c) OX=559292 GN=CIC1 PE=1 SV=1	P38779	CIC1	43 kDa		unknown	60	64	75	82
49	TRUE	Empty	60S ribosomal protein L23-A OS=Saccharomyces cerevisiae (strain ATCC 204508 / S288c) OX=559292 GN=RPL23A PE=1 SV=1	P0CX41	RPL23A	14 kDa		unknown	83	70	69	63
83	TRUE	Empty	Elongation factor 3A OS=Saccharomyces cerevisiae (strain ATCC 204508 / S288c) OX=559292 GN=YEF3 PE=1 SV=4	P16521	YEF3	116 kDa	TRUE	unknown	99	86	51	51
52	TRUE	Empty	Ribosome biogenesis protein NSA2 OS=Saccharomyces cerevisiae (strain ATCC 204508 / S288c) OX=559292 GN=NSA2 PE=1 SV=1	P40078	NSA2	30 kDa		unknown	75	70	65	66
50	TRUE	Empty	ATP-dependent molecular chaperone HSC82 OS=Saccharomyces cerevisiae (strain ATCC 204508 / S288c) OX=559292 GN=HSC82 PE=1 SV=4	P15108	HSC82	81 kDa	TRUE	unknown	74	62	68	73
55	TRUE	Empty	60S ribosomal protein L25 OS=Saccharomyces cerevisiae (strain ATCC 204508 / S288c) OX=559292 GN=RPL25 PE=1 SV=4	P04456	RPL25	16 kDa		unknown	77	70	63	61
94	TRUE	Empty	T-complex protein 1 subunit alpha OS=Saccharomyces cerevisiae (strain ATCC 204508 / S288c) OX=559292 GN=TCP1 PE=1 SV=2	P12612	TCP1	60 kDa		unknown	85	94	48	48
57	TRUE	Empty	26S proteasome regulatory subunit RPN1 OS=Saccharomyces cerevisiae (strain ATCC 204508 / S288c) OX=559292 GN=RPN1 PE=1 SV=3	P38764	RPN1	109 kDa		unknown	87	72	62	52
69	TRUE	Empty	Autophagy-related protein 20 OS=Saccharomyces cerevisiae (strain ATCC 204508 / S288c) OX=559292 GN=ATG20 PE=1 SV=1	Q07528	ATG20	73 kDa		unknown	78	74	57	64
58	TRUE	Empty	Cell division control protein 73 OS=Saccharomyces cerevisiae (strain ATCC 204508 / S288c) OX=559292 GN=CDC73 PE=1 SV=1	Q06697	CDC73	44 kDa		unknown	76	64	62	65
95	TRUE	Empty	T-complex protein 1 subunit eta OS=Saccharomyces cerevisiae (strain ATCC 204508 / S288c) OX=559292 GN=CCT7 PE=1 SV=1	P42943	CCT7	60 kDa		unknown	94	81	48	43
71	TRUE	Empty	60S ribosomal protein L36-B OS=Saccharomyces cerevisiae (strain ATCC 204508 / S288c) OX=559292 GN=RPL36B PE=1 SV=3	O14455	RPL36B	11 kDa	TRUE	unknown	72	67	56	62
53	TRUE	Empty	Anaphase-promoting complex subunit CDC16 OS=Saccharomyces cerevisiae (strain ATCC 204508 / S288c) OX=559292 GN=CDC16 PE=1 SV=1	P09798	CDC16	95 kDa		unknown	59	64	65	72
54	TRUE	Empty	Ribosome biogenesis protein RPF2 OS=Saccharomyces cerevisiae (strain ATCC 204508 / S288c) OX=559292 GN=RPF2 PE=1 SV=1	P36160	RPF2	40 kDa		unknown	57	60	65	73
60	TRUE	Empty	60S ribosomal protein L16-B OS=Saccharomyces cerevisiae (strain ATCC 204508 / S288c) OX=559292 GN=RPL16B PE=1 SV=3	P26785	RPL16B	22 kDa	TRUE	unknown	70	60	61	63
76	TRUE	Empty	Protein SDA1 OS=Saccharomyces cerevisiae (strain ATCC 204508 / S288c) OX=559292 GN=SDA1 PE=1 SV=1	P53313	SDA1	87 kDa		unknown	80	77	53	34
68	TRUE	Empty	ATP-dependent molecular chaperone HSP82 OS=Saccharomyces cerevisiae (strain ATCC 204508 / S288c) OX=559292 GN=HSP82 PE=1 SV=1	P02829	HSP82	81 kDa	TRUE	unknown	65	58	59	64
62	TRUE	Empty	Cell division control protein 48 OS=Saccharomyces cerevisiae (strain ATCC 204508 / S288c) OX=559292 GN=CDC48 PE=1 SV=3	P25694	CDC48	92 kDa		unknown	59	58	60	61
73	TRUE	Empty	Heat shock protein homolog SSE1 OS=Saccharomyces cerevisiae (strain ATCC 204508 / S288c) OX=559292 GN=SSE1 PE=1 SV=4	P32589	SSE1	77 kDa	TRUE	unknown	70	65	55	51
77	TRUE	Empty	26S proteasome regulatory subunit 6A OS=Saccharomyces cerevisiae (strain ATCC 204508 / S288c) OX=559292 GN=RPT5 PE=1 SV=3	P33297	RPT5	48 kDa		unknown	73	57	53	49
78	TRUE	Empty	Essential nuclear protein 1 OS=Saccharomyces cerevisiae (strain ATCC 204508 / S288c) OX=559292 GN=ENP1 PE=1 SV=1	P38333	ENP1	55 kDa		unknown	66	65	53	50
63	TRUE	Empty	60S ribosomal protein L20-B OS=Saccharomyces cerevisiae (strain ATCC 204508 / S288c) OX=559292 GN=RPL20B PE=1 SV=1	P0CX24	RPL20B	20 kDa		unknown	57	60	60	55
74	TRUE	Empty	60S ribosomal protein L16-A OS=Saccharomyces cerevisiae (strain ATCC 204508 / S288c) OX=559292 GN=RPL16A PE=1 SV=3	P26784	RPL16A	22 kDa	TRUE	unknown	57	58	55	62
91	TRUE	Empty	Large subunit GTPase 1 OS=Saccharomyces cerevisiae (strain ATCC 204508 / S288c) OX=559292 GN=LSG1 PE=1 SV=1	P53145	LSG1	73 kDa		unknown	73	69	49	47
64	TRUE	Empty	40S ribosomal protein S1-B OS=Saccharomyces cerevisiae (strain ATCC 204508 / S288c) OX=559292 GN=RPS1B PE=1 SV=3	P23248	RPS1B	29 kDa	TRUE	unknown	57	56	60	57
65	TRUE	Empty	40S ribosomal protein S1-A OS=Saccharomyces cerevisiae (strain ATCC 204508 / S288c) OX=559292 GN=RPS1A PE=1 SV=2	P33442	RPS1A	29 kDa	TRUE	unknown	55	58	60	56
138	TRUE	Empty	(S.avidinii)	Streptavidin		17 kDa		unknown	105	58	37	23
89	TRUE	Empty	60S ribosomal protein L1-A OS=Saccharomyces cerevisiae (strain ATCC 204508 / S288c) OX=559292 GN=RPL1A PE=1 SV=1	P0CX43	RPL1A	24 kDa		unknown	65	55	50	57
79	TRUE	Empty	60S acidic ribosomal protein P0 OS=Saccharomyces cerevisiae (strain ATCC 204508 / S288c) OX=559292 GN=RPP0 PE=1 SV=2	P05317	RPP0	34 kDa		unknown	52	57	53	60
75	TRUE	Empty	ATP-dependent RNA helicase DED1 OS=Saccharomyces cerevisiae (strain ATCC 204508 / S288c) OX=559292 GN=DED1 PE=1 SV=2	P06634	DED1	66 kDa	TRUE	unknown	62	55	54	51
72	TRUE	Empty	26S proteasome regulatory subunit 7 homolog OS=Saccharomyces cerevisiae (strain ATCC 204508 / S288c) OX=559292 GN=RPT1 PE=1 SV=1	P33299	RPT1	52 kDa		unknown	65	61	56	45
127	TRUE	Empty	T-complex protein 1 subunit zeta OS=Saccharomyces cerevisiae (strain ATCC 204508 / S288c) OX=559292 GN=CCT6 PE=1 SV=1	P39079	CCT6	60 kDa		unknown	79	68	39	33
47	TRUE	Empty	Eukaryotic translation initiation factor 3 subunit A OS=Saccharomyces cerevisiae (strain ATCC 204508 / S288c) OX=559292 GN=RPG1 PE=1 SV=1	P38249	RPG1	110 kDa		unknown	43	38	70	66
84	TRUE	Empty	Guanine nucleotide-binding protein subunit beta-like protein OS=Saccharomyces cerevisiae (strain ATCC 204508 / S288c) OX=559292 GN=ASC1 PE=1 SV=4	P38011	ASC1	35 kDa		unknown	64	52	51	52
85	TRUE	Empty	60S ribosomal protein L38 OS=Saccharomyces cerevisiae (strain ATCC 204508 / S288c) OX=559292 GN=RPL38 PE=1 SV=1	P49167	RPL38	9 kDa		unknown	57	53	51	55
768	TRUE	Empty	Heat shock protein SSA4 OS=Saccharomyces cerevisiae (strain ATCC 204508 / S288c) OX=559292 GN=SSA4 PE=1 SV=3	P22202	SSA4	70 kDa	TRUE	unknown	58	49	0	0
66	TRUE	Empty	Suppressor protein STM1 OS=Saccharomyces cerevisiae (strain ATCC 204508 / S288c) OX=559292 GN=STM1 PE=1 SV=3	P39015	STM1	30 kDa		unknown	54	40	59	53
87	TRUE	Empty	60S ribosomal protein L36-A OS=Saccharomyces cerevisiae (strain ATCC 204508 / S288c) OX=559292 GN=RPL36A PE=1 SV=3	P05745	RPL36A	11 kDa	TRUE	unknown	0	0	51	53
51	TRUE	Empty	ATP-dependent RNA helicase HAS1 OS=Saccharomyces cerevisiae (strain ATCC 204508 / S288c) OX=559292 GN=HAS1 PE=1 SV=1	Q03532	HAS1	57 kDa		unknown	35	32	66	67
173	TRUE	Empty	Pre-rRNA-processing protein RIX1 OS=Saccharomyces cerevisiae (strain ATCC 204508 / S288c) OX=559292 GN=RIX1 PE=1 SV=2	P38883	RIX1	87 kDa		unknown	75	70	32	27
179	TRUE	Empty	T-complex protein 1 subunit epsilon OS=Saccharomyces cerevisiae (strain ATCC 204508 / S288c) OX=559292 GN=CCT5 PE=1 SV=3	P40413	CCT5	62 kDa		unknown	80	62	31	35
148	TRUE	Empty	Pre-rRNA-processing protein IPI3 OS=Saccharomyces cerevisiae (strain ATCC 204508 / S288c) OX=559292 GN=IPI3 PE=1 SV=1	P53877	IPI3	62 kDa		unknown	66	71	35	28
98	TRUE	Empty	Ribosome biogenesis protein RLP7 OS=Saccharomyces cerevisiae (strain ATCC 204508 / S288c) OX=559292 GN=RLP7 PE=1 SV=1	P40693	RLP7	37 kDa		unknown	49	44	47	56
99	TRUE	Empty	26S proteasome subunit RPT4 OS=Saccharomyces cerevisiae (strain ATCC 204508 / S288c) OX=559292 GN=RPT4 PE=1 SV=4	P53549	RPT4	49 kDa	TRUE	unknown	60	58	47	35
96	TRUE	Empty	60S ribosomal protein L10 OS=Saccharomyces cerevisiae (strain ATCC 204508 / S288c) OX=559292 GN=RPL10 PE=1 SV=1	P41805	RPL10	25 kDa		unknown	59	49	48	44
80	TRUE	Empty	Mitochondrial protein import protein MAS5 OS=Saccharomyces cerevisiae (strain ATCC 204508 / S288c) OX=559292 GN=YDJ1 PE=1 SV=1	P25491	YDJ1	45 kDa		unknown	47	43	52	54
142	TRUE	Empty	T-complex protein 1 subunit delta OS=Saccharomyces cerevisiae (strain ATCC 204508 / S288c) OX=559292 GN=CCT4 PE=1 SV=2	P39078	CCT4	58 kDa		unknown	66	64	36	34
86	TRUE	Empty	Inosine-5'-monophosphate dehydrogenase 3 OS=Saccharomyces cerevisiae (strain ATCC 204508 / S288c) OX=559292 GN=IMD3 PE=1 SV=1	P50095	IMD3	57 kDa	TRUE	unknown	52	42	51	46
102	TRUE	Empty	26S proteasome regulatory subunit 8 homolog OS=Saccharomyces cerevisiae (strain ATCC 204508 / S288c) OX=559292 GN=RPT6 PE=1 SV=4	Q01939	RPT6	45 kDa		unknown	67	55	46	35
121	TRUE	Empty	60S ribosomal protein L13-B OS=Saccharomyces cerevisiae (strain ATCC 204508 / S288c) OX=559292 GN=RPL13B PE=1 SV=1	P40212	RPL13B	23 kDa		unknown	53	49	41	46
90	TRUE	Empty	60S ribosomal protein L6-A OS=Saccharomyces cerevisiae (strain ATCC 204508 / S288c) OX=559292 GN=RPL6A PE=1 SV=2	Q02326	RPL6A	20 kDa	TRUE	unknown	52	47	50	47
108	TRUE	Empty	60S ribosomal protein L6-B OS=Saccharomyces cerevisiae (strain ATCC 204508 / S288c) OX=559292 GN=RPL6B PE=1 SV=4	P05739	RPL6B	20 kDa	TRUE	unknown	48	48	45	46
103	TRUE	Empty	DNA-directed RNA polymerase II subunit RPB2 OS=Saccharomyces cerevisiae (strain ATCC 204508 / S288c) OX=559292 GN=RPB2 PE=1 SV=2	P08518	RPB2	139 kDa		unknown	55	49	46	41
114	TRUE	Empty	60S ribosomal protein L35-B OS=Saccharomyces cerevisiae (strain ATCC 204508 / S288c) OX=559292 GN=RPL35B PE=1 SV=1	P0CX85	RPL35B	14 kDa		unknown	51	48	43	40
110	TRUE	Empty	Structural maintenance of chromosomes protein 3 OS=Saccharomyces cerevisiae (strain ATCC 204508 / S288c) OX=559292 GN=SMC3 PE=1 SV=1	P47037	SMC3	141 kDa		unknown	40	62	44	45
81	TRUE	Empty	Polyadenylate-binding protein, cytoplasmic and nuclear OS=Saccharomyces cerevisiae (strain ATCC 204508 / S288c) OX=559292 GN=PAB1 PE=1 SV=4	P04147	PAB1	64 kDa		unknown	41	38	52	50
104	TRUE	Empty	40S ribosomal protein S18-A OS=Saccharomyces cerevisiae (strain ATCC 204508 / S288c) OX=559292 GN=RPS18A PE=1 SV=1	P0CX55	RPS18A	17 kDa		unknown	51	44	46	41
105	TRUE	Empty	40S ribosomal protein S13 OS=Saccharomyces cerevisiae (strain ATCC 204508 / S288c) OX=559292 GN=RPS13 PE=1 SV=3	P05756	RPS13	17 kDa		unknown	40	44	46	47
128	TRUE	Empty	Transcription elongation factor SPT5 OS=Saccharomyces cerevisiae (strain ATCC 204508 / S288c) OX=559292 GN=SPT5 PE=1 SV=1	P27692	SPT5	116 kDa		unknown	61	45	39	37
131	TRUE	Empty	DNA-directed RNA polymerase II subunit RPB1 OS=Saccharomyces cerevisiae (strain ATCC 204508 / S288c) OX=559292 GN=RPO21 PE=1 SV=2	P04050	RPO21	192 kDa	TRUE	unknown	57	53	38	33
132	TRUE	Empty	60S ribosomal protein L17-A OS=Saccharomyces cerevisiae (strain ATCC 204508 / S288c) OX=559292 GN=RPL17A PE=1 SV=4	P05740	RPL17A	21 kDa	TRUE	unknown	48	45	38	45
92	TRUE	Empty	Proteasome component ECM29 OS=Saccharomyces cerevisiae (strain ATCC 204508 / S288c) OX=559292 GN=ECM29 PE=1 SV=1	P38737	ECM29	210 kDa		unknown	50	44	49	39
109	TRUE	Empty	60S ribosomal export protein NMD3 OS=Saccharomyces cerevisiae (strain ATCC 204508 / S288c) OX=559292 GN=NMD3 PE=1 SV=3	P38861	NMD3	59 kDa		unknown	41	45	45	47
123	TRUE	Empty	26S proteasome regulatory subunit RPN3 OS=Saccharomyces cerevisiae (strain ATCC 204508 / S288c) OX=559292 GN=RPN3 PE=1 SV=5	P40016	RPN3	60 kDa		unknown	59	55	40	28
97	TRUE	Empty	40S ribosomal protein S16-B OS=Saccharomyces cerevisiae (strain ATCC 204508 / S288c) OX=559292 GN=RPS16B PE=1 SV=1	P0CX52	RPS16B	16 kDa		unknown	42	44	48	40
133	TRUE	Empty	60S ribosomal protein L19-B OS=Saccharomyces cerevisiae (strain ATCC 204508 / S288c) OX=559292 GN=RPL19B PE=1 SV=1	P0CX83	RPL19B	22 kDa		unknown	47	46	38	39
139	TRUE	Empty	C-1-tetrahydrofolate synthase, cytoplasmic OS=Saccharomyces cerevisiae (strain ATCC 204508 / S288c) OX=559292 GN=ADE3 PE=1 SV=1	P07245	ADE3	102 kDa	TRUE	unknown	50	56	37	30
106	TRUE	Empty	Coatomer subunit alpha OS=Saccharomyces cerevisiae (strain ATCC 204508 / S288c) OX=559292 GN=COP1 PE=1 SV=2	P53622	COP1	136 kDa		unknown	46	30	46	48
117	TRUE	Empty	Serine/threonine-protein kinase STE20 OS=Saccharomyces cerevisiae (strain ATCC 204508 / S288c) OX=559292 GN=STE20 PE=1 SV=1	Q03497	STE20	102 kDa		unknown	49	41	42	38
129	TRUE	Empty	60S ribosomal protein L12-A OS=Saccharomyces cerevisiae (strain ATCC 204508 / S288c) OX=559292 GN=RPL12A PE=1 SV=1	P0CX53	RPL12A	18 kDa		unknown	47	45	39	36
82	TRUE	Empty	SWISS-PROT:P13647 Tax_Id=9606 Gene_Symbol=KRT5 Keratin, type II cytoskeletal 5	P13647		62 kDa	TRUE	unknown	39	30	52	52
107	TRUE	Empty	FACT complex subunit POB3 OS=Saccharomyces cerevisiae (strain ATCC 204508 / S288c) OX=559292 GN=POB3 PE=1 SV=1	Q04636	POB3	63 kDa		unknown	42	42	46	43
70	TRUE	Empty	Ribosome biogenesis protein ERB1 OS=Saccharomyces cerevisiae (strain ATCC 204508 / S288c) OX=559292 GN=ERB1 PE=1 SV=1	Q04660	ERB1	92 kDa		unknown	28	21	57	60
187	TRUE	Empty	Bud site selection protein 20 OS=Saccharomyces cerevisiae (strain ATCC 204508 / S288c) OX=559292 GN=BUD20 PE=1 SV=1	Q08004	BUD20	19 kDa		unknown	58	50	30	25
122	TRUE	Empty	26S proteasome regulatory subunit 6B homolog OS=Saccharomyces cerevisiae (strain ATCC 204508 / S288c) OX=559292 GN=RPT3 PE=1 SV=2	P33298	RPT3	48 kDa	TRUE	unknown	56	41	41	29
100	TRUE	Empty	La protein homolog OS=Saccharomyces cerevisiae (strain ATCC 204508 / S288c) OX=559292 GN=LHP1 PE=1 SV=2	P33399	LHP1	32 kDa		unknown	39	33	47	47
111	TRUE	Empty	Inosine-5'-monophosphate dehydrogenase 4 OS=Saccharomyces cerevisiae (strain ATCC 204508 / S288c) OX=559292 GN=IMD4 PE=1 SV=1	P50094	IMD4	56 kDa	TRUE	unknown	46	35	44	36
149	TRUE	Empty	Sorting nexin-4 OS=Saccharomyces cerevisiae (strain ATCC 204508 / S288c) OX=559292 GN=SNX4 PE=1 SV=1	P47057	SNX4	49 kDa		unknown	51	45	35	32
112	TRUE	Empty	60S ribosomal protein L2-B OS=Saccharomyces cerevisiae (strain ATCC 204508 / S288c) OX=559292 GN=RPL2B PE=1 SV=1	P0CX46	RPL2B	27 kDa		unknown	36	41	44	41
188	TRUE	Empty	26S proteasome regulatory subunit RPN7 OS=Saccharomyces cerevisiae (strain ATCC 204508 / S288c) OX=559292 GN=RPN7 PE=1 SV=3	Q06103	RPN7	49 kDa		unknown	51	45	30	31
113	TRUE	Empty	Eukaryotic translation initiation factor 2 subunit gamma OS=Saccharomyces cerevisiae (strain ATCC 204508 / S288c) OX=559292 GN=GCD11 PE=1 SV=1	P32481	GCD11	58 kDa		unknown	32	33	44	49
115	TRUE	Empty	Clathrin heavy chain OS=Saccharomyces cerevisiae (strain ATCC 204508 / S288c) OX=559292 GN=CHC1 PE=1 SV=1	P22137	CHC1	187 kDa		unknown	40	34	43	45
150	TRUE	Empty	60S ribosomal protein L26-A OS=Saccharomyces cerevisiae (strain ATCC 204508 / S288c) OX=559292 GN=RPL26A PE=1 SV=3	P05743	RPL26A	14 kDa	TRUE	unknown	43	45	35	33
151	TRUE	Empty	60S ribosomal protein L27-A OS=Saccharomyces cerevisiae (strain ATCC 204508 / S288c) OX=559292 GN=RPL27A PE=1 SV=1	P0C2H6 (+1)	RPL27A	16 kDa		unknown	40	41	35	34
124	TRUE	Empty	40S ribosomal protein S9-B OS=Saccharomyces cerevisiae (strain ATCC 204508 / S288c) OX=559292 GN=RPS9B PE=1 SV=4	P05755	RPS9B	22 kDa	TRUE	unknown	45	37	40	35
118	TRUE	Empty	ATP-dependent RNA helicase DBP2 OS=Saccharomyces cerevisiae (strain ATCC 204508 / S288c) OX=559292 GN=DBP2 PE=1 SV=1	P24783	DBP2	61 kDa	TRUE	unknown	31	36	42	40
163	TRUE	Empty	60S ribosomal protein L26-B OS=Saccharomyces cerevisiae (strain ATCC 204508 / S288c) OX=559292 GN=RPL26B PE=1 SV=2	P53221	RPL26B	14 kDa	TRUE	unknown	45	43	34	0
140	TRUE	Empty	Myosin tail region-interacting protein MTI1 OS=Saccharomyces cerevisiae (strain ATCC 204508 / S288c) OX=559292 GN=BBC1 PE=1 SV=2	P47068	BBC1	128 kDa		unknown	39	47	37	30
143	TRUE	Empty	40S ribosomal protein S4-A OS=Saccharomyces cerevisiae (strain ATCC 204508 / S288c) OX=559292 GN=RPS4A PE=1 SV=1	P0CX35	RPS4A	29 kDa		unknown	43	35	36	42
157	TRUE	Empty	40S ribosomal protein S11-B OS=Saccharomyces cerevisiae (strain ATCC 204508 / S288c) OX=559292 GN=RPS11B PE=1 SV=1	P0CX48	RPS11B	18 kDa		unknown	40	37	34	34
174	TRUE	Empty	Ribosome biogenesis protein ALB1 OS=Saccharomyces cerevisiae (strain ATCC 204508 / S288c) OX=559292 GN=ALB1 PE=1 SV=1	P47019	ALB1	19 kDa		unknown	41	36	32	35
164	TRUE	Empty	60S ribosomal protein L11-B OS=Saccharomyces cerevisiae (strain ATCC 204508 / S288c) OX=559292 GN=RPL11B PE=1 SV=3	Q3E757	RPL11B	20 kDa		unknown	47	35	33	33
93	TRUE	Empty	FK506-binding nuclear protein OS=Saccharomyces cerevisiae (strain ATCC 204508 / S288c) OX=559292 GN=FPR3 PE=1 SV=2	P38911	FPR3	47 kDa	TRUE	unknown	19	19	49	58
272	TRUE	Empty	Lon protease homolog, mitochondrial OS=Saccharomyces cerevisiae (strain ATCC 204508 / S288c) OX=559292 GN=PIM1 PE=1 SV=2	P36775	PIM1	127 kDa		unknown	61	54	21	9
67	TRUE	Empty	rRNA biogenesis protein RRP5 OS=Saccharomyces cerevisiae (strain ATCC 204508 / S288c) OX=559292 GN=RRP5 PE=1 SV=1	Q05022	RRP5	193 kDa		unknown	21	23	59	50
152	TRUE	Empty	40S ribosomal protein S6-B OS=Saccharomyces cerevisiae (strain ATCC 204508 / S288c) OX=559292 GN=RPS6B PE=1 SV=1	P0CX38	RPS6B	27 kDa		unknown	40	34	35	39
125	TRUE	Empty	Coatomer subunit beta OS=Saccharomyces cerevisiae (strain ATCC 204508 / S288c) OX=559292 GN=SEC26 PE=1 SV=2	P41810	SEC26	109 kDa		unknown	36	36	40	32
175	TRUE	Empty	26S proteasome regulatory subunit RPN9 OS=Saccharomyces cerevisiae (strain ATCC 204508 / S288c) OX=559292 GN=RPN9 PE=1 SV=1	Q04062	RPN9	46 kDa		unknown	46	34	32	37
153	TRUE	Empty	40S ribosomal protein S17-A OS=Saccharomyces cerevisiae (strain ATCC 204508 / S288c) OX=559292 GN=RPS17A PE=1 SV=1	P02407 (+1)	RPS17A	16 kDa		unknown	36	32	35	36
134	TRUE	Empty	Ribosome-associated complex subunit SSZ1 OS=Saccharomyces cerevisiae (strain ATCC 204508 / S288c) OX=559292 GN=SSZ1 PE=1 SV=2	P38788	SSZ1	58 kDa		unknown	37	29	38	42
61	TRUE	Empty	FK506-binding protein 4 OS=Saccharomyces cerevisiae (strain ATCC 204508 / S288c) OX=559292 GN=FPR4 PE=1 SV=1	Q06205	FPR4	44 kDa	TRUE	unknown	11	13	61	52
165	TRUE	Empty	Pyruvate kinase 1 OS=Saccharomyces cerevisiae (strain ATCC 204508 / S288c) OX=559292 GN=CDC19 PE=1 SV=2	P00549	CDC19	55 kDa		unknown	47	38	33	25
180	TRUE	Empty	60S ribosomal protein L15-A OS=Saccharomyces cerevisiae (strain ATCC 204508 / S288c) OX=559292 GN=RPL15A PE=1 SV=3	P05748	RPL15A	24 kDa		unknown	38	31	31	37
197	TRUE	Empty	Protein BMH1 OS=Saccharomyces cerevisiae (strain ATCC 204508 / S288c) OX=559292 GN=BMH1 PE=1 SV=4	P29311	BMH1	30 kDa	TRUE	unknown	37	39	29	31
209	TRUE	Empty	60S ribosomal protein L32 OS=Saccharomyces cerevisiae (strain ATCC 204508 / S288c) OX=559292 GN=RPL32 PE=1 SV=1	P38061	RPL32	15 kDa		unknown	38	33	28	39
158	TRUE	Empty	40S ribosomal protein S5 OS=Saccharomyces cerevisiae (strain ATCC 204508 / S288c) OX=559292 GN=RPS5 PE=1 SV=3	P26783	RPS5	25 kDa		unknown	36	34	34	31
144	TRUE	Empty	Coatomer subunit gamma OS=Saccharomyces cerevisiae (strain ATCC 204508 / S288c) OX=559292 GN=SEC21 PE=1 SV=2	P32074	SEC21	105 kDa		unknown	35	29	36	37
176	TRUE	Empty	Regulator of ribosome biosynthesis OS=Saccharomyces cerevisiae (strain ATCC 204508 / S288c) OX=559292 GN=RRS1 PE=1 SV=1	Q08746	RRS1	23 kDa		unknown	38	32	32	34
166	TRUE	Empty	SWISS-PROT:P02533 Tax_Id=9606 Gene_Symbol=KRT14 Keratin, type I cytoskeletal 14	P02533		52 kDa	TRUE	unknown	31	27	33	46
177	TRUE	Empty	60S ribosomal protein L9-B OS=Saccharomyces cerevisiae (strain ATCC 204508 / S288c) OX=559292 GN=RPL9B PE=1 SV=1	P51401	RPL9B	22 kDa	TRUE	unknown	45	34	32	28
189	TRUE	Empty	Structural maintenance of chromosomes protein 1 OS=Saccharomyces cerevisiae (strain ATCC 204508 / S288c) OX=559292 GN=SMC1 PE=1 SV=1	P32908	SMC1	141 kDa		unknown	32	47	30	32
210	TRUE	Empty	Acetyl-CoA carboxylase OS=Saccharomyces cerevisiae (strain ATCC 204508 / S288c) OX=559292 GN=ACC1 PE=1 SV=2	Q00955	ACC1	250 kDa		unknown	39	41	28	30
145	TRUE	Empty	60S ribosomal protein L31-A OS=Saccharomyces cerevisiae (strain ATCC 204508 / S288c) OX=559292 GN=RPL31A PE=1 SV=1	P0C2H8	RPL31A	13 kDa	TRUE	unknown	35	29	36	33
135	TRUE	Empty	UPF0642 protein YBL028C OS=Saccharomyces cerevisiae (strain ATCC 204508 / S288c) OX=559292 GN=YBL028C PE=1 SV=1	P38202	YBL028C	12 kDa		unknown	28	34	38	35
211	TRUE	Empty	60S ribosomal protein L21-A OS=Saccharomyces cerevisiae (strain ATCC 204508 / S288c) OX=559292 GN=RPL21A PE=1 SV=1	Q02753	RPL21A	18 kDa		unknown	37	32	28	34
190	TRUE	Empty	60S ribosomal protein L28 OS=Saccharomyces cerevisiae (strain ATCC 204508 / S288c) OX=559292 GN=RPL28 PE=1 SV=3	P02406	RPL28	17 kDa		unknown	34	38	30	30
167	TRUE	Empty	60S ribosomal protein L14-B OS=Saccharomyces cerevisiae (strain ATCC 204508 / S288c) OX=559292 GN=RPL14B PE=1 SV=1	P38754	RPL14B	15 kDa	TRUE	unknown	34	34	33	35
154	TRUE	Empty	Endoplasmic reticulum chaperone BiP OS=Saccharomyces cerevisiae (strain ATCC 204508 / S288c) OX=559292 GN=KAR2 PE=1 SV=1	P16474	KAR2	74 kDa	TRUE	unknown	30	30	35	39
181	TRUE	Empty	26S proteasome regulatory subunit RPN6 OS=Saccharomyces cerevisiae (strain ATCC 204508 / S288c) OX=559292 GN=RPN6 PE=1 SV=3	Q12377	RPN6	50 kDa		unknown	40	32	31	27
146	TRUE	Empty	Eukaryotic translation initiation factor 3 subunit B OS=Saccharomyces cerevisiae (strain ATCC 204508 / S288c) OX=559292 GN=PRT1 PE=1 SV=1	P06103	PRT1	88 kDa		unknown	27	23	36	50
147	TRUE	Empty	60S ribosomal protein L18-A OS=Saccharomyces cerevisiae (strain ATCC 204508 / S288c) OX=559292 GN=RPL18A PE=1 SV=1	P0CX49	RPL18A	21 kDa		unknown	35	35	36	30
212	TRUE	Empty	40S ribosomal protein S14-B OS=Saccharomyces cerevisiae (strain ATCC 204508 / S288c) OX=559292 GN=RPS14B PE=1 SV=2	P39516	RPS14B	15 kDa	TRUE	unknown	39	33	28	29
168	TRUE	Empty	Vacuolar membrane-associated protein IML1 OS=Saccharomyces cerevisiae (strain ATCC 204508 / S288c) OX=559292 GN=IML1 PE=1 SV=1	P47170	IML1	182 kDa		unknown	31	32	33	36
136	TRUE	Empty	Eukaryotic translation initiation factor 3 subunit C OS=Saccharomyces cerevisiae (strain ATCC 204508 / S288c) OX=559292 GN=NIP1 PE=1 SV=2	P32497	NIP1	93 kDa		unknown	27	29	38	37
226	TRUE	Empty	Alcohol dehydrogenase 1 OS=Saccharomyces cerevisiae (strain ATCC 204508 / S288c) OX=559292 GN=ADH1 PE=1 SV=5	P00330	ADH1	37 kDa	TRUE	unknown	44	38	26	21
198	TRUE	Empty	26S proteasome regulatory subunit RPN5 OS=Saccharomyces cerevisiae (strain ATCC 204508 / S288c) OX=559292 GN=RPN5 PE=1 SV=3	Q12250	RPN5	52 kDa		unknown	52	26	29	28
539	TRUE	Empty	A-factor-processing enzyme OS=Saccharomyces cerevisiae (strain ATCC 204508 / S288c) OX=559292 GN=STE23 PE=1 SV=2	Q06010	STE23	118 kDa		unknown	57	59	6	5
242	TRUE	Empty	Import motor subunit, mitochondrial OS=Saccharomyces cerevisiae (strain ATCC 204508 / S288c) OX=559292 GN=SSC1 PE=1 SV=1	P0CS90	SSC1	71 kDa	TRUE	unknown	43	38	24	23
235	TRUE	Empty	Ribosome biogenesis protein TSR1 OS=Saccharomyces cerevisiae (strain ATCC 204508 / S288c) OX=559292 GN=TSR1 PE=1 SV=1	Q07381	TSR1	91 kDa		unknown	38	39	25	27
191	TRUE	Empty	40S ribosomal protein S19-A OS=Saccharomyces cerevisiae (strain ATCC 204508 / S288c) OX=559292 GN=RPS19A PE=1 SV=2	P07280 (+1)	RPS19A	16 kDa		unknown	36	30	30	28
243	TRUE	Empty	26S proteasome regulatory subunit 4 homolog OS=Saccharomyces cerevisiae (strain ATCC 204508 / S288c) OX=559292 GN=RPT2 PE=1 SV=3	P40327	RPT2	49 kDa		unknown	44	38	24	23
116	TRUE	Empty	C-1-tetrahydrofolate synthase, mitochondrial OS=Saccharomyces cerevisiae (strain ATCC 204508 / S288c) OX=559292 GN=MIS1 PE=1 SV=1	P09440	MIS1	106 kDa	TRUE	unknown	25	22	43	35
192	TRUE	Empty	Importin subunit beta-4 OS=Saccharomyces cerevisiae (strain ATCC 204508 / S288c) OX=559292 GN=KAP123 PE=1 SV=1	P40069	KAP123	123 kDa		unknown	43	32	30	23
155	TRUE	Empty	Clustered mitochondria protein 1 OS=Saccharomyces cerevisiae (strain ATCC 204508 / S288c) OX=559292 GN=CLU1 PE=1 SV=1	Q03690	CLU1	145 kDa		unknown	31	24	35	38
234	TRUE	Empty	Protein BMH2 OS=Saccharomyces cerevisiae (strain ATCC 204508 / S288c) OX=559292 GN=BMH2 PE=1 SV=3	P34730	BMH2	31 kDa	TRUE	unknown	0	37	26	27
119	TRUE	Empty	SWISS-PROT:P02538 Tax_Id=9606 Gene_Symbol=KRT6A Keratin, type II cytoskeletal 6A	P02538		60 kDa	TRUE	unknown	0	0	42	45
126	TRUE	Empty	Eukaryotic translation initiation factor 5B OS=Saccharomyces cerevisiae (strain ATCC 204508 / S288c) OX=559292 GN=FUN12 PE=1 SV=2	P39730	FUN12	112 kDa		unknown	22	18	40	44
120	TRUE	Empty	Nucleolar protein 56 OS=Saccharomyces cerevisiae (strain ATCC 204508 / S288c) OX=559292 GN=NOP56 PE=1 SV=1	Q12460	NOP56	57 kDa		unknown	18	18	42	40
182	TRUE	Empty	40S ribosomal protein S7-A OS=Saccharomyces cerevisiae (strain ATCC 204508 / S288c) OX=559292 GN=RPS7A PE=1 SV=4	P26786	RPS7A	22 kDa	TRUE	unknown	34	30	31	30
199	TRUE	Empty	60S ribosomal protein L30 OS=Saccharomyces cerevisiae (strain ATCC 204508 / S288c) OX=559292 GN=RPL30 PE=1 SV=3	P14120	RPL30	11 kDa		unknown	30	31	29	26
200	TRUE	Empty	40S ribosomal protein S7-B OS=Saccharomyces cerevisiae (strain ATCC 204508 / S288c) OX=559292 GN=RPS7B PE=1 SV=1	P48164	RPS7B	22 kDa	TRUE	unknown	33	31	29	29
220	TRUE	Empty	SWISS-PROT:P08779 Tax_Id=9606 Gene_Symbol=KRT16 Keratin, type I cytoskeletal 16	P08779		51 kDa	TRUE	unknown	0	0	28	46
273	TRUE	Empty	60S ribosomal protein L43-B OS=Saccharomyces cerevisiae (strain ATCC 204508 / S288c) OX=559292 GN=RPL43B PE=1 SV=1	P0CX26	RPL43B	10 kDa		unknown	35	34	21	26
236	TRUE	Empty	60S ribosomal protein L5 OS=Saccharomyces cerevisiae (strain ATCC 204508 / S288c) OX=559292 GN=RPL5 PE=1 SV=4	P26321	RPL5	34 kDa		unknown	40	26	25	26
227	TRUE	Empty	Coatomer subunit beta' OS=Saccharomyces cerevisiae (strain ATCC 204508 / S288c) OX=559292 GN=SEC27 PE=1 SV=1	P41811	SEC27	99 kDa		unknown	30	27	26	32
183	TRUE	Empty	RNA-binding protein SRO9 OS=Saccharomyces cerevisiae (strain ATCC 204508 / S288c) OX=559292 GN=SRO9 PE=1 SV=2	P25567	SRO9	48 kDa		unknown	26	28	31	29
213	TRUE	Empty	40S ribosomal protein S24-A OS=Saccharomyces cerevisiae (strain ATCC 204508 / S288c) OX=559292 GN=RPS24A PE=1 SV=1	P0CX31	RPS24A	15 kDa		unknown	33	30	28	23
201	TRUE	Empty	Ribosome quality control complex subunit 2 OS=Saccharomyces cerevisiae (strain ATCC 204508 / S288c) OX=559292 GN=RQC2 PE=1 SV=1	Q12532	RQC2	119 kDa		unknown	27	29	29	32
286	TRUE	Empty	S-adenosylmethionine synthase 1 OS=Saccharomyces cerevisiae (strain ATCC 204508 / S288c) OX=559292 GN=SAM1 PE=1 SV=2	P10659	SAM1	42 kDa	TRUE	unknown	49	40	19	6
214	TRUE	Empty	Transposon Ty1-ML2 Gag-Pol polyprotein OS=Saccharomyces cerevisiae (strain ATCC 204508 / S288c) OX=559292 GN=TY1B-ML2 PE=3 SV=2	Q03434 (+1)	TY1B-ML2	199 kDa		unknown	34	25	28	29
169	TRUE	Empty	Pumilio homology domain family member 6 OS=Saccharomyces cerevisiae (strain ATCC 204508 / S288c) OX=559292 GN=PUF6 PE=1 SV=1	Q04373	PUF6	75 kDa		unknown	22	19	33	40
244	TRUE	Empty	40S ribosomal protein S0-B OS=Saccharomyces cerevisiae (strain ATCC 204508 / S288c) OX=559292 GN=RPS0B PE=1 SV=2	P46654	RPS0B	28 kDa		unknown	34	27	24	23
130	TRUE	Empty	DNA-directed RNA polymerase I subunit RPA190 OS=Saccharomyces cerevisiae (strain ATCC 204508 / S288c) OX=559292 GN=RPA190 PE=1 SV=2	P10964	RPA190	186 kDa	TRUE	unknown	18	15	39	39
159	TRUE	Empty	Eukaryotic translation initiation factor 2 subunit beta OS=Saccharomyces cerevisiae (strain ATCC 204508 / S288c) OX=559292 GN=SUI3 PE=1 SV=2	P09064	SUI3	32 kDa		unknown	25	18	34	33
287	TRUE	Empty	DNA polymerase alpha-associated DNA helicase A OS=Saccharomyces cerevisiae (strain ATCC 204508 / S288c) OX=559292 GN=HCS1 PE=1 SV=1	P34243	HCS1	78 kDa		unknown	43	34	19	15
170	TRUE	Empty	Tubulin beta chain OS=Saccharomyces cerevisiae (strain ATCC 204508 / S288c) OX=559292 GN=TUB2 PE=1 SV=2	P02557	TUB2	51 kDa		unknown	29	22	33	23
202	TRUE	Empty	V-type proton ATPase catalytic subunit A OS=Saccharomyces cerevisiae (strain ATCC 204508 / S288c) OX=559292 GN=VMA1 PE=1 SV=3	P17255	VMA1	119 kDa		unknown	30	28	29	25
156	TRUE	Empty	DNA-directed RNA polymerase I subunit RPA34 OS=Saccharomyces cerevisiae (strain ATCC 204508 / S288c) OX=559292 GN=RPA34 PE=1 SV=1	P47006	RPA34	27 kDa		unknown	23	21	35	33
228	TRUE	Empty	26S proteasome regulatory subunit RPN8 OS=Saccharomyces cerevisiae (strain ATCC 204508 / S288c) OX=559292 GN=RPN8 PE=1 SV=3	Q08723	RPN8	38 kDa		unknown	34	24	26	21
178	TRUE	Empty	Zuotin OS=Saccharomyces cerevisiae (strain ATCC 204508 / S288c) OX=559292 GN=ZUO1 PE=1 SV=1	P32527	ZUO1	49 kDa		unknown	23	19	32	29
412	TRUE	Empty	V-type proton ATPase subunit B OS=Saccharomyces cerevisiae (strain ATCC 204508 / S288c) OX=559292 GN=VMA2 PE=1 SV=2	P16140	VMA2	58 kDa		unknown	44	38	10	12
237	TRUE	Empty	26S proteasome regulatory subunit RPN12 OS=Saccharomyces cerevisiae (strain ATCC 204508 / S288c) OX=559292 GN=RPN12 PE=1 SV=3	P32496	RPN12	32 kDa		unknown	31	29	25	23
221	TRUE	Empty	Ubiquitin carboxyl-terminal hydrolase RPN11 OS=Saccharomyces cerevisiae (strain ATCC 204508 / S288c) OX=559292 GN=RPN11 PE=1 SV=1	P43588	RPN11	34 kDa		unknown	24	31	27	24
184	TRUE	Empty	Nucleolar protein 13 OS=Saccharomyces cerevisiae (strain ATCC 204508 / S288c) OX=559292 GN=NOP13 PE=1 SV=2	P53883	NOP13	46 kDa		unknown	20	23	31	33
298	TRUE	Empty	Carbon catabolite-derepressing protein kinase OS=Saccharomyces cerevisiae (strain ATCC 204508 / S288c) OX=559292 GN=SNF1 PE=1 SV=1	P06782	SNF1	72 kDa		unknown	32	33	17	21
315	TRUE	Empty	Serine/threonine-protein kinase KSP1 OS=Saccharomyces cerevisiae (strain ATCC 204508 / S288c) OX=559292 GN=KSP1 PE=1 SV=1	P38691	KSP1	117 kDa		unknown	32	40	16	15
215	TRUE	Empty	Nitrogen permease regulator 3 OS=Saccharomyces cerevisiae (strain ATCC 204508 / S288c) OX=559292 GN=NPR3 PE=1 SV=1	P38742	NPR3	130 kDa		unknown	28	30	28	19
185	TRUE	Empty	Protein GVP36 OS=Saccharomyces cerevisiae (strain ATCC 204508 / S288c) OX=559292 GN=GVP36 PE=1 SV=1	P40531	GVP36	37 kDa		unknown	18	25	31	30
186	TRUE	Empty	RNA cytidine acetyltransferase OS=Saccharomyces cerevisiae (strain ATCC 204508 / S288c) OX=559292 GN=KRE33 PE=1 SV=1	P53914	KRE33	119 kDa		unknown	20	19	31	33
137	TRUE	Empty	5'-3' exoribonuclease 1 OS=Saccharomyces cerevisiae (strain ATCC 204508 / S288c) OX=559292 GN=XRN1 PE=1 SV=1	P22147	XRN1	175 kDa	TRUE	unknown	11	17	38	35
274	TRUE	Empty	40S ribosomal protein S2 OS=Saccharomyces cerevisiae (strain ATCC 204508 / S288c) OX=559292 GN=RPS2 PE=1 SV=3	P25443	RPS2	27 kDa		unknown	32	24	21	23
160	TRUE	Empty	Translation initiation factor RLI1 OS=Saccharomyces cerevisiae (strain ATCC 204508 / S288c) OX=559292 GN=RLI1 PE=1 SV=1	Q03195	RLI1	68 kDa		unknown	22	27	34	20
260	TRUE	Empty	40S ribosomal protein S8-B OS=Saccharomyces cerevisiae (strain ATCC 204508 / S288c) OX=559292 GN=RPS8B PE=1 SV=1	P0CX40	RPS8B	22 kDa		unknown	27	25	22	24
222	TRUE	Empty	Ribosome biogenesis protein RLP24 OS=Saccharomyces cerevisiae (strain ATCC 204508 / S288c) OX=559292 GN=RLP24 PE=1 SV=1	Q07915	RLP24	24 kDa		unknown	22	28	27	21
229	TRUE	Empty	Glyceraldehyde-3-phosphate dehydrogenase 3 OS=Saccharomyces cerevisiae (strain ATCC 204508 / S288c) OX=559292 GN=TDH3 PE=1 SV=3	P00359	TDH3	36 kDa		unknown	27	20	26	23
193	TRUE	Empty	Eukaryotic translation initiation factor 2 subunit alpha OS=Saccharomyces cerevisiae (strain ATCC 204508 / S288c) OX=559292 GN=SUI2 PE=1 SV=1	P20459	SUI2	35 kDa		unknown	21	23	30	27
216	TRUE	Empty	DNA-directed RNA polymerase I subunit RPA135 OS=Saccharomyces cerevisiae (strain ATCC 204508 / S288c) OX=559292 GN=RPA135 PE=1 SV=1	P22138	RPA135	136 kDa		unknown	22	17	28	29
194	TRUE	Empty	rRNA-processing protein EBP2 OS=Saccharomyces cerevisiae (strain ATCC 204508 / S288c) OX=559292 GN=EBP2 PE=1 SV=1	P36049	EBP2	50 kDa		unknown	13	18	30	36
261	TRUE	Empty	40S ribosomal protein S12 OS=Saccharomyces cerevisiae (strain ATCC 204508 / S288c) OX=559292 GN=RPS12 PE=1 SV=1	P48589	RPS12	15 kDa		unknown	29	20	22	21
262	TRUE	Empty	RuvB-like protein 1 OS=Saccharomyces cerevisiae (strain ATCC 204508 / S288c) OX=559292 GN=RVB1 PE=1 SV=1	Q03940	RVB1	50 kDa		unknown	26	23	22	24
161	TRUE	Empty	Eukaryotic translation initiation factor 2A OS=Saccharomyces cerevisiae (strain ATCC 204508 / S288c) OX=559292 GN=YGR054W PE=1 SV=1	P53235	YGR054W	71 kDa		unknown	16	12	34	31
245	TRUE	Empty	ATP-dependent 6-phosphofructokinase subunit alpha OS=Saccharomyces cerevisiae (strain ATCC 204508 / S288c) OX=559292 GN=PFK1 PE=1 SV=1	P16861	PFK1	108 kDa		unknown	29	19	24	18
195	TRUE	Empty	ATP-dependent RNA helicase DOB1 OS=Saccharomyces cerevisiae (strain ATCC 204508 / S288c) OX=559292 GN=MTR4 PE=1 SV=1	P47047	MTR4	122 kDa		unknown	19	13	30	31
263	TRUE	Empty	Eukaryotic translation initiation factor 6 OS=Saccharomyces cerevisiae (strain ATCC 204508 / S288c) OX=559292 GN=TIF6 PE=1 SV=1	Q12522	TIF6	26 kDa		unknown	27	20	22	22
223	TRUE	Empty	Ribosomal RNA-processing protein 12 OS=Saccharomyces cerevisiae (strain ATCC 204508 / S288c) OX=559292 GN=RRP12 PE=1 SV=1	Q12754	RRP12	138 kDa		unknown	20	32	27	22
217	TRUE	Empty	ATP-dependent RNA helicase eIF4A OS=Saccharomyces cerevisiae (strain ATCC 204508 / S288c) OX=559292 GN=TIF1 PE=1 SV=3	P10081	TIF1	45 kDa		unknown	25	18	28	20
299	TRUE	Empty	Serine hydroxymethyltransferase, mitochondrial OS=Saccharomyces cerevisiae (strain ATCC 204508 / S288c) OX=559292 GN=SHM1 PE=1 SV=2	P37292	SHM1	54 kDa	TRUE	unknown	21	30	17	23
264	TRUE	Empty	Nucleolar pre-ribosomal-associated protein 1 OS=Saccharomyces cerevisiae (strain ATCC 204508 / S288c) OX=559292 GN=URB1 PE=1 SV=2	P34241	URB1	203 kDa		unknown	29	22	22	21
203	TRUE	Empty	Serine hydroxymethyltransferase, cytosolic OS=Saccharomyces cerevisiae (strain ATCC 204508 / S288c) OX=559292 GN=SHM2 PE=1 SV=2	P37291	SHM2	52 kDa	TRUE	unknown	12	13	29	33
316	TRUE	Empty	Pyruvate decarboxylase isozyme 1 OS=Saccharomyces cerevisiae (strain ATCC 204508 / S288c) OX=559292 GN=PDC1 PE=1 SV=7	P06169	PDC1	61 kDa		unknown	38	22	16	13
238	TRUE	Empty	Casein kinase II subunit alpha OS=Saccharomyces cerevisiae (strain ATCC 204508 / S288c) OX=559292 GN=CKA1 PE=1 SV=1	P15790	CKA1	45 kDa		unknown	24	20	25	25
291	TRUE	Empty	60S ribosomal protein L24-B OS=Saccharomyces cerevisiae (strain ATCC 204508 / S288c) OX=559292 GN=RPL24B PE=1 SV=1	P24000	RPL24B	18 kDa	TRUE	unknown	26	22	18	19
204	TRUE	Empty	Inositol hexakisphosphate and diphosphoinositol-pentakisphosphate kinase OS=Saccharomyces cerevisiae (strain ATCC 204508 / S288c) OX=559292 GN=VIP1 PE=1 SV=1	Q06685	VIP1	130 kDa		unknown	20	13	29	24
292	TRUE	Empty	5'-AMP-activated protein kinase subunit gamma OS=Saccharomyces cerevisiae (strain ATCC 204508 / S288c) OX=559292 GN=SNF4 PE=1 SV=1	P12904	SNF4	36 kDa		unknown	24	26	18	16
300	TRUE	Empty	Sterol 24-C-methyltransferase OS=Saccharomyces cerevisiae (strain ATCC 204508 / S288c) OX=559292 GN=ERG6 PE=1 SV=4	P25087	ERG6	43 kDa		unknown	25	21	17	21
246	TRUE	Empty	SEH-associated protein 4 OS=Saccharomyces cerevisiae (strain ATCC 204508 / S288c) OX=559292 GN=SEA4 PE=1 SV=2	P38164	SEA4	118 kDa		unknown	22	13	24	25
205	TRUE	Empty	Ribosome biogenesis protein YTM1 OS=Saccharomyces cerevisiae (strain ATCC 204508 / S288c) OX=559292 GN=YTM1 PE=1 SV=1	Q12024	YTM1	51 kDa		unknown	17	11	29	32
301	TRUE	Empty	Casein kinase I homolog HRR25 OS=Saccharomyces cerevisiae (strain ATCC 204508 / S288c) OX=559292 GN=HRR25 PE=1 SV=1	P29295	HRR25	57 kDa		unknown	21	27	17	19
230	TRUE	Empty	Hsp90 co-chaperone AHA1 OS=Saccharomyces cerevisiae (strain ATCC 204508 / S288c) OX=559292 GN=AHA1 PE=1 SV=1	Q12449	AHA1	39 kDa		unknown	18	17	26	25
265	TRUE	Empty	60S ribosomal protein L22-A OS=Saccharomyces cerevisiae (strain ATCC 204508 / S288c) OX=559292 GN=RPL22A PE=1 SV=3	P05749	RPL22A	14 kDa	TRUE	unknown	33	21	22	14
266	TRUE	Empty	26S proteasome regulatory subunit RPN10 OS=Saccharomyces cerevisiae (strain ATCC 204508 / S288c) OX=559292 GN=RPN10 PE=1 SV=3	P38886	RPN10	30 kDa		unknown	24	23	22	15
317	TRUE	Empty	Serine/threonine-protein kinase RIO2 OS=Saccharomyces cerevisiae (strain ATCC 204508 / S288c) OX=559292 GN=RIO2 PE=1 SV=1	P40160	RIO2	49 kDa		unknown	23	26	16	16
171	TRUE	Empty	60S ribosome subunit biogenesis protein NIP7 OS=Saccharomyces cerevisiae (strain ATCC 204508 / S288c) OX=559292 GN=NIP7 PE=1 SV=1	Q08962	NIP7	20 kDa		unknown	10	12	33	28
288	TRUE	Empty	SWISS-PROT:P00761|TRYP_PIG Trypsin - Sus scrofa (Pig).	P00761		24 kDa		unknown	21	22	19	20
267	TRUE	Empty	40S ribosomal protein S20 OS=Saccharomyces cerevisiae (strain ATCC 204508 / S288c) OX=559292 GN=RPS20 PE=1 SV=3	P38701	RPS20	14 kDa		unknown	20	16	22	21
141	TRUE	Empty	U3 small nucleolar RNA-associated protein 10 OS=Saccharomyces cerevisiae (strain ATCC 204508 / S288c) OX=559292 GN=UTP10 PE=1 SV=1	P42945	UTP10	200 kDa		unknown	8	8	37	30
268	TRUE	Empty	40S ribosomal protein S22-A OS=Saccharomyces cerevisiae (strain ATCC 204508 / S288c) OX=559292 GN=RPS22A PE=1 SV=2	P0C0W1	RPS22A	15 kDa	TRUE	unknown	19	19	22	28
293	TRUE	Empty	Nitrogen permease regulator 2 OS=Saccharomyces cerevisiae (strain ATCC 204508 / S288c) OX=559292 GN=NPR2 PE=1 SV=2	P39923	NPR2	70 kDa		unknown	26	25	18	17
196	TRUE	Empty	Nucleolar complex-associated protein 3 OS=Saccharomyces cerevisiae (strain ATCC 204508 / S288c) OX=559292 GN=NOC3 PE=1 SV=1	Q07896	NOC3	76 kDa		unknown	13	10	30	27
275	TRUE	Empty	Heat shock protein homolog SSE2 OS=Saccharomyces cerevisiae (strain ATCC 204508 / S288c) OX=559292 GN=SSE2 PE=1 SV=3	P32590	SSE2	78 kDa	TRUE	unknown	18	0	21	21
172	TRUE	Empty	rRNA 2'-O-methyltransferase fibrillarin OS=Saccharomyces cerevisiae (strain ATCC 204508 / S288c) OX=559292 GN=NOP1 PE=1 SV=1	P15646	NOP1	34 kDa		unknown	13	10	33	27
247	TRUE	Empty	Casein kinase II subunit alpha' OS=Saccharomyces cerevisiae (strain ATCC 204508 / S288c) OX=559292 GN=CKA2 PE=1 SV=2	P19454	CKA2	39 kDa		unknown	12	22	24	18
248	TRUE	Empty	ATP-dependent RNA helicase DBP5 OS=Saccharomyces cerevisiae (strain ATCC 204508 / S288c) OX=559292 GN=DBP5 PE=1 SV=2	P20449	DBP5	54 kDa		unknown	14	15	24	24
249	TRUE	Empty	CTP synthase 1 OS=Saccharomyces cerevisiae (strain ATCC 204508 / S288c) OX=559292 GN=URA7 PE=1 SV=2	P28274	URA7	65 kDa		unknown	17	15	24	22
218	TRUE	Empty	U3 small nucleolar RNA-associated protein 12 OS=Saccharomyces cerevisiae (strain ATCC 204508 / S288c) OX=559292 GN=DIP2 PE=1 SV=1	Q12220	DIP2	106 kDa		unknown	13	13	28	27
302	TRUE	Empty	Dimethyladenosine transferase OS=Saccharomyces cerevisiae (strain ATCC 204508 / S288c) OX=559292 GN=DIM1 PE=1 SV=1	P41819	DIM1	36 kDa		unknown	22	24	17	16
231	TRUE	Empty	RuvB-like protein 2 OS=Saccharomyces cerevisiae (strain ATCC 204508 / S288c) OX=559292 GN=RVB2 PE=1 SV=1	Q12464	RVB2	52 kDa		unknown	13	18	26	19
224	TRUE	Empty	Nucleolar protein 58 OS=Saccharomyces cerevisiae (strain ATCC 204508 / S288c) OX=559292 GN=NOP58 PE=1 SV=1	Q12499	NOP58	57 kDa		unknown	13	12	27	24
162	TRUE	Empty	Plasma membrane ATPase 1 OS=Saccharomyces cerevisiae (strain ATCC 204508 / S288c) OX=559292 GN=PMA1 PE=1 SV=2	P05030	PMA1	100 kDa		unknown	5	6	34	30
276	TRUE	Empty	Ubiquitin-40S ribosomal protein S31 OS=Saccharomyces cerevisiae (strain ATCC 204508 / S288c) OX=559292 GN=RPS31 PE=1 SV=3	P05759	RPS31	17 kDa		unknown	23	19	21	14
269	TRUE	Empty	Tubulin alpha-1 chain OS=Saccharomyces cerevisiae (strain ATCC 204508 / S288c) OX=559292 GN=TUB1 PE=1 SV=2	P09733	TUB1	50 kDa	TRUE	unknown	22	16	22	17
335	TRUE	Empty	Shuttling pre-60S factor ECM1 OS=Saccharomyces cerevisiae (strain ATCC 204508 / S288c) OX=559292 GN=ECM1 PE=1 SV=2	P39715	ECM1	24 kDa		unknown	23	25	14	14
219	TRUE	Empty	Nucleolar complex protein 2 OS=Saccharomyces cerevisiae (strain ATCC 204508 / S288c) OX=559292 GN=NOC2 PE=1 SV=2	P39744	NOC2	82 kDa		unknown	11	11	28	28
346	TRUE	Empty	60S ribosomal protein L33-B OS=Saccharomyces cerevisiae (strain ATCC 204508 / S288c) OX=559292 GN=RPL33B PE=1 SV=2	P41056	RPL33B	12 kDa	TRUE	unknown	24	20	13	17
467	TRUE	Empty	Glutamine--fructose-6-phosphate aminotransferase [isomerizing] OS=Saccharomyces cerevisiae (strain ATCC 204508 / S288c) OX=559292 GN=GFA1 PE=1 SV=4	P14742	GFA1	80 kDa		unknown	39	26	8	5
303	TRUE	Empty	40S ribosomal protein S15 OS=Saccharomyces cerevisiae (strain ATCC 204508 / S288c) OX=559292 GN=RPS15 PE=1 SV=1	Q01855	RPS15	16 kDa		unknown	19	19	17	18
206	TRUE	Empty	ATP-dependent rRNA helicase SPB4 OS=Saccharomyces cerevisiae (strain ATCC 204508 / S288c) OX=559292 GN=SPB4 PE=1 SV=1	P25808	SPB4	69 kDa		unknown	5	8	29	33
232	TRUE	Empty	Periodic tryptophan protein 2 OS=Saccharomyces cerevisiae (strain ATCC 204508 / S288c) OX=559292 GN=PWP2 PE=1 SV=2	P25635	PWP2	104 kDa		unknown	7	13	26	30
207	TRUE	Empty	Eukaryotic translation initiation factor 3 subunit I OS=Saccharomyces cerevisiae (strain ATCC 204508 / S288c) OX=559292 GN=TIF34 PE=1 SV=1	P40217	TIF34	39 kDa		unknown	18	10	29	19
250	TRUE	Empty	Ribosome assembly protein RRB1 OS=Saccharomyces cerevisiae (strain ATCC 204508 / S288c) OX=559292 GN=RRB1 PE=1 SV=1	Q04225	RRB1	57 kDa		unknown	12	9	24	26
441	TRUE	Empty	ARF guanine-nucleotide exchange factor 2 OS=Saccharomyces cerevisiae (strain ATCC 204508 / S288c) OX=559292 GN=GEA2 PE=1 SV=1	P39993	GEA2	166 kDa	TRUE	unknown	19	37	9	8
336	TRUE	Empty	Actin OS=Saccharomyces cerevisiae (strain ATCC 204508 / S288c) OX=559292 GN=ACT1 PE=1 SV=1	P60010	ACT1	42 kDa		unknown	22	18	14	18
255	TRUE	Empty	Pre-mRNA-splicing factor ATP-dependent RNA helicase PRP43 OS=Saccharomyces cerevisiae (strain ATCC 204508 / S288c) OX=559292 GN=PRP43 PE=1 SV=1	P53131	PRP43	88 kDa		unknown	16	16	23	15
347	TRUE	Empty	E3 ubiquitin-protein ligase TOM1 OS=Saccharomyces cerevisiae (strain ATCC 204508 / S288c) OX=559292 GN=TOM1 PE=1 SV=1	Q03280	TOM1	374 kDa		unknown	28	20	13	12
769	TRUE	Empty	Elongation factor 3B OS=Saccharomyces cerevisiae (strain ATCC 204508 / S288c) OX=559292 GN=HEF3 PE=1 SV=2	P53978	HEF3	116 kDa	TRUE	unknown	24	22	0	0
304	TRUE	Empty	Ribosome biogenesis protein 15 OS=Saccharomyces cerevisiae (strain ATCC 204508 / S288c) OX=559292 GN=NOP15 PE=1 SV=1	P53927	NOP15	25 kDa		unknown	20	16	17	17
233	TRUE	Empty	Polyphosphatidylinositol phosphatase INP53 OS=Saccharomyces cerevisiae (strain ATCC 204508 / S288c) OX=559292 GN=INP53 PE=1 SV=1	Q12271	INP53	125 kDa		unknown	9	13	26	25
326	TRUE	Empty	60S ribosomal protein L24-A OS=Saccharomyces cerevisiae (strain ATCC 204508 / S288c) OX=559292 GN=RPL24A PE=1 SV=1	P04449	RPL24A	18 kDa	TRUE	unknown	20	16	16	17
279	TRUE	Empty	Eukaryotic peptide chain release factor subunit 1 OS=Saccharomyces cerevisiae (strain ATCC 204508 / S288c) OX=559292 GN=SUP45 PE=1 SV=2	P12385	SUP45	49 kDa		unknown	19	18	20	15
379	TRUE	Empty	Protein LAS1 OS=Saccharomyces cerevisiae (strain ATCC 204508 / S288c) OX=559292 GN=LAS1 PE=1 SV=1	P36146	LAS1	59 kDa		unknown	25	27	11	9
305	TRUE	Empty	Eukaryotic initiation factor 4F subunit p150 OS=Saccharomyces cerevisiae (strain ATCC 204508 / S288c) OX=559292 GN=TIF4631 PE=1 SV=2	P39935	TIF4631	107 kDa	TRUE	unknown	17	19	17	18
270	TRUE	Empty	Small glutamine-rich tetratricopeptide repeat-containing protein 2 OS=Saccharomyces cerevisiae (strain ATCC 204508 / S288c) OX=559292 GN=SGT2 PE=1 SV=1	Q12118	SGT2	37 kDa		unknown	11	12	22	23
327	TRUE	Empty	Mannose-1-phosphate guanyltransferase OS=Saccharomyces cerevisiae (strain ATCC 204508 / S288c) OX=559292 GN=PSA1 PE=1 SV=2	P41940	PSA1	40 kDa		unknown	20	19	15	13
251	TRUE	Empty	rDNA transcriptional regulator POL5 OS=Saccharomyces cerevisiae (strain ATCC 204508 / S288c) OX=559292 GN=POL5 PE=1 SV=1	P39985	POL5	116 kDa		unknown	9	6	24	29
318	TRUE	Empty	Long-chain-fatty-acid--CoA ligase 4 OS=Saccharomyces cerevisiae (strain ATCC 204508 / S288c) OX=559292 GN=FAA4 PE=1 SV=1	P47912	FAA4	77 kDa	TRUE	unknown	17	15	16	16
319	TRUE	Empty	20S-pre-rRNA D-site endonuclease NOB1 OS=Saccharomyces cerevisiae (strain ATCC 204508 / S288c) OX=559292 GN=NOB1 PE=1 SV=1	Q08444	NOB1	52 kDa		unknown	18	17	16	13
615	TRUE	Empty	Polynucleotide 5'-hydroxyl-kinase GRC3 OS=Saccharomyces cerevisiae (strain ATCC 204508 / S288c) OX=559292 GN=GRC3 PE=1 SV=1	Q07845	GRC3	72 kDa		unknown	27	27	5	7
239	TRUE	Empty	N-terminal acetyltransferase A complex subunit NAT1 OS=Saccharomyces cerevisiae (strain ATCC 204508 / S288c) OX=559292 GN=NAT1 PE=1 SV=2	P12945	NAT1	99 kDa		unknown	12	9	25	21
328	TRUE	Empty	Long-chain-fatty-acid--CoA ligase 1 OS=Saccharomyces cerevisiae (strain ATCC 204508 / S288c) OX=559292 GN=FAA1 PE=1 SV=1	P30624	FAA1	78 kDa	TRUE	unknown	18	14	15	16
468	TRUE	Empty	Vacuolar import and degradation protein 27 OS=Saccharomyces cerevisiae (strain ATCC 204508 / S288c) OX=559292 GN=VID27 PE=1 SV=1	P40157	VID27	89 kDa		unknown	30	26	8	0
348	TRUE	Empty	ATP-dependent DNA helicase CHL1 OS=Saccharomyces cerevisiae (strain ATCC 204508 / S288c) OX=559292 GN=CHL1 PE=1 SV=1	P22516	CHL1	99 kDa		unknown	13	23	13	13
349	TRUE	Empty	40S ribosomal protein S21-B OS=Saccharomyces cerevisiae (strain ATCC 204508 / S288c) OX=559292 GN=RPS21B PE=1 SV=1	Q3E754	RPS21B	10 kDa	TRUE	unknown	20	15	13	17
380	TRUE	Empty	Pre-rRNA-processing protein PNO1 OS=Saccharomyces cerevisiae (strain ATCC 204508 / S288c) OX=559292 GN=PNO1 PE=1 SV=1	Q99216	PNO1	30 kDa		unknown	23	16	11	12
240	TRUE	Empty	V-type proton ATPase subunit a, vacuolar isoform OS=Saccharomyces cerevisiae (strain ATCC 204508 / S288c) OX=559292 GN=VPH1 PE=1 SV=3	P32563	VPH1	96 kDa		unknown	8	6	25	23
381	TRUE	Empty	DNA replication licensing factor MCM7 OS=Saccharomyces cerevisiae (strain ATCC 204508 / S288c) OX=559292 GN=MCM7 PE=1 SV=4	P38132	MCM7	95 kDa		unknown	26	21	11	5
252	TRUE	Empty	Vesicle-associated membrane protein-associated protein SCS2 OS=Saccharomyces cerevisiae (strain ATCC 204508 / S288c) OX=559292 GN=SCS2 PE=1 SV=3	P40075	SCS2	27 kDa		unknown	6	8	24	22
253	TRUE	Empty	Nucleolar protein 12 OS=Saccharomyces cerevisiae (strain ATCC 204508 / S288c) OX=559292 GN=NOP12 PE=1 SV=1	Q08208	NOP12	52 kDa		unknown	8	9	24	23
382	TRUE	Empty	Heat shock protein 60, mitochondrial OS=Saccharomyces cerevisiae (strain ATCC 204508 / S288c) OX=559292 GN=HSP60 PE=1 SV=1	P19882	HSP60	61 kDa		unknown	20	20	11	11
383	TRUE	Empty	UTP--glucose-1-phosphate uridylyltransferase OS=Saccharomyces cerevisiae (strain ATCC 204508 / S288c) OX=559292 GN=UGP1 PE=1 SV=1	P32861	UGP1	56 kDa		unknown	16	22	11	10
306	TRUE	Empty	Multisite-specific tRNA:(cytosine-C(5))-methyltransferase OS=Saccharomyces cerevisiae (strain ATCC 204508 / S288c) OX=559292 GN=NCL1 PE=1 SV=1	P38205	NCL1	78 kDa		unknown	17	19	17	13
277	TRUE	Empty	Eukaryotic translation initiation factor 3 subunit G OS=Saccharomyces cerevisiae (strain ATCC 204508 / S288c) OX=559292 GN=TIF35 PE=1 SV=1	Q04067	TIF35	31 kDa		unknown	11	9	21	21
254	TRUE	Empty	U3 small nucleolar RNA-associated protein 13 OS=Saccharomyces cerevisiae (strain ATCC 204508 / S288c) OX=559292 GN=UTP13 PE=1 SV=1	Q05946	UTP13	91 kDa		unknown	8	8	24	20
413	TRUE	Empty	Sister chromatid cohesion protein 1 OS=Saccharomyces cerevisiae (strain ATCC 204508 / S288c) OX=559292 GN=MCD1 PE=1 SV=1	Q12158	MCD1	63 kDa		unknown	14	22	10	13
225	TRUE	Empty	Nuclear segregation protein BFR1 OS=Saccharomyces cerevisiae (strain ATCC 204508 / S288c) OX=559292 GN=BFR1 PE=1 SV=1	P38934	BFR1	55 kDa		unknown	5	3	27	24
307	TRUE	Empty	Ribosome biogenesis ATPase RIX7 OS=Saccharomyces cerevisiae (strain ATCC 204508 / S288c) OX=559292 GN=RIX7 PE=1 SV=1	Q07844	RIX7	93 kDa		unknown	17	14	17	12
208	TRUE	Empty	Pentafunctional AROM polypeptide OS=Saccharomyces cerevisiae (strain ATCC 204508 / S288c) OX=559292 GN=ARO1 PE=1 SV=1	P08566	ARO1	175 kDa		unknown	5	3	29	27
320	TRUE	Empty	Ribosome biogenesis protein NSA1 OS=Saccharomyces cerevisiae (strain ATCC 204508 / S288c) OX=559292 GN=NSA1 PE=1 SV=1	P53136	NSA1	52 kDa		unknown	8	15	16	21
241	TRUE	Empty	Reticulon-like protein 1 OS=Saccharomyces cerevisiae (strain ATCC 204508 / S288c) OX=559292 GN=RTN1 PE=1 SV=1	Q04947	RTN1	33 kDa		unknown	10	8	25	21
496	TRUE	Empty	Pre-rRNA-processing protein IPI1 OS=Saccharomyces cerevisiae (strain ATCC 204508 / S288c) OX=559292 GN=IPI1 PE=1 SV=1	P38803	IPI1	38 kDa		unknown	21	22	7	6
256	TRUE	Empty	ATP-dependent RNA helicase DRS1 OS=Saccharomyces cerevisiae (strain ATCC 204508 / S288c) OX=559292 GN=DRS1 PE=1 SV=2	P32892	DRS1	85 kDa		unknown	4	8	23	24
337	TRUE	Empty	Cytochrome b-c1 complex subunit 2, mitochondrial OS=Saccharomyces cerevisiae (strain ATCC 204508 / S288c) OX=559292 GN=QCR2 PE=1 SV=1	P07257	QCR2	40 kDa		unknown	8	19	14	15
308	TRUE	Empty	Ran GTPase-activating protein 1 OS=Saccharomyces cerevisiae (strain ATCC 204508 / S288c) OX=559292 GN=RNA1 PE=1 SV=2	P11745	RNA1	46 kDa		unknown	10	9	17	19
309	TRUE	Empty	Reduced viability upon starvation protein 161 OS=Saccharomyces cerevisiae (strain ATCC 204508 / S288c) OX=559292 GN=RVS161 PE=1 SV=1	P25343	RVS161	30 kDa		unknown	13	11	17	20
469	TRUE	Empty	Elongator complex protein 1 OS=Saccharomyces cerevisiae (strain ATCC 204508 / S288c) OX=559292 GN=IKI3 PE=1 SV=1	Q06706	IKI3	153 kDa		unknown	16	18	8	18
257	TRUE	Empty	Periodic tryptophan protein 1 OS=Saccharomyces cerevisiae (strain ATCC 204508 / S288c) OX=559292 GN=PWP1 PE=1 SV=1	P21304	PWP1	64 kDa		unknown	0	4	23	32
770	TRUE	Empty	SWISS-PROT:Q01546 Tax_Id=9606 Gene_Symbol=KRT76 Keratin, type II cytoskeletal 2 oral	Q01546		66 kDa	TRUE	unknown	0	0	0	23
367	TRUE	Empty	40S ribosomal protein S25-B OS=Saccharomyces cerevisiae (strain ATCC 204508 / S288c) OX=559292 GN=RPS25B PE=1 SV=1	P0C0T4 (+1)	RPS25B	12 kDa		unknown	17	14	12	10
384	TRUE	Empty	Cytoplasmic 60S subunit biogenesis factor REI1 OS=Saccharomyces cerevisiae (strain ATCC 204508 / S288c) OX=559292 GN=REI1 PE=1 SV=3	P38344	REI1	46 kDa		unknown	15	17	11	13
258	TRUE	Empty	Ribosome production factor 1 OS=Saccharomyces cerevisiae (strain ATCC 204508 / S288c) OX=559292 GN=RPF1 PE=1 SV=1	P38805	RPF1	35 kDa		unknown	9	8	23	16
329	TRUE	Empty	Protein GCN20 OS=Saccharomyces cerevisiae (strain ATCC 204508 / S288c) OX=559292 GN=GCN20 PE=1 SV=1	P43535	GCN20	85 kDa		unknown	16	12	15	10
310	TRUE	Empty	Protein BFR2 OS=Saccharomyces cerevisiae (strain ATCC 204508 / S288c) OX=559292 GN=BFR2 PE=1 SV=1	Q06631	BFR2	61 kDa		unknown	11	11	17	16
289	TRUE	Empty	Exosome complex exonuclease DIS3 OS=Saccharomyces cerevisiae (strain ATCC 204508 / S288c) OX=559292 GN=DIS3 PE=1 SV=1	Q08162	DIS3	114 kDa		unknown	10	7	19	17
330	TRUE	Empty	Nucleolar complex protein 14 OS=Saccharomyces cerevisiae (strain ATCC 204508 / S288c) OX=559292 GN=NOP14 PE=1 SV=1	Q99207	NOP14	94 kDa		unknown	13	14	15	18
271	TRUE	Empty	AP-3 complex subunit delta OS=Saccharomyces cerevisiae (strain ATCC 204508 / S288c) OX=559292 GN=APL5 PE=1 SV=1	Q08951	APL5	107 kDa		unknown	4	6	22	24
278	TRUE	Empty	U3 small nucleolar RNA-associated protein 21 OS=Saccharomyces cerevisiae (strain ATCC 204508 / S288c) OX=559292 GN=UTP21 PE=1 SV=1	Q06078	UTP21	105 kDa		unknown	7	5	21	21
414	TRUE	Empty	Cytochrome b-c1 complex subunit 1, mitochondrial OS=Saccharomyces cerevisiae (strain ATCC 204508 / S288c) OX=559292 GN=COR1 PE=1 SV=1	P07256	COR1	50 kDa		unknown	18	16	10	9
311	TRUE	Empty	RNA annealing protein YRA1 OS=Saccharomyces cerevisiae (strain ATCC 204508 / S288c) OX=559292 GN=YRA1 PE=1 SV=2	Q12159	YRA1	25 kDa		unknown	15	8	17	17
280	TRUE	Empty	ATP-dependent RNA helicase DBP10 OS=Saccharomyces cerevisiae (strain ATCC 204508 / S288c) OX=559292 GN=DBP10 PE=1 SV=2	Q12389	DBP10	113 kDa		unknown	14	14	20	12
385	TRUE	Empty	mRNA export factor MEX67 OS=Saccharomyces cerevisiae (strain ATCC 204508 / S288c) OX=559292 GN=MEX67 PE=1 SV=1	Q99257	MEX67	67 kDa		unknown	17	16	11	9
321	TRUE	Empty	Exosome complex exonuclease RRP6 OS=Saccharomyces cerevisiae (strain ATCC 204508 / S288c) OX=559292 GN=RRP6 PE=1 SV=1	Q12149	RRP6	84 kDa		unknown	9	11	16	17
322	TRUE	Empty	Tubulin alpha-3 chain OS=Saccharomyces cerevisiae (strain ATCC 204508 / S288c) OX=559292 GN=TUB3 PE=1 SV=1	P09734	TUB3	50 kDa	TRUE	unknown	14	11	16	11
281	TRUE	Empty	Ribosomal RNA-processing protein 1 OS=Saccharomyces cerevisiae (strain ATCC 204508 / S288c) OX=559292 GN=RRP1 PE=1 SV=2	P35178	RRP1	33 kDa		unknown	5	5	20	22
338	TRUE	Empty	Multiprotein-bridging factor 1 OS=Saccharomyces cerevisiae (strain ATCC 204508 / S288c) OX=559292 GN=MBF1 PE=1 SV=2	O14467	MBF1	16 kDa		unknown	6	5	14	25
470	TRUE	Empty	Ubiquitin fusion degradation protein 4 OS=Saccharomyces cerevisiae (strain ATCC 204508 / S288c) OX=559292 GN=UFD4 PE=1 SV=1	P33202	UFD4	168 kDa		unknown	23	13	8	11
368	TRUE	Empty	Cohesin subunit SCC3 OS=Saccharomyces cerevisiae (strain ATCC 204508 / S288c) OX=559292 GN=IRR1 PE=1 SV=1	P40541	IRR1	133 kDa		unknown	9	21	12	11
339	TRUE	Empty	ATP-dependent RNA helicase SUB2 OS=Saccharomyces cerevisiae (strain ATCC 204508 / S288c) OX=559292 GN=SUB2 PE=1 SV=1	Q07478	SUB2	50 kDa		unknown	12	9	14	13
259	TRUE	Empty	ATP-dependent rRNA helicase RRP3 OS=Saccharomyces cerevisiae (strain ATCC 204508 / S288c) OX=559292 GN=RRP3 PE=1 SV=2	P38712	RRP3	56 kDa		unknown	3	5	23	21
410	TRUE	Empty	40S ribosomal protein S28-B OS=Saccharomyces cerevisiae (strain ATCC 204508 / S288c) OX=559292 GN=RPS28B PE=1 SV=1	P0C0X0 (+1)	RPS28B	8 kDa		unknown	12	12	11	12
411	TRUE	Empty	Heat shock protein SSC3, mitochondrial OS=Saccharomyces cerevisiae (strain ATCC 204508 / S288c) OX=559292 GN=ECM10 PE=3 SV=1	P39987	ECM10	70 kDa	TRUE	unknown	15	17	11	0
340	TRUE	Empty	Protein SIS1 OS=Saccharomyces cerevisiae (strain ATCC 204508 / S288c) OX=559292 GN=SIS1 PE=1 SV=1	P25294	SIS1	38 kDa		unknown	8	10	14	15
369	TRUE	Empty	Vacuolar protein sorting-associated protein 13 OS=Saccharomyces cerevisiae (strain ATCC 204508 / S288c) OX=559292 GN=VPS13 PE=1 SV=1	Q07878	VPS13	358 kDa		unknown	18	9	12	16
294	TRUE	Empty	U3 small nucleolar RNA-associated protein 22 OS=Saccharomyces cerevisiae (strain ATCC 204508 / S288c) OX=559292 GN=UTP22 PE=1 SV=1	P53254	UTP22	140 kDa		unknown	6	6	18	20
341	TRUE	Empty	DNA-directed RNA polymerases I and III subunit RPAC1 OS=Saccharomyces cerevisiae (strain ATCC 204508 / S288c) OX=559292 GN=RPC40 PE=1 SV=1	P07703	RPC40	38 kDa		unknown	9	11	14	11
350	TRUE	Empty	Histone H2B.1 OS=Saccharomyces cerevisiae (strain ATCC 204508 / S288c) OX=559292 GN=HTB1 PE=1 SV=2	P02293 (+1)	HTB1	14 kDa		unknown	12	9	13	12
282	TRUE	Empty	Oligoribonuclease, mitochondrial OS=Saccharomyces cerevisiae (strain ATCC 204508 / S288c) OX=559292 GN=REX2 PE=1 SV=1	P54964	REX2	31 kDa		unknown	0	0	20	26
312	TRUE	Empty	Protein KRI1 OS=Saccharomyces cerevisiae (strain ATCC 204508 / S288c) OX=559292 GN=KRI1 PE=1 SV=1	P42846	KRI1	69 kDa		unknown	8	6	17	16
497	TRUE	Empty	Type 2A phosphatase-associated protein 42 OS=Saccharomyces cerevisiae (strain ATCC 204508 / S288c) OX=559292 GN=TAP42 PE=1 SV=1	Q04372	TAP42	43 kDa		unknown	22	10	7	9
323	TRUE	Empty	Ribosome biogenesis protein MAK21 OS=Saccharomyces cerevisiae (strain ATCC 204508 / S288c) OX=559292 GN=MAK21 PE=1 SV=1	Q12176	MAK21	117 kDa		unknown	3	4	16	22
283	TRUE	Empty	AP-3 complex subunit beta OS=Saccharomyces cerevisiae (strain ATCC 204508 / S288c) OX=559292 GN=APL6 PE=1 SV=2	P46682	APL6	92 kDa		unknown	5	2	20	18
324	TRUE	Empty	Reduced viability upon starvation protein 167 OS=Saccharomyces cerevisiae (strain ATCC 204508 / S288c) OX=559292 GN=RVS167 PE=1 SV=1	P39743	RVS167	53 kDa		unknown	6	5	16	18
331	TRUE	Empty	ATP synthase subunit alpha, mitochondrial OS=Saccharomyces cerevisiae (strain ATCC 204508 / S288c) OX=559292 GN=ATP1 PE=1 SV=5	P07251	ATP1	59 kDa		unknown	8	11	15	12
471	TRUE	Empty	Transcription elongation factor SPT6 OS=Saccharomyces cerevisiae (strain ATCC 204508 / S288c) OX=559292 GN=SPT6 PE=1 SV=1	P23615	SPT6	168 kDa		unknown	22	12	8	5
351	TRUE	Empty	Maintenance of telomere capping protein 1 OS=Saccharomyces cerevisiae (strain ATCC 204508 / S288c) OX=559292 GN=MTC1 PE=1 SV=1	P47018	MTC1	53 kDa		unknown	6	8	13	16
498	TRUE	Empty	Probable 26S proteasome regulatory subunit p28 OS=Saccharomyces cerevisiae (strain ATCC 204508 / S288c) OX=559292 GN=NAS6 PE=1 SV=1	P50086	NAS6	26 kDa		unknown	14	9	7	13
290	TRUE	Empty	U3 small nucleolar RNA-associated protein 6 OS=Saccharomyces cerevisiae (strain ATCC 204508 / S288c) OX=559292 GN=UTP6 PE=1 SV=2	Q02354	UTP6	52 kDa		unknown	0	3	19	23
342	TRUE	Empty	Dolichol-phosphate mannosyltransferase OS=Saccharomyces cerevisiae (strain ATCC 204508 / S288c) OX=559292 GN=DPM1 PE=1 SV=3	P14020	DPM1	30 kDa		unknown	6	8	14	14
386	TRUE	Empty	Enoyl-[acyl-carrier-protein] reductase, mitochondrial OS=Saccharomyces cerevisiae (strain ATCC 204508 / S288c) OX=559292 GN=ETR1 PE=1 SV=3	P38071	ETR1	42 kDa		unknown	11	11	11	11
352	TRUE	Empty	Homoisocitrate dehydrogenase, mitochondrial OS=Saccharomyces cerevisiae (strain ATCC 204508 / S288c) OX=559292 GN=LYS12 PE=1 SV=1	P40495	LYS12	40 kDa		unknown	9	8	13	13
343	TRUE	Empty	Vacuolar import and degradation protein 30 OS=Saccharomyces cerevisiae (strain ATCC 204508 / S288c) OX=559292 GN=VID30 PE=1 SV=1	P53076	VID30	108 kDa		unknown	12	8	14	10
636	TRUE	Empty	Translation machinery-associated protein 16 OS=Saccharomyces cerevisiae (strain ATCC 204508 / S288c) OX=559292 GN=TMA16 PE=1 SV=2	Q08687	TMA16	21 kDa		unknown	13	16	4	9
387	TRUE	Empty	Enolase 2 OS=Saccharomyces cerevisiae (strain ATCC 204508 / S288c) OX=559292 GN=ENO2 PE=1 SV=2	P00925	ENO2	47 kDa	TRUE	unknown	8	9	11	13
353	TRUE	Empty	Peptidyl-prolyl cis-trans isomerase CPR6 OS=Saccharomyces cerevisiae (strain ATCC 204508 / S288c) OX=559292 GN=CPR6 PE=1 SV=1	P53691	CPR6	42 kDa		unknown	12	9	13	8
354	TRUE	Empty	Methionine aminopeptidase 1 OS=Saccharomyces cerevisiae (strain ATCC 204508 / S288c) OX=559292 GN=MAP1 PE=1 SV=2	Q01662	MAP1	43 kDa		unknown	7	6	13	15
388	TRUE	Empty	Cytoplasmic 60S subunit biogenesis factor REH1 OS=Saccharomyces cerevisiae (strain ATCC 204508 / S288c) OX=559292 GN=REH1 PE=1 SV=1	Q06709	REH1	50 kDa		unknown	10	13	11	10
295	TRUE	Empty	Ribosomal RNA-processing protein 14 OS=Saccharomyces cerevisiae (strain ATCC 204508 / S288c) OX=559292 GN=RRP14 PE=1 SV=1	P36080	RRP14	50 kDa		unknown	0	4	18	20
332	TRUE	Empty	Protein MAK11 OS=Saccharomyces cerevisiae (strain ATCC 204508 / S288c) OX=559292 GN=MAK11 PE=1 SV=2	P20484	MAK11	47 kDa		unknown	0	6	15	17
370	TRUE	Empty	DNA damage response protein kinase DUN1 OS=Saccharomyces cerevisiae (strain ATCC 204508 / S288c) OX=559292 GN=DUN1 PE=1 SV=1	P39009	DUN1	59 kDa		unknown	11	9	12	9
355	TRUE	Empty	GTP-binding protein YPT1 OS=Saccharomyces cerevisiae (strain ATCC 204508 / S288c) OX=559292 GN=YPT1 PE=1 SV=2	P01123	YPT1	23 kDa		unknown	9	7	13	12
371	TRUE	Empty	Translation initiation factor eIF-2B subunit epsilon OS=Saccharomyces cerevisiae (strain ATCC 204508 / S288c) OX=559292 GN=GCD6 PE=1 SV=1	P32501	GCD6	81 kDa		unknown	7	5	12	16
296	TRUE	Empty	H/ACA ribonucleoprotein complex subunit CBF5 OS=Saccharomyces cerevisiae (strain ATCC 204508 / S288c) OX=559292 GN=CBF5 PE=1 SV=1	P33322	CBF5	55 kDa		unknown	7	4	18	13
415	TRUE	Empty	Eukaryotic translation initiation factor 5 OS=Saccharomyces cerevisiae (strain ATCC 204508 / S288c) OX=559292 GN=TIF5 PE=1 SV=1	P38431	TIF5	45 kDa		unknown	11	9	10	11
389	TRUE	Empty	Casein kinase II subunit beta' OS=Saccharomyces cerevisiae (strain ATCC 204508 / S288c) OX=559292 GN=CKB2 PE=1 SV=1	P38930	CKB2	30 kDa		unknown	9	8	11	14
390	TRUE	Empty	Importin subunit beta-3 OS=Saccharomyces cerevisiae (strain ATCC 204508 / S288c) OX=559292 GN=PSE1 PE=1 SV=2	P32337	PSE1	121 kDa		unknown	11	6	11	12
333	TRUE	Empty	Ribosome biogenesis protein BMS1 OS=Saccharomyces cerevisiae (strain ATCC 204508 / S288c) OX=559292 GN=BMS1 PE=1 SV=1	Q08965	BMS1	136 kDa		unknown	7	3	15	16
440	TRUE	Empty	60S ribosomal protein L34-B OS=Saccharomyces cerevisiae (strain ATCC 204508 / S288c) OX=559292 GN=RPL34B PE=1 SV=1	P40525 (+1)	RPL34B	14 kDa		unknown	9	10	10	10
284	TRUE	Empty	ATP-dependent RNA helicase HCA4 OS=Saccharomyces cerevisiae (strain ATCC 204508 / S288c) OX=559292 GN=HCA4 PE=1 SV=2	P20448	HCA4	87 kDa		unknown	0	0	20	17
391	TRUE	Empty	Tryptophan synthase OS=Saccharomyces cerevisiae (strain ATCC 204508 / S288c) OX=559292 GN=TRP5 PE=1 SV=1	P00931	TRP5	77 kDa		unknown	10	8	11	9
416	TRUE	Empty	SEC14 cytosolic factor OS=Saccharomyces cerevisiae (strain ATCC 204508 / S288c) OX=559292 GN=SEC14 PE=1 SV=3	P24280	SEC14	35 kDa		unknown	13	9	10	7
417	TRUE	Empty	Nucleosome assembly protein OS=Saccharomyces cerevisiae (strain ATCC 204508 / S288c) OX=559292 GN=NAP1 PE=1 SV=2	P25293	NAP1	48 kDa		unknown	10	6	10	11
491	TRUE	Empty	Peroxiredoxin TSA1 OS=Saccharomyces cerevisiae (strain ATCC 204508 / S288c) OX=559292 GN=TSA1 PE=1 SV=3	P34760	TSA1	22 kDa		unknown	13	8	8	9
442	TRUE	Empty	40S ribosomal protein S29-A OS=Saccharomyces cerevisiae (strain ATCC 204508 / S288c) OX=559292 GN=RPS29A PE=1 SV=3	P41057	RPS29A	7 kDa		unknown	9	8	9	11
418	TRUE	Empty	Casein kinase II subunit beta OS=Saccharomyces cerevisiae (strain ATCC 204508 / S288c) OX=559292 GN=CKB1 PE=1 SV=1	P43639	CKB1	32 kDa		unknown	8	9	10	11
443	TRUE	Empty	Nucleoporin SEH1 OS=Saccharomyces cerevisiae (strain ATCC 204508 / S288c) OX=559292 GN=SEH1 PE=1 SV=1	P53011	SEH1	39 kDa		unknown	8	9	9	14
472	TRUE	Empty	Protein LTV1 OS=Saccharomyces cerevisiae (strain ATCC 204508 / S288c) OX=559292 GN=LTV1 PE=1 SV=2	P34078	LTV1	53 kDa		unknown	14	11	8	6
771	TRUE	Empty	SWISS-PROT:P13646-1 Tax_Id=9606 Gene_Symbol=KRT13 Isoform 1 of Keratin, type I cytoskeletal 13	P13646-1		50 kDa	TRUE	unknown	0	0	0	20
473	TRUE	Empty	Maintenance of telomere capping protein 5 OS=Saccharomyces cerevisiae (strain ATCC 204508 / S288c) OX=559292 GN=MTC5 PE=1 SV=1	Q03897	MTC5	131 kDa		unknown	12	9	8	12
372	TRUE	Empty	Histone H4 OS=Saccharomyces cerevisiae (strain ATCC 204508 / S288c) OX=559292 GN=HHF1 PE=1 SV=2	P02309	HHF1	11 kDa		unknown	8	6	12	12
419	TRUE	Empty	N-terminal acetyltransferase A complex catalytic subunit ARD1 OS=Saccharomyces cerevisiae (strain ATCC 204508 / S288c) OX=559292 GN=ARD1 PE=1 SV=2	P07347	ARD1	28 kDa		unknown	7	8	10	11
356	TRUE	Empty	V-type proton ATPase subunit C OS=Saccharomyces cerevisiae (strain ATCC 204508 / S288c) OX=559292 GN=VMA5 PE=1 SV=4	P31412	VMA5	44 kDa		unknown	9	6	13	11
600	TRUE	Empty	Protein transport protein SEC7 OS=Saccharomyces cerevisiae (strain ATCC 204508 / S288c) OX=559292 GN=SEC7 PE=1 SV=2	P11075	SEC7	227 kDa		unknown	17	12	5	3
357	TRUE	Empty	ADP-ribosylation factor GTPase-activating protein GCS1 OS=Saccharomyces cerevisiae (strain ATCC 204508 / S288c) OX=559292 GN=GCS1 PE=1 SV=1	P35197	GCS1	39 kDa		unknown	0	3	13	19
358	TRUE	Empty	Isocitrate dehydrogenase [NAD] subunit 2, mitochondrial OS=Saccharomyces cerevisiae (strain ATCC 204508 / S288c) OX=559292 GN=IDH2 PE=1 SV=1	P28241	IDH2	40 kDa		unknown	9	7	13	9
359	TRUE	Empty	Ribosome-interacting GTPase 2 OS=Saccharomyces cerevisiae (strain ATCC 204508 / S288c) OX=559292 GN=RBG2 PE=1 SV=1	P53295	RBG2	41 kDa		unknown	3	8	13	11
313	TRUE	Empty	U3 small nucleolar RNA-associated protein 20 OS=Saccharomyces cerevisiae (strain ATCC 204508 / S288c) OX=559292 GN=UTP20 PE=1 SV=3	P35194	UTP20	288 kDa		unknown	4	0	17	15
297	TRUE	Empty	Nucleolar protein 4 OS=Saccharomyces cerevisiae (strain ATCC 204508 / S288c) OX=559292 GN=NOP4 PE=1 SV=1	P37838	NOP4	78 kDa		unknown	0	0	18	17
392	TRUE	Empty	Glutathione S-transferase 1 OS=Saccharomyces cerevisiae (strain ATCC 204508 / S288c) OX=559292 GN=GTT1 PE=1 SV=1	P40582	GTT1	27 kDa		unknown	6	6	11	11
474	TRUE	Empty	Something about silencing protein 10 OS=Saccharomyces cerevisiae (strain ATCC 204508 / S288c) OX=559292 GN=SAS10 PE=1 SV=1	Q12136	SAS10	70 kDa		unknown	8	12	8	9
492	TRUE	Empty	AP-1 complex subunit beta-1 OS=Saccharomyces cerevisiae (strain ATCC 204508 / S288c) OX=559292 GN=APL2 PE=1 SV=1	P36000	APL2	82 kDa		unknown	9	9	8	10
360	TRUE	Empty	ATP-dependent RNA helicase DHH1 OS=Saccharomyces cerevisiae (strain ATCC 204508 / S288c) OX=559292 GN=DHH1 PE=1 SV=1	P39517	DHH1	58 kDa		unknown	9	7	13	8
466	TRUE	Empty	40S ribosomal protein S26-A OS=Saccharomyces cerevisiae (strain ATCC 204508 / S288c) OX=559292 GN=RPS26A PE=1 SV=1	P39938 (+1)	RPS26A	14 kDa		unknown	9	7	9	9
314	TRUE	Empty	U3 small nucleolar RNA-associated protein 8 OS=Saccharomyces cerevisiae (strain ATCC 204508 / S288c) OX=559292 GN=UTP8 PE=1 SV=1	P53276	UTP8	80 kDa		unknown	3	4	17	12
325	TRUE	Empty	Glutamate decarboxylase OS=Saccharomyces cerevisiae (strain ATCC 204508 / S288c) OX=559292 GN=GAD1 PE=1 SV=1	Q04792	GAD1	66 kDa		unknown	0	0	16	19
772	TRUE	Empty	SWISS-PROT:Q9R0H5 Tax_Id=10090 Gene_Symbol=Krt71 Keratin, type II cytoskeletal 6G	Q9R0H5		57 kDa	TRUE	unknown	10	0	0	0
373	TRUE	Empty	Vacuolar protein sorting-associated protein 1 OS=Saccharomyces cerevisiae (strain ATCC 204508 / S288c) OX=559292 GN=VPS1 PE=1 SV=2	P21576	VPS1	79 kDa		unknown	8	4	12	13
631	TRUE	Empty	ABC transporter ATP-binding protein ARB1 OS=Saccharomyces cerevisiae (strain ATCC 204508 / S288c) OX=559292 GN=ARB1 PE=1 SV=1	P40024	ARB1	68 kDa		unknown	15	11	4	4
344	TRUE	Empty	NET1-associated nuclear protein 1 OS=Saccharomyces cerevisiae (strain ATCC 204508 / S288c) OX=559292 GN=NAN1 PE=1 SV=1	Q02931	NAN1	101 kDa		unknown	5	0	14	14
285	TRUE	Empty	NADPH--cytochrome P450 reductase OS=Saccharomyces cerevisiae (strain ATCC 204508 / S288c) OX=559292 GN=NCP1 PE=1 SV=3	P16603	NCP1	77 kDa		unknown	0	0	20	17
420	TRUE	Empty	Saccharopepsin OS=Saccharomyces cerevisiae (strain ATCC 204508 / S288c) OX=559292 GN=PEP4 PE=1 SV=1	P07267	PEP4	45 kDa		unknown	7	5	10	11
499	TRUE	Empty	GPN-loop GTPase 1 OS=Saccharomyces cerevisiae (strain ATCC 204508 / S288c) OX=559292 GN=NPA3 PE=1 SV=1	P47122	NPA3	43 kDa		unknown	10	6	7	10
444	TRUE	Empty	DNA-directed RNA polymerase II subunit RPB3 OS=Saccharomyces cerevisiae (strain ATCC 204508 / S288c) OX=559292 GN=RPB3 PE=1 SV=2	P16370	RPB3	35 kDa		unknown	6	11	9	7
521	TRUE	Empty	40S ribosomal protein S10-B OS=Saccharomyces cerevisiae (strain ATCC 204508 / S288c) OX=559292 GN=RPS10B PE=1 SV=1	P46784 (+1)	RPS10B	13 kDa		unknown	9	8	7	8
463	TRUE	Empty	ATPase GET3 OS=Saccharomyces cerevisiae (strain ATCC 204508 / S288c) OX=559292 GN=GET3 PE=1 SV=1	Q12154	GET3	39 kDa		unknown	9	7	9	8
361	TRUE	Empty	Ribosomal RNA small subunit methyltransferase NEP1 OS=Saccharomyces cerevisiae (strain ATCC 204508 / S288c) OX=559292 GN=EMG1 PE=1 SV=1	Q06287	EMG1	28 kDa		unknown	5	4	13	11
475	TRUE	Empty	26S proteasome regulatory subunit RPN13 OS=Saccharomyces cerevisiae (strain ATCC 204508 / S288c) OX=559292 GN=RPN13 PE=1 SV=1	O13563	RPN13	18 kDa		unknown	8	8	8	8
500	TRUE	Empty	Paxillin-like protein 1 OS=Saccharomyces cerevisiae (strain ATCC 204508 / S288c) OX=559292 GN=PXL1 PE=1 SV=3	P36166	PXL1	79 kDa		unknown	10	7	7	7
421	TRUE	Empty	Synaptobrevin homolog YKT6 OS=Saccharomyces cerevisiae (strain ATCC 204508 / S288c) OX=559292 GN=YKT6 PE=1 SV=1	P36015	YKT6	23 kDa		unknown	8	4	10	12
393	TRUE	Empty	Decapping nuclease RAI1 OS=Saccharomyces cerevisiae (strain ATCC 204508 / S288c) OX=559292 GN=RAI1 PE=1 SV=3	P53063	RAI1	45 kDa		unknown	6	6	11	9
494	TRUE	Empty	DNA-directed RNA polymerase II subunit RPB11 OS=Saccharomyces cerevisiae (strain ATCC 204508 / S288c) OX=559292 GN=RPB11 PE=1 SV=1	P38902	RPB11	14 kDa		unknown	9	7	8	8
437	TRUE	Empty	Pyruvate dehydrogenase E1 component subunit alpha, mitochondrial OS=Saccharomyces cerevisiae (strain ATCC 204508 / S288c) OX=559292 GN=PDA1 PE=1 SV=2	P16387	PDA1	46 kDa		unknown	8	6	10	10
394	TRUE	Empty	Exosome complex component RRP4 OS=Saccharomyces cerevisiae (strain ATCC 204508 / S288c) OX=559292 GN=RRP4 PE=1 SV=1	P38792	RRP4	39 kDa		unknown	8	4	11	9
459	TRUE	Empty	ATP phosphoribosyltransferase OS=Saccharomyces cerevisiae (strain ATCC 204508 / S288c) OX=559292 GN=HIS1 PE=1 SV=1	P00498	HIS1	32 kDa		unknown	10	8	9	5
422	TRUE	Empty	Ribosome biogenesis protein BRX1 OS=Saccharomyces cerevisiae (strain ATCC 204508 / S288c) OX=559292 GN=BRX1 PE=1 SV=2	Q08235	BRX1	34 kDa		unknown	6	3	10	12
345	TRUE	Empty	ATP-dependent RNA helicase DBP9 OS=Saccharomyces cerevisiae (strain ATCC 204508 / S288c) OX=559292 GN=DBP9 PE=1 SV=1	Q06218	DBP9	68 kDa		unknown	3	0	14	14
528	TRUE	Empty	Nuclear localization sequence-binding protein OS=Saccharomyces cerevisiae (strain ATCC 204508 / S288c) OX=559292 GN=NSR1 PE=1 SV=1	P27476	NSR1	45 kDa		unknown	9	8	6	7
460	TRUE	Empty	Ribosome quality control complex subunit 1 OS=Saccharomyces cerevisiae (strain ATCC 204508 / S288c) OX=559292 GN=RQC1 PE=1 SV=1	Q05468	RQC1	83 kDa		unknown	7	8	9	8
395	TRUE	Empty	Dihydrolipoyllysine-residue acetyltransferase component of pyruvate dehydrogenase complex, mitochondrial OS=Saccharomyces cerevisiae (strain ATCC 204508 / S288c) OX=559292 GN=LAT1 PE=1 SV=1	P12695	LAT1	52 kDa		unknown	6	9	11	8
396	TRUE	Empty	Eukaryotic peptide chain release factor GTP-binding subunit OS=Saccharomyces cerevisiae (strain ATCC 204508 / S288c) OX=559292 GN=SUP35 PE=1 SV=1	P05453	SUP35	77 kDa		unknown	6	5	11	9
464	TRUE	Empty	40S ribosomal protein S23-B OS=Saccharomyces cerevisiae (strain ATCC 204508 / S288c) OX=559292 GN=RPS23B PE=1 SV=1	P0CX30	RPS23B	16 kDa		unknown	10	8	9	6
362	TRUE	Empty	Ras-related protein SEC4 OS=Saccharomyces cerevisiae (strain ATCC 204508 / S288c) OX=559292 GN=SEC4 PE=1 SV=1	P07560	SEC4	24 kDa		unknown	10	4	13	7
363	TRUE	Empty	Medium-chain fatty acid ethyl ester synthase/esterase 2 OS=Saccharomyces cerevisiae (strain ATCC 204508 / S288c) OX=559292 GN=EHT1 PE=1 SV=1	P38295	EHT1	51 kDa		unknown	6	5	13	10
773	TRUE	Empty	Aromatic/aminoadipate aminotransferase 1 OS=Saccharomyces cerevisiae (strain ATCC 204508 / S288c) OX=559292 GN=ARO8 PE=1 SV=1	P53090	ARO8	56 kDa		unknown	17	11	0	0
774	TRUE	Empty	Carbamoyl-phosphate synthase arginine-specific large chain OS=Saccharomyces cerevisiae (strain ATCC 204508 / S288c) OX=559292 GN=CPA2 PE=1 SV=1	P03965	CPA2	124 kDa	TRUE	unknown	14	10	0	0
397	TRUE	Empty	Protein phosphatase 1 regulatory subunit SDS22 OS=Saccharomyces cerevisiae (strain ATCC 204508 / S288c) OX=559292 GN=SDS22 PE=1 SV=1	P36047	SDS22	39 kDa		unknown	6	8	11	6
423	TRUE	Empty	Serine/threonine-protein phosphatase PP1-2 OS=Saccharomyces cerevisiae (strain ATCC 204508 / S288c) OX=559292 GN=GLC7 PE=1 SV=1	P32598	GLC7	36 kDa		unknown	6	4	10	9
702	TRUE	Empty	60S acidic ribosomal protein P2-beta OS=Saccharomyces cerevisiae (strain ATCC 204508 / S288c) OX=559292 GN=RPP2B PE=1 SV=2	P02400	RPP2B	11 kDa		unknown	13	7	3	6
398	TRUE	Empty	Protein MAK16 OS=Saccharomyces cerevisiae (strain ATCC 204508 / S288c) OX=559292 GN=MAK16 PE=1 SV=2	P10962	MAK16	36 kDa		unknown	4	4	11	11
439	TRUE	Empty	Protein YOP1 OS=Saccharomyces cerevisiae (strain ATCC 204508 / S288c) OX=559292 GN=YOP1 PE=1 SV=3	Q12402	YOP1	20 kDa		unknown	4	5	10	10
364	TRUE	Empty	Protein disulfide-isomerase OS=Saccharomyces cerevisiae (strain ATCC 204508 / S288c) OX=559292 GN=PDI1 PE=1 SV=2	P17967	PDI1	58 kDa		unknown	0	0	13	12
399	TRUE	Empty	Eukaryotic translation initiation factor 4E OS=Saccharomyces cerevisiae (strain ATCC 204508 / S288c) OX=559292 GN=CDC33 PE=1 SV=1	P07260	CDC33	24 kDa		unknown	0	7	11	14
476	TRUE	Empty	Glycerol-3-phosphate dehydrogenase [NAD(+)] 1 OS=Saccharomyces cerevisiae (strain ATCC 204508 / S288c) OX=559292 GN=GPD1 PE=1 SV=4	Q00055	GPD1	43 kDa	TRUE	unknown	13	8	8	0
513	TRUE	Empty	Uncharacterized protein YPR148C OS=Saccharomyces cerevisiae (strain ATCC 204508 / S288c) OX=559292 GN=YPR148C PE=1 SV=1	Q06523	YPR148C	49 kDa		unknown	5	11	7	7
501	TRUE	Empty	Proteasome subunit alpha type-1 OS=Saccharomyces cerevisiae (strain ATCC 204508 / S288c) OX=559292 GN=SCL1 PE=1 SV=1	P21243	SCL1	28 kDa		unknown	8	5	7	8
618	TRUE	Empty	Phosphoglycerate kinase OS=Saccharomyces cerevisiae (strain ATCC 204508 / S288c) OX=559292 GN=PGK1 PE=1 SV=2	P00560	PGK1	45 kDa		unknown	10	4	4	10
400	TRUE	Empty	SWISS-PROT:P02769 (Bos taurus) Bovine serum albumin precursor	P02769		69 kDa	TRUE	unknown	4	12	11	3
562	TRUE	Empty	Importin subunit beta-2 OS=Saccharomyces cerevisiae (strain ATCC 204508 / S288c) OX=559292 GN=KAP104 PE=1 SV=1	P38217	KAP104	104 kDa		unknown	13	9	6	4
424	TRUE	Empty	Ribosome biogenesis protein SSF1 OS=Saccharomyces cerevisiae (strain ATCC 204508 / S288c) OX=559292 GN=SSF1 PE=1 SV=1	P38789	SSF1	52 kDa	TRUE	unknown	4	4	10	11
775	TRUE	Empty	Heat shock protein STI1 OS=Saccharomyces cerevisiae (strain ATCC 204508 / S288c) OX=559292 GN=STI1 PE=1 SV=1	P15705	STI1	66 kDa		unknown	11	10	0	6
374	TRUE	Empty	ATP-dependent RNA helicase DBP3 OS=Saccharomyces cerevisiae (strain ATCC 204508 / S288c) OX=559292 GN=DBP3 PE=1 SV=2	P20447	DBP3	59 kDa		unknown	0	0	12	17
445	TRUE	Empty	Adenylyl cyclase-associated protein OS=Saccharomyces cerevisiae (strain ATCC 204508 / S288c) OX=559292 GN=SRV2 PE=1 SV=1	P17555	SRV2	58 kDa		unknown	6	6	9	7
620	TRUE	Empty	Phosphoglycerate mutase 1 OS=Saccharomyces cerevisiae (strain ATCC 204508 / S288c) OX=559292 GN=GPM1 PE=1 SV=3	P00950	GPM1	28 kDa		unknown	9	9	4	5
515	TRUE	Empty	Protein transport protein SEC13 OS=Saccharomyces cerevisiae (strain ATCC 204508 / S288c) OX=559292 GN=SEC13 PE=1 SV=1	Q04491	SEC13	33 kDa		unknown	7	9	7	7
622	TRUE	Empty	Dihydroxyacetone kinase 1 OS=Saccharomyces cerevisiae (strain ATCC 204508 / S288c) OX=559292 GN=DAK1 PE=1 SV=1	P54838	DAK1	62 kDa		unknown	14	6	4	4
597	TRUE	Empty	Bifunctional purine biosynthetic protein ADE5,7 OS=Saccharomyces cerevisiae (strain ATCC 204508 / S288c) OX=559292 GN=ADE5,7 PE=1 SV=1	P07244	ADE5	86 kDa		unknown	8	11	5	3
446	TRUE	Empty	Prenylated Rab acceptor 1 OS=Saccharomyces cerevisiae (strain ATCC 204508 / S288c) OX=559292 GN=YIP3 PE=1 SV=2	P53633	YIP3	19 kDa		unknown	8	4	9	8
527	TRUE	Empty	Histone H2A.1 OS=Saccharomyces cerevisiae (strain ATCC 204508 / S288c) OX=559292 GN=HTA1 PE=1 SV=2	P04911 (+1)	HTA1	14 kDa	TRUE	unknown	9	5	7	6
570	TRUE	Empty	60S ribosomal protein L37-A OS=Saccharomyces cerevisiae (strain ATCC 204508 / S288c) OX=559292 GN=RPL37A PE=1 SV=2	P49166	RPL37A	10 kDa		unknown	7	8	6	6
375	TRUE	Empty	Proteasome subunit beta type-1 OS=Saccharomyces cerevisiae (strain ATCC 204508 / S288c) OX=559292 GN=PRE3 PE=1 SV=2	P38624	PRE3	24 kDa		unknown	4	0	12	10
401	TRUE	Empty	SRP-independent targeting protein 3 OS=Saccharomyces cerevisiae (strain ATCC 204508 / S288c) OX=559292 GN=PHO88 PE=1 SV=1	P38264	PHO88	21 kDa		unknown	0	4	11	11
776	TRUE	Empty	TREMBL:Q32MB2;Q86Y46 Tax_Id=9606 Gene_Symbol=KRT73 Keratin-73	Q32MB2		59 kDa	TRUE	unknown	8	0	0	0
561	TRUE	Empty	Dihydrolipoyllysine-residue succinyltransferase component of 2-oxoglutarate dehydrogenase complex, mitochondrial OS=Saccharomyces cerevisiae (strain ATCC 204508 / S288c) OX=559292 GN=KGD2 PE=1 SV=2	P19262	KGD2	50 kDa		unknown	9	10	6	8
447	TRUE	Empty	WD repeat-containing protein JIP5 OS=Saccharomyces cerevisiae (strain ATCC 204508 / S288c) OX=559292 GN=JIP5 PE=1 SV=2	Q06214	JIP5	55 kDa		unknown	5	4	9	8
637	TRUE	Empty	ATP synthase subunit beta, mitochondrial OS=Saccharomyces cerevisiae (strain ATCC 204508 / S288c) OX=559292 GN=ATP2 PE=1 SV=2	P00830	ATP2	55 kDa		unknown	13	7	4	3
477	TRUE	Empty	Importin subunit beta-1 OS=Saccharomyces cerevisiae (strain ATCC 204508 / S288c) OX=559292 GN=KAP95 PE=1 SV=1	Q06142	KAP95	95 kDa		unknown	10	3	8	6
565	TRUE	Empty	Ribonuclease H2 subunit B OS=Saccharomyces cerevisiae (strain ATCC 204508 / S288c) OX=559292 GN=RNH202 PE=1 SV=1	Q05635	RNH202	39 kDa		unknown	9	10	6	0
402	TRUE	Empty	60S ribosomal subunit assembly/export protein LOC1 OS=Saccharomyces cerevisiae (strain ATCC 204508 / S288c) OX=559292 GN=LOC1 PE=1 SV=1	P43586	LOC1	24 kDa		unknown	3	0	11	14
334	TRUE	Empty	Protein SCP160 OS=Saccharomyces cerevisiae (strain ATCC 204508 / S288c) OX=559292 GN=SCP160 PE=1 SV=3	P06105	SCP160	135 kDa		unknown	0	0	15	11
529	TRUE	Empty	DNA-directed RNA polymerases I, II, and III subunit RPABC3 OS=Saccharomyces cerevisiae (strain ATCC 204508 / S288c) OX=559292 GN=RPB8 PE=1 SV=1	P20436	RPB8	17 kDa		unknown	6	6	6	7
448	TRUE	Empty	Threonine dehydratase, mitochondrial OS=Saccharomyces cerevisiae (strain ATCC 204508 / S288c) OX=559292 GN=ILV1 PE=1 SV=2	P00927	ILV1	64 kDa		unknown	5	8	9	4
478	TRUE	Empty	Nucleolar protein 16 OS=Saccharomyces cerevisiae (strain ATCC 204508 / S288c) OX=559292 GN=NOP16 PE=1 SV=1	P40007	NOP16	27 kDa		unknown	3	6	8	8
479	TRUE	Empty	Vacuolar protein 8 OS=Saccharomyces cerevisiae (strain ATCC 204508 / S288c) OX=559292 GN=VAC8 PE=1 SV=3	P39968	VAC8	63 kDa		unknown	5	4	8	8
558	TRUE	Empty	Ribonuclease H2 subunit C OS=Saccharomyces cerevisiae (strain ATCC 204508 / S288c) OX=559292 GN=RNH203 PE=1 SV=1	Q12338	RNH203	12 kDa		unknown	9	7	6	4
510	TRUE	Empty	Small COPII coat GTPase SAR1 OS=Saccharomyces cerevisiae (strain ATCC 204508 / S288c) OX=559292 GN=SAR1 PE=1 SV=1	P20606	SAR1	21 kDa		unknown	6	4	7	8
449	TRUE	Empty	13 kDa ribonucleoprotein-associated protein OS=Saccharomyces cerevisiae (strain ATCC 204508 / S288c) OX=559292 GN=SNU13 PE=1 SV=1	P39990	SNU13	14 kDa		unknown	4	6	9	6
480	TRUE	Empty	Coatomer subunit delta OS=Saccharomyces cerevisiae (strain ATCC 204508 / S288c) OX=559292 GN=RET2 PE=1 SV=3	P43621	RET2	61 kDa		unknown	8	4	8	10
425	TRUE	Empty	DNA-directed RNA polymerase I subunit RPA49 OS=Saccharomyces cerevisiae (strain ATCC 204508 / S288c) OX=559292 GN=RPA49 PE=1 SV=2	Q01080	RPA49	47 kDa		unknown	2	0	10	11
376	TRUE	Empty	Broad-range acid phosphatase DET1 OS=Saccharomyces cerevisiae (strain ATCC 204508 / S288c) OX=559292 GN=DET1 PE=1 SV=1	Q99288	DET1	39 kDa		unknown	4	0	12	7
426	TRUE	Empty	Nucleolar protein 9 OS=Saccharomyces cerevisiae (strain ATCC 204508 / S288c) OX=559292 GN=NOP9 PE=1 SV=1	P47077	NOP9	78 kDa		unknown	0	0	10	16
777	TRUE	Empty	Tyrosine-protein phosphatase YVH1 OS=Saccharomyces cerevisiae (strain ATCC 204508 / S288c) OX=559292 GN=YVH1 PE=1 SV=1	Q02256	YVH1	41 kDa		unknown	11	16	0	0
481	TRUE	Empty	U3 small nucleolar RNA-associated protein 15 OS=Saccharomyces cerevisiae (strain ATCC 204508 / S288c) OX=559292 GN=UTP15 PE=1 SV=1	Q04305	UTP15	58 kDa		unknown	5	3	8	8
524	TRUE	Empty	Importin subunit alpha OS=Saccharomyces cerevisiae (strain ATCC 204508 / S288c) OX=559292 GN=SRP1 PE=1 SV=1	Q02821	SRP1	60 kDa		unknown	6	7	7	6
502	TRUE	Empty	Exportin-1 OS=Saccharomyces cerevisiae (strain ATCC 204508 / S288c) OX=559292 GN=CRM1 PE=1 SV=1	P30822	CRM1	124 kDa		unknown	7	4	7	9
673	TRUE	Empty	Heat shock protein 104 OS=Saccharomyces cerevisiae (strain ATCC 204508 / S288c) OX=559292 GN=HSP104 PE=1 SV=2	P31539	HSP104	102 kDa		unknown	10	5	4	7
365	TRUE	Empty	[NU+] prion formation protein 1 OS=Saccharomyces cerevisiae (strain ATCC 204508 / S288c) OX=559292 GN=NEW1 PE=1 SV=1	Q08972	NEW1	134 kDa		unknown	6	4	13	7
503	TRUE	Empty	Proteasome subunit alpha type-6 OS=Saccharomyces cerevisiae (strain ATCC 204508 / S288c) OX=559292 GN=PRE5 PE=1 SV=1	P40302	PRE5	26 kDa		unknown	9	6	7	0
450	TRUE	Empty	Exosome complex component CSL4 OS=Saccharomyces cerevisiae (strain ATCC 204508 / S288c) OX=559292 GN=CSL4 PE=1 SV=1	P53859	CSL4	32 kDa		unknown	0	2	9	11
778	TRUE	Empty	Adenylosuccinate synthetase OS=Saccharomyces cerevisiae (strain ATCC 204508 / S288c) OX=559292 GN=ADE12 PE=1 SV=3	P80210	ADE12	48 kDa		unknown	9	14	0	0
587	TRUE	Empty	Pyruvate dehydrogenase E1 component subunit beta, mitochondrial OS=Saccharomyces cerevisiae (strain ATCC 204508 / S288c) OX=559292 GN=PDB1 PE=1 SV=2	P32473	PDB1	40 kDa		unknown	7	7	5	5
482	TRUE	Empty	Mitochondrial import inner membrane translocase subunit TIM44 OS=Saccharomyces cerevisiae (strain ATCC 204508 / S288c) OX=559292 GN=TIM44 PE=1 SV=1	Q01852	TIM44	49 kDa		unknown	7	5	8	4
563	TRUE	Empty	Nucleolar protein 3 OS=Saccharomyces cerevisiae (strain ATCC 204508 / S288c) OX=559292 GN=NPL3 PE=1 SV=1	Q01560	NPL3	45 kDa		unknown	6	6	6	7
403	TRUE	Empty	Vesicular-fusion protein SEC18 OS=Saccharomyces cerevisiae (strain ATCC 204508 / S288c) OX=559292 GN=SEC18 PE=1 SV=2	P18759	SEC18	84 kDa		unknown	6	6	11	3
438	TRUE	Empty	KRR1 small subunit processome component OS=Saccharomyces cerevisiae (strain ATCC 204508 / S288c) OX=559292 GN=KRR1 PE=1 SV=1	P25586	KRR1	37 kDa		unknown	3	0	10	11
404	TRUE	Empty	Phosphatidylinositol-3-phosphatase SAC1 OS=Saccharomyces cerevisiae (strain ATCC 204508 / S288c) OX=559292 GN=SAC1 PE=1 SV=1	P32368	SAC1	71 kDa		unknown	3	0	11	11
377	TRUE	Empty	Translation initiation factor eIF-2B subunit gamma OS=Saccharomyces cerevisiae (strain ATCC 204508 / S288c) OX=559292 GN=GCD1 PE=1 SV=3	P09032	GCD1	66 kDa		unknown	0	0	12	11
405	TRUE	Empty	ATP-dependent RNA helicase MAK5 OS=Saccharomyces cerevisiae (strain ATCC 204508 / S288c) OX=559292 GN=MAK5 PE=1 SV=1	P38112	MAK5	87 kDa		unknown	0	0	11	15
577	TRUE	Empty	AP-1 complex subunit gamma-1 OS=Saccharomyces cerevisiae (strain ATCC 204508 / S288c) OX=559292 GN=APL4 PE=1 SV=1	Q12028	APL4	94 kDa		unknown	7	8	5	9
607	TRUE	Empty	Ypt/Rab-type GTPase YPT7 OS=Saccharomyces cerevisiae (strain ATCC 204508 / S288c) OX=559292 GN=YPT7 PE=1 SV=1	P32939	YPT7	23 kDa		unknown	4	7	5	8
483	TRUE	Empty	Proteasome subunit alpha type-5 OS=Saccharomyces cerevisiae (strain ATCC 204508 / S288c) OX=559292 GN=PUP2 PE=1 SV=2	P32379	PUP2	29 kDa		unknown	4	0	8	6
657	TRUE	Empty	Elongation factor 1-gamma 2 OS=Saccharomyces cerevisiae (strain ATCC 204508 / S288c) OX=559292 GN=TEF4 PE=1 SV=1	P36008	TEF4	47 kDa		unknown	12	6	4	0
378	TRUE	Empty	DNA replication licensing factor MCM4 OS=Saccharomyces cerevisiae (strain ATCC 204508 / S288c) OX=559292 GN=MCM4 PE=1 SV=2	P30665	MCM4	105 kDa		unknown	7	2	12	0
406	TRUE	Empty	Cell division control protein 53 OS=Saccharomyces cerevisiae (strain ATCC 204508 / S288c) OX=559292 GN=CDC53 PE=1 SV=1	Q12018	CDC53	94 kDa		unknown	0	0	11	9
590	TRUE	Empty	Replication factor C subunit 3 OS=Saccharomyces cerevisiae (strain ATCC 204508 / S288c) OX=559292 GN=RFC3 PE=1 SV=1	P38629	RFC3	38 kDa		unknown	5	4	5	7
530	TRUE	Empty	Protein SQS1 OS=Saccharomyces cerevisiae (strain ATCC 204508 / S288c) OX=559292 GN=SQS1 PE=1 SV=1	P53866	SQS1	87 kDa		unknown	8	3	6	5
484	TRUE	Empty	Proteasome subunit alpha type-2 OS=Saccharomyces cerevisiae (strain ATCC 204508 / S288c) OX=559292 GN=PRE8 PE=1 SV=1	P23639	PRE8	27 kDa		unknown	3	4	8	7
589	TRUE	Empty	Ribosome biogenesis protein ENP2 OS=Saccharomyces cerevisiae (strain ATCC 204508 / S288c) OX=559292 GN=ENP2 PE=1 SV=2	P48234	ENP2	82 kDa		unknown	6	7	5	4
550	TRUE	Empty	40S ribosomal protein S30-B OS=Saccharomyces cerevisiae (strain ATCC 204508 / S288c) OX=559292 GN=RPS30B PE=1 SV=1	P0CX34	RPS30B	7 kDa		unknown	6	4	6	6
461	TRUE	Empty	3-keto-steroid reductase OS=Saccharomyces cerevisiae (strain ATCC 204508 / S288c) OX=559292 GN=ERG27 PE=1 SV=1	Q12452	ERG27	40 kDa		unknown	4	5	9	5
485	TRUE	Empty	U3 small nucleolar RNA-associated protein 18 OS=Saccharomyces cerevisiae (strain ATCC 204508 / S288c) OX=559292 GN=UTP18 PE=1 SV=1	P40362	UTP18	66 kDa		unknown	3	3	8	8
504	TRUE	Empty	Proteasome subunit beta type-5 OS=Saccharomyces cerevisiae (strain ATCC 204508 / S288c) OX=559292 GN=PRE2 PE=1 SV=3	P30656	PRE2	32 kDa		unknown	0	6	7	7
486	TRUE	Empty	Thioredoxin-2 OS=Saccharomyces cerevisiae (strain ATCC 204508 / S288c) OX=559292 GN=TRX2 PE=1 SV=3	P22803	TRX2	11 kDa		unknown	4	0	8	7
487	TRUE	Empty	Exosome complex component RRP43 OS=Saccharomyces cerevisiae (strain ATCC 204508 / S288c) OX=559292 GN=RRP43 PE=1 SV=2	P25359	RRP43	44 kDa		unknown	3	0	8	8
546	TRUE	Empty	Exosome complex component RRP46 OS=Saccharomyces cerevisiae (strain ATCC 204508 / S288c) OX=559292 GN=RRP46 PE=1 SV=2	P53256	RRP46	24 kDa		unknown	0	7	6	6
531	TRUE	Empty	Probable proteasome subunit alpha type-7 OS=Saccharomyces cerevisiae (strain ATCC 204508 / S288c) OX=559292 GN=PRE10 PE=1 SV=2	P21242	PRE10	32 kDa		unknown	6	0	6	7
407	TRUE	Empty	Ribosomal RNA-processing protein 15 OS=Saccharomyces cerevisiae (strain ATCC 204508 / S288c) OX=559292 GN=RRP15 PE=1 SV=1	Q06511	RRP15	28 kDa		unknown	0	2	11	8
427	TRUE	Empty	Proteasome subunit alpha type-3 OS=Saccharomyces cerevisiae (strain ATCC 204508 / S288c) OX=559292 GN=PRE9 PE=1 SV=1	P23638	PRE9	29 kDa		unknown	0	0	10	10
408	TRUE	Empty	Exosome complex component RRP45 OS=Saccharomyces cerevisiae (strain ATCC 204508 / S288c) OX=559292 GN=RRP45 PE=1 SV=1	Q05636	RRP45	34 kDa		unknown	3	0	11	7
488	TRUE	Empty	ATP-dependent RNA helicase DBP8 OS=Saccharomyces cerevisiae (strain ATCC 204508 / S288c) OX=559292 GN=DBP8 PE=1 SV=1	P38719	DBP8	48 kDa		unknown	0	3	8	10
779	TRUE	Empty	Enolase 1 OS=Saccharomyces cerevisiae (strain ATCC 204508 / S288c) OX=559292 GN=ENO1 PE=1 SV=3	P00924	ENO1	47 kDa	TRUE	unknown	6	0	0	0
451	TRUE	Empty	Protein HBT1 OS=Saccharomyces cerevisiae (strain ATCC 204508 / S288c) OX=559292 GN=HBT1 PE=1 SV=1	Q07653	HBT1	114 kDa		unknown	0	0	9	13
505	TRUE	Empty	Ribosome biogenesis protein UTP30 OS=Saccharomyces cerevisiae (strain ATCC 204508 / S288c) OX=559292 GN=UTP30 PE=1 SV=1	P36144	UTP30	32 kDa		unknown	0	0	7	15
428	TRUE	Empty	ATP-dependent bile acid permease OS=Saccharomyces cerevisiae (strain ATCC 204508 / S288c) OX=559292 GN=YBT1 PE=1 SV=2	P32386	YBT1	189 kDa		unknown	0	0	10	12
506	TRUE	Empty	Proteasome subunit beta type-6 OS=Saccharomyces cerevisiae (strain ATCC 204508 / S288c) OX=559292 GN=PRE7 PE=1 SV=1	P23724	PRE7	27 kDa		unknown	3	7	7	4
638	TRUE	Empty	Protein PET10 OS=Saccharomyces cerevisiae (strain ATCC 204508 / S288c) OX=559292 GN=PET10 PE=1 SV=3	P36139	PET10	31 kDa		unknown	5	4	4	7
639	TRUE	Empty	60S acidic ribosomal protein P2-alpha OS=Saccharomyces cerevisiae (strain ATCC 204508 / S288c) OX=559292 GN=RPP2A PE=1 SV=1	P05319	RPP2A	11 kDa		unknown	8	4	4	4
551	TRUE	Empty	RNA polymerase II transcriptional coactivator SUB1 OS=Saccharomyces cerevisiae (strain ATCC 204508 / S288c) OX=559292 GN=SUB1 PE=1 SV=1	P54000	SUB1	33 kDa		unknown	3	3	6	8
718	TRUE	Empty	Threonine--tRNA ligase, cytoplasmic OS=Saccharomyces cerevisiae (strain ATCC 204508 / S288c) OX=559292 GN=THS1 PE=1 SV=2	P04801	THS1	85 kDa		unknown	7	7	3	5
493	TRUE	Empty	Translation initiation factor eIF-2B subunit beta OS=Saccharomyces cerevisiae (strain ATCC 204508 / S288c) OX=559292 GN=GCD7 PE=1 SV=1	P32502	GCD7	43 kDa		unknown	0	2	8	9
489	TRUE	Empty	Suppressor of yeast profilin deletion OS=Saccharomyces cerevisiae (strain ATCC 204508 / S288c) OX=559292 GN=SYP1 PE=1 SV=3	P25623	SYP1	96 kDa		unknown	5	0	8	9
495	TRUE	Empty	Sphingolipid long chain base-responsive protein PIL1 OS=Saccharomyces cerevisiae (strain ATCC 204508 / S288c) OX=559292 GN=PIL1 PE=1 SV=1	P53252	PIL1	38 kDa	TRUE	unknown	4	0	8	6
366	TRUE	Empty	DNA topoisomerase 2-associated protein PAT1 OS=Saccharomyces cerevisiae (strain ATCC 204508 / S288c) OX=559292 GN=PAT1 PE=1 SV=4	P25644	PAT1	89 kDa		unknown	0	4	13	8
429	TRUE	Empty	Antiviral helicase SKI2 OS=Saccharomyces cerevisiae (strain ATCC 204508 / S288c) OX=559292 GN=SKI2 PE=1 SV=2	P35207	SKI2	146 kDa		unknown	0	0	10	10
547	TRUE	Empty	Elongator complex protein 3 OS=Saccharomyces cerevisiae (strain ATCC 204508 / S288c) OX=559292 GN=ELP3 PE=1 SV=1	Q02908	ELP3	64 kDa		unknown	2	4	6	9
609	TRUE	Empty	DNA-directed RNA polymerases I, II, and III subunit RPABC4 OS=Saccharomyces cerevisiae (strain ATCC 204508 / S288c) OX=559292 GN=RPC10 PE=1 SV=1	P40422	RPC10	8 kDa		unknown	6	5	5	5
552	TRUE	Empty	Tyrosine--tRNA ligase, cytoplasmic OS=Saccharomyces cerevisiae (strain ATCC 204508 / S288c) OX=559292 GN=TYS1 PE=1 SV=3	P36421	TYS1	44 kDa		unknown	5	4	6	7
540	TRUE	Empty	DNA-directed RNA polymerase I subunit RPA43 OS=Saccharomyces cerevisiae (strain ATCC 204508 / S288c) OX=559292 GN=RPA43 PE=1 SV=2	P46669	RPA43	36 kDa		unknown	3	3	6	7
612	TRUE	Empty	RNA 3'-terminal phosphate cyclase-like protein OS=Saccharomyces cerevisiae (strain ATCC 204508 / S288c) OX=559292 GN=RCL1 PE=1 SV=1	Q08096	RCL1	40 kDa		unknown	6	3	5	9
507	TRUE	Empty	Eukaryotic translation initiation factor 3 subunit J OS=Saccharomyces cerevisiae (strain ATCC 204508 / S288c) OX=559292 GN=HCR1 PE=1 SV=1	Q05775	HCR1	30 kDa		unknown	4	0	7	6
730	TRUE	Empty	Peroxisomal acyl-coenzyme A thioester hydrolase 1 OS=Saccharomyces cerevisiae (strain ATCC 204508 / S288c) OX=559292 GN=TES1 PE=1 SV=1	P41903	TES1	40 kDa		unknown	7	8	3	0
555	TRUE	Empty	Isocitrate dehydrogenase [NAD] subunit 1, mitochondrial OS=Saccharomyces cerevisiae (strain ATCC 204508 / S288c) OX=559292 GN=IDH1 PE=1 SV=2	P28834	IDH1	39 kDa		unknown	0	0	6	9
430	TRUE	Empty	Catabolic L-serine/threonine dehydratase OS=Saccharomyces cerevisiae (strain ATCC 204508 / S288c) OX=559292 GN=CHA1 PE=1 SV=2	P25379	CHA1	39 kDa		unknown	0	0	10	6
567	TRUE	Empty	Glycerol-3-phosphate dehydrogenase [NAD(+)] 2, mitochondrial OS=Saccharomyces cerevisiae (strain ATCC 204508 / S288c) OX=559292 GN=GPD2 PE=1 SV=2	P41911	GPD2	49 kDa	TRUE	unknown	0	5	6	5
452	TRUE	Empty	Single-strand telomeric DNA-binding protein GBP2 OS=Saccharomyces cerevisiae (strain ATCC 204508 / S288c) OX=559292 GN=GBP2 PE=1 SV=1	P25555	GBP2	49 kDa		unknown	0	3	9	7
716	TRUE	Empty	Aspartate-semialdehyde dehydrogenase OS=Saccharomyces cerevisiae (strain ATCC 204508 / S288c) OX=559292 GN=HOM2 PE=1 SV=1	P13663	HOM2	40 kDa		unknown	10	7	3	0
431	TRUE	Empty	Pre-rRNA-processing protein ESF1 OS=Saccharomyces cerevisiae (strain ATCC 204508 / S288c) OX=559292 GN=ESF1 PE=1 SV=1	Q06344	ESF1	72 kDa		unknown	0	4	10	9
432	TRUE	Empty	Superkiller protein 3 OS=Saccharomyces cerevisiae (strain ATCC 204508 / S288c) OX=559292 GN=SKI3 PE=1 SV=2	P17883	SKI3	164 kDa		unknown	0	0	10	11
780	TRUE	Empty	Post-transcriptional regulator MKT1 OS=Saccharomyces cerevisiae (strain ATCC 204508 / S288c) OX=559292 GN=MKT1 PE=1 SV=2	P40850	MKT1	94 kDa		unknown	10	9	0	0
453	TRUE	Empty	Reticulon-like protein 2 OS=Saccharomyces cerevisiae (strain ATCC 204508 / S288c) OX=559292 GN=RTN2 PE=1 SV=1	Q12443	RTN2	44 kDa		unknown	0	0	9	10
514	TRUE	Empty	Nucleolar complex protein 4 OS=Saccharomyces cerevisiae (strain ATCC 204508 / S288c) OX=559292 GN=NOC4 PE=1 SV=1	Q06512	NOC4	64 kDa		unknown	4	2	7	5
717	TRUE	Empty	SWISS-PROT:Q86YZ3 Tax_Id=9606 Gene_Symbol=HRNR Hornerin	Q86YZ3		282 kDa		unknown	7	5	3	6
705	TRUE	Empty	U6 snRNA-associated Sm-like protein LSm2 OS=Saccharomyces cerevisiae (strain ATCC 204508 / S288c) OX=559292 GN=LSM2 PE=1 SV=1	P38203	LSM2	11 kDa		unknown	6	5	3	4
584	TRUE	Empty	AP-3 complex subunit mu OS=Saccharomyces cerevisiae (strain ATCC 204508 / S288c) OX=559292 GN=APM3 PE=1 SV=2	P38153	APM3	55 kDa		unknown	3	3	5	7
532	TRUE	Empty	Transcription initiation factor IIB OS=Saccharomyces cerevisiae (strain ATCC 204508 / S288c) OX=559292 GN=SUA7 PE=1 SV=1	P29055	SUA7	38 kDa		unknown	5	0	6	5
708	TRUE	Empty	U6 snRNA-associated Sm-like protein LSm6 OS=Saccharomyces cerevisiae (strain ATCC 204508 / S288c) OX=559292 GN=LSM6 PE=1 SV=2	Q06406	LSM6	9 kDa		unknown	6	7	3	0
781	TRUE	Empty	DNA replication licensing factor MCM4 OS=Saccharomyces cerevisiae (strain ATCC 204508 / S288c) OX=559292 GN=MCM4 PE=1 SV=2	sp|P30665|MCM4_YEAST-DECOY		?		unknown	0	5	0	0
511	TRUE	Empty	Protein SSD1 OS=Saccharomyces cerevisiae (strain ATCC 204508 / S288c) OX=559292 GN=SSD1 PE=1 SV=1	P24276	SSD1	140 kDa		unknown	0	6	7	7
454	TRUE	Empty	Mitochondrial outer membrane protein porin 1 OS=Saccharomyces cerevisiae (strain ATCC 204508 / S288c) OX=559292 GN=POR1 PE=1 SV=4	P04840	POR1	30 kDa		unknown	0	4	9	8
409	TRUE	Empty	Chromo domain-containing protein 1 OS=Saccharomyces cerevisiae (strain ATCC 204508 / S288c) OX=559292 GN=CHD1 PE=1 SV=1	P32657	CHD1	168 kDa		unknown	3	0	11	7
433	TRUE	Empty	NADH-cytochrome b5 reductase 1 OS=Saccharomyces cerevisiae (strain ATCC 204508 / S288c) OX=559292 GN=CBR1 PE=1 SV=2	P38626	CBR1	31 kDa		unknown	3	0	10	9
782	TRUE	Empty	Adenosylhomocysteinase OS=Saccharomyces cerevisiae (strain ATCC 204508 / S288c) OX=559292 GN=SAH1 PE=1 SV=1	P39954	SAH1	49 kDa		unknown	8	10	0	0
640	TRUE	Empty	Coatomer subunit epsilon OS=Saccharomyces cerevisiae (strain ATCC 204508 / S288c) OX=559292 GN=SEC28 PE=1 SV=2	P40509	SEC28	34 kDa		unknown	5	4	4	5
641	TRUE	Empty	OTU domain-containing protein 2 OS=Saccharomyces cerevisiae (strain ATCC 204508 / S288c) OX=559292 GN=OTU2 PE=1 SV=1	P38747	OTU2	36 kDa		unknown	4	4	4	5
696	TRUE	Empty	Golgi to ER traffic protein 4 OS=Saccharomyces cerevisiae (strain ATCC 204508 / S288c) OX=559292 GN=GET4 PE=1 SV=1	Q12125	GET4	36 kDa		unknown	4	7	3	3
674	TRUE	Empty	SIT4-associating protein SAP185 OS=Saccharomyces cerevisiae (strain ATCC 204508 / S288c) OX=559292 GN=SAP185 PE=1 SV=1	P40856	SAP185	121 kDa		unknown	4	4	4	6
678	TRUE	Empty	Cyclin-dependent kinase 1 OS=Saccharomyces cerevisiae (strain ATCC 204508 / S288c) OX=559292 GN=CDC28 PE=1 SV=1	P00546	CDC28	34 kDa		unknown	4	5	4	6
728	TRUE	Empty	Signal recognition particle subunit SRP54 OS=Saccharomyces cerevisiae (strain ATCC 204508 / S288c) OX=559292 GN=SRP54 PE=1 SV=2	P20424	SRP54	60 kDa		unknown	4	4	3	7
543	TRUE	Empty	Polyamine N-acetyltransferase 1 OS=Saccharomyces cerevisiae (strain ATCC 204508 / S288c) OX=559292 GN=PAA1 PE=1 SV=1	Q12447	PAA1	22 kDa		unknown	6	2	6	3
749	TRUE	Empty	Protein HGH1 OS=Saccharomyces cerevisiae (strain ATCC 204508 / S288c) OX=559292 GN=HGH1 PE=1 SV=2	P48362	HGH1	45 kDa		unknown	8	8	2	0
604	TRUE	Empty	DNA-directed RNA polymerases I, II, and III subunit RPABC1 OS=Saccharomyces cerevisiae (strain ATCC 204508 / S288c) OX=559292 GN=RPB5 PE=1 SV=1	P20434	RPB5	25 kDa		unknown	6	4	5	0
672	TRUE	Empty	Myosin-2 OS=Saccharomyces cerevisiae (strain ATCC 204508 / S288c) OX=559292 GN=MYO2 PE=1 SV=1	P19524	MYO2	181 kDa		unknown	6	0	4	5
533	TRUE	Empty	U3 small nucleolar ribonucleoprotein protein IMP4 OS=Saccharomyces cerevisiae (strain ATCC 204508 / S288c) OX=559292 GN=IMP4 PE=1 SV=1	P53941	IMP4	33 kDa		unknown	0	0	6	7
783	TRUE	Empty	U6 snRNA-associated Sm-like protein LSm4 OS=Saccharomyces cerevisiae (strain ATCC 204508 / S288c) OX=559292 GN=LSM4 PE=1 SV=1	P40070	LSM4	21 kDa		unknown	8	0	0	0
658	TRUE	Empty	Protein SLA2 OS=Saccharomyces cerevisiae (strain ATCC 204508 / S288c) OX=559292 GN=SLA2 PE=1 SV=5	P33338	SLA2	109 kDa		unknown	8	0	4	6
434	TRUE	Empty	U3 small nucleolar RNA-associated protein 9 OS=Saccharomyces cerevisiae (strain ATCC 204508 / S288c) OX=559292 GN=UTP9 PE=1 SV=1	P38882	UTP9	65 kDa		unknown	3	0	10	6
568	TRUE	Empty	Cell division control protein 12 OS=Saccharomyces cerevisiae (strain ATCC 204508 / S288c) OX=559292 GN=CDC12 PE=1 SV=1	P32468	CDC12	47 kDa		unknown	0	0	6	7
617	TRUE	Empty	Histone H2A.Z OS=Saccharomyces cerevisiae (strain ATCC 204508 / S288c) OX=559292 GN=HTZ1 PE=1 SV=3	Q12692	HTZ1	14 kDa	TRUE	unknown	0	0	5	5
462	TRUE	Empty	D-arabinono-1,4-lactone oxidase OS=Saccharomyces cerevisiae (strain ATCC 204508 / S288c) OX=559292 GN=ALO1 PE=1 SV=1	P54783	ALO1	59 kDa		unknown	3	0	9	9
784	TRUE	Empty	Phosducin-like protein 2 OS=Saccharomyces cerevisiae (strain ATCC 204508 / S288c) OX=559292 GN=PLP2 PE=1 SV=1	Q12017	PLP2	33 kDa		unknown	11	4	0	0
435	TRUE	Empty	U3 small nucleolar RNA-associated protein 4 OS=Saccharomyces cerevisiae (strain ATCC 204508 / S288c) OX=559292 GN=UTP4 PE=1 SV=1	Q06679	UTP4	88 kDa		unknown	0	0	10	10
654	TRUE	Empty	Serine/threonine-protein phosphatase PP1-1 OS=Saccharomyces cerevisiae (strain ATCC 204508 / S288c) OX=559292 GN=SIT4 PE=1 SV=1	P20604	SIT4	36 kDa		unknown	5	4	4	3
608	TRUE	Empty	V-type proton ATPase subunit d OS=Saccharomyces cerevisiae (strain ATCC 204508 / S288c) OX=559292 GN=VMA6 PE=1 SV=2	P32366	VMA6	40 kDa		unknown	3	5	5	4
720	TRUE	Empty	Obg-like ATPase 1 OS=Saccharomyces cerevisiae (strain ATCC 204508 / S288c) OX=559292 GN=OLA1 PE=1 SV=1	P38219	OLA1	44 kDa		unknown	5	4	3	6
605	TRUE	Empty	Protein LSO2 OS=Saccharomyces cerevisiae (strain ATCC 204508 / S288c) OX=559292 GN=LSO2 PE=1 SV=1	Q3E772	LSO2	10 kDa		unknown	0	4	5	5
572	TRUE	Empty	Ubiquitin-like protein MDY2 OS=Saccharomyces cerevisiae (strain ATCC 204508 / S288c) OX=559292 GN=MDY2 PE=1 SV=1	Q12285	MDY2	24 kDa		unknown	0	3	5	6
548	TRUE	Empty	FK506-binding protein 1 OS=Saccharomyces cerevisiae (strain ATCC 204508 / S288c) OX=559292 GN=FPR1 PE=1 SV=2	P20081	FPR1	12 kDa		unknown	0	0	6	6
685	TRUE	Empty	40S ribosomal protein S27-A OS=Saccharomyces cerevisiae (strain ATCC 204508 / S288c) OX=559292 GN=RPS27A PE=1 SV=1	P35997 (+1)	RPS27A	9 kDa		unknown	0	4	4	4
534	TRUE	Empty	U3 small nucleolar RNA-associated protein 14 OS=Saccharomyces cerevisiae (strain ATCC 204508 / S288c) OX=559292 GN=UTP14 PE=1 SV=1	Q04500	UTP14	103 kDa		unknown	2	0	6	7
436	TRUE	Empty	Dynamin-related protein DNM1 OS=Saccharomyces cerevisiae (strain ATCC 204508 / S288c) OX=559292 GN=DNM1 PE=1 SV=1	P54861	DNM1	85 kDa		unknown	4	0	10	2
785	TRUE	Empty	Resistance to glucose repression protein 1 OS=Saccharomyces cerevisiae (strain ATCC 204508 / S288c) OX=559292 GN=REG1 PE=1 SV=1	Q00816	REG1	113 kDa		unknown	9	6	0	0
522	TRUE	Empty	ATP-dependent RNA helicase MSS116, mitochondrial OS=Saccharomyces cerevisiae (strain ATCC 204508 / S288c) OX=559292 GN=MSS116 PE=1 SV=1	P15424	MSS116	76 kDa		unknown	0	0	7	11
508	TRUE	Empty	Ribosomal RNA-processing protein 9 OS=Saccharomyces cerevisiae (strain ATCC 204508 / S288c) OX=559292 GN=RRP9 PE=1 SV=1	Q06506	RRP9	65 kDa		unknown	0	0	7	8
455	TRUE	Empty	Glucose-signaling factor 2 OS=Saccharomyces cerevisiae (strain ATCC 204508 / S288c) OX=559292 GN=GSF2 PE=1 SV=1	Q04697	GSF2	46 kDa		unknown	0	0	9	7
456	TRUE	Empty	Endoplasmic reticulum transmembrane protein 1 OS=Saccharomyces cerevisiae (strain ATCC 204508 / S288c) OX=559292 GN=YET1 PE=1 SV=2	P35723	YET1	23 kDa		unknown	0	0	9	7
457	TRUE	Empty	rRNA-processing protein EFG1 OS=Saccharomyces cerevisiae (strain ATCC 204508 / S288c) OX=559292 GN=EFG1 PE=1 SV=2	Q3E705	EFG1	27 kDa		unknown	0	0	9	7
559	TRUE	Empty	Histone deacetylase HDA1 OS=Saccharomyces cerevisiae (strain ATCC 204508 / S288c) OX=559292 GN=HDA1 PE=1 SV=1	P53973	HDA1	80 kDa		unknown	3	3	6	4
642	TRUE	Empty	DNA-directed RNA polymerase II subunit RPB7 OS=Saccharomyces cerevisiae (strain ATCC 204508 / S288c) OX=559292 GN=RPB7 PE=1 SV=1	P34087	RPB7	19 kDa		unknown	4	4	4	4
703	TRUE	Empty	Replication factor C subunit 2 OS=Saccharomyces cerevisiae (strain ATCC 204508 / S288c) OX=559292 GN=RFC2 PE=1 SV=1	P40348	RFC2	40 kDa		unknown	7	4	3	4
656	TRUE	Empty	Fructose-bisphosphate aldolase OS=Saccharomyces cerevisiae (strain ATCC 204508 / S288c) OX=559292 GN=FBA1 PE=1 SV=3	P14540	FBA1	40 kDa		unknown	4	0	4	5
581	TRUE	Empty	Proteasome subunit alpha type-4 OS=Saccharomyces cerevisiae (strain ATCC 204508 / S288c) OX=559292 GN=PRE6 PE=1 SV=1	P40303	PRE6	28 kDa		unknown	4	0	5	4
509	TRUE	Empty	Enhancer of translation termination 1 OS=Saccharomyces cerevisiae (strain ATCC 204508 / S288c) OX=559292 GN=ETT1 PE=1 SV=1	Q08421	ETT1	47 kDa		unknown	3	0	7	5
571	TRUE	Empty	Nicotinamide/nicotinic acid mononucleotide adenylyltransferase 1 OS=Saccharomyces cerevisiae (strain ATCC 204508 / S288c) OX=559292 GN=NMA1 PE=1 SV=1	Q06178	NMA1	46 kDa		unknown	0	6	6	5
535	TRUE	Empty	Nucleolar protein 6 OS=Saccharomyces cerevisiae (strain ATCC 204508 / S288c) OX=559292 GN=NOP6 PE=1 SV=1	Q07623	NOP6	25 kDa		unknown	0	0	6	8
786	TRUE	Empty	60S ribosomal protein L22-B OS=Saccharomyces cerevisiae (strain ATCC 204508 / S288c) OX=559292 GN=RPL22B PE=1 SV=2	P56628	RPL22B	14 kDa	TRUE	unknown	7	9	0	0
549	TRUE	Empty	Vacuole morphology and inheritance protein 14 OS=Saccharomyces cerevisiae (strain ATCC 204508 / S288c) OX=559292 GN=VAC14 PE=1 SV=1	Q06708	VAC14	100 kDa		unknown	3	3	6	4
643	TRUE	Empty	Beta-glucan synthesis-associated protein KRE6 OS=Saccharomyces cerevisiae (strain ATCC 204508 / S288c) OX=559292 GN=KRE6 PE=1 SV=2	P32486	KRE6	80 kDa		unknown	6	0	4	4
583	TRUE	Empty	V-type proton ATPase subunit E OS=Saccharomyces cerevisiae (strain ATCC 204508 / S288c) OX=559292 GN=VMA4 PE=1 SV=4	P22203	VMA4	26 kDa		unknown	0	3	5	5
787	TRUE	Empty	Ribonucleoside-diphosphate reductase large chain 1 OS=Saccharomyces cerevisiae (strain ATCC 204508 / S288c) OX=559292 GN=RNR1 PE=1 SV=2	P21524	RNR1	100 kDa		unknown	7	4	0	0
582	TRUE	Empty	Inorganic pyrophosphatase OS=Saccharomyces cerevisiae (strain ATCC 204508 / S288c) OX=559292 GN=IPP1 PE=1 SV=4	P00817	IPP1	32 kDa		unknown	0	0	5	7
465	TRUE	Empty	Malate dehydrogenase, peroxisomal OS=Saccharomyces cerevisiae (strain ATCC 204508 / S288c) OX=559292 GN=MDH3 PE=1 SV=3	P32419	MDH3	37 kDa		unknown	5	0	9	6
788	TRUE	Empty	2-oxoglutarate dehydrogenase, mitochondrial OS=Saccharomyces cerevisiae (strain ATCC 204508 / S288c) OX=559292 GN=KGD1 PE=1 SV=2	P20967	KGD1	114 kDa		unknown	7	5	0	0
569	TRUE	Empty	Histone H3 OS=Saccharomyces cerevisiae (strain ATCC 204508 / S288c) OX=559292 GN=HHT1 PE=1 SV=2	P61830	HHT1	15 kDa		unknown	0	0	6	6
490	TRUE	Empty	Tricalbin-3 OS=Saccharomyces cerevisiae (strain ATCC 204508 / S288c) OX=559292 GN=TCB3 PE=1 SV=1	Q03640	TCB3	171 kDa		unknown	0	0	8	8
601	TRUE	Empty	H/ACA ribonucleoprotein complex subunit GAR1 OS=Saccharomyces cerevisiae (strain ATCC 204508 / S288c) OX=559292 GN=GAR1 PE=1 SV=1	P28007	GAR1	21 kDa		unknown	3	3	5	5
644	TRUE	Empty	Transcription elongation factor S-II OS=Saccharomyces cerevisiae (strain ATCC 204508 / S288c) OX=559292 GN=DST1 PE=1 SV=4	P07273	DST1	35 kDa		unknown	4	4	4	0
789	TRUE	Empty	SNF1 protein kinase subunit beta-3 OS=Saccharomyces cerevisiae (strain ATCC 204508 / S288c) OX=559292 GN=GAL83 PE=1 SV=1	Q04739	GAL83	47 kDa	TRUE	unknown	6	5	0	2
669	TRUE	Empty	Eukaryotic translation initiation factor 5A-1 OS=Saccharomyces cerevisiae (strain ATCC 204508 / S288c) OX=559292 GN=HYP2 PE=1 SV=3	P23301	HYP2	17 kDa		unknown	4	0	4	4
591	TRUE	Empty	Exosome complex component RRP40 OS=Saccharomyces cerevisiae (strain ATCC 204508 / S288c) OX=559292 GN=RRP40 PE=1 SV=2	Q08285	RRP40	27 kDa		unknown	3	0	5	4
790	TRUE	Empty	60S ribosomal protein L42-A OS=Saccharomyces cerevisiae (strain ATCC 204508 / S288c) OX=559292 GN=RPL42A PE=1 SV=1	P0CX27	RPL42A	12 kDa		unknown	5	6	0	0
632	TRUE	Empty	Probable ATP-dependent RNA helicase DHR1 OS=Saccharomyces cerevisiae (strain ATCC 204508 / S288c) OX=559292 GN=ECM16 PE=1 SV=1	Q04217	ECM16	145 kDa		unknown	4	0	4	4
606	TRUE	Empty	Coatomer subunit zeta OS=Saccharomyces cerevisiae (strain ATCC 204508 / S288c) OX=559292 GN=RET3 PE=1 SV=1	P53600	RET3	22 kDa		unknown	0	4	5	0
791	TRUE	Empty	Ribosome biogenesis protein SLX9 OS=Saccharomyces cerevisiae (strain ATCC 204508 / S288c) OX=559292 GN=SLX9 PE=1 SV=1	P53251	SLX9	24 kDa		unknown	5	4	0	0
792	TRUE	Empty	Heat shock protein 42 OS=Saccharomyces cerevisiae (strain ATCC 204508 / S288c) OX=559292 GN=HSP42 PE=1 SV=1	Q12329	HSP42	43 kDa		unknown	0	0	0	3
645	TRUE	Empty	UPF0743 protein YCR087C-A OS=Saccharomyces cerevisiae (strain ATCC 204508 / S288c) OX=559292 GN=YCR087C-A PE=1 SV=1	P37263	YCR087C-A	18 kDa		unknown	0	0	4	5
554	TRUE	Empty	Mitochondrial phosphate carrier protein OS=Saccharomyces cerevisiae (strain ATCC 204508 / S288c) OX=559292 GN=MIR1 PE=1 SV=1	P23641	MIR1	33 kDa		unknown	3	3	6	0
662	TRUE	Empty	Exosome complex protein LRP1 OS=Saccharomyces cerevisiae (strain ATCC 204508 / S288c) OX=559292 GN=LRP1 PE=1 SV=1	P38801	LRP1	21 kDa		unknown	0	0	4	6
516	TRUE	Empty	Protein kinase MCK1 OS=Saccharomyces cerevisiae (strain ATCC 204508 / S288c) OX=559292 GN=MCK1 PE=1 SV=1	P21965	MCK1	43 kDa		unknown	0	0	7	3
793	TRUE	Empty	E3 ubiquitin-protein ligase UBR1 OS=Saccharomyces cerevisiae (strain ATCC 204508 / S288c) OX=559292 GN=UBR1 PE=1 SV=1	P19812	UBR1	225 kDa		unknown	7	5	0	0
573	TRUE	Empty	Actin-related protein 3 OS=Saccharomyces cerevisiae (strain ATCC 204508 / S288c) OX=559292 GN=ARP3 PE=1 SV=1	P47117	ARP3	50 kDa		unknown	0	0	5	6
794	TRUE	Empty	V-type proton ATPase subunit D OS=Saccharomyces cerevisiae (strain ATCC 204508 / S288c) OX=559292 GN=VMA8 PE=1 SV=1	P32610	VMA8	29 kDa		unknown	4	0	0	6
536	TRUE	Empty	GTP-binding protein YPT31/YPT8 OS=Saccharomyces cerevisiae (strain ATCC 204508 / S288c) OX=559292 GN=YPT31 PE=1 SV=3	P38555	YPT31	24 kDa		unknown	0	0	6	7
545	TRUE	Empty	Endoplasmic reticulum transmembrane helix translocase OS=Saccharomyces cerevisiae (strain ATCC 204508 / S288c) OX=559292 GN=SPF1 PE=1 SV=1	P39986	SPF1	135 kDa		unknown	0	0	6	8
519	TRUE	Empty	Protein transport protein SEC61 OS=Saccharomyces cerevisiae (strain ATCC 204508 / S288c) OX=559292 GN=SEC61 PE=1 SV=1	P32915	SEC61	53 kDa		unknown	0	0	7	7
602	TRUE	Empty	Cell division control protein 3 OS=Saccharomyces cerevisiae (strain ATCC 204508 / S288c) OX=559292 GN=CDC3 PE=1 SV=3	P32457	CDC3	60 kDa		unknown	4	0	5	3
623	TRUE	Empty	Translation initiation factor eIF-2B subunit alpha OS=Saccharomyces cerevisiae (strain ATCC 204508 / S288c) OX=559292 GN=GCN3 PE=1 SV=1	P14741	GCN3	34 kDa		unknown	4	2	4	4
646	TRUE	Empty	DNA-directed RNA polymerase II subunit RPB9 OS=Saccharomyces cerevisiae (strain ATCC 204508 / S288c) OX=559292 GN=RPB9 PE=1 SV=1	P27999	RPB9	14 kDa		unknown	0	3	4	3
694	TRUE	Empty	Elongator complex protein 2 OS=Saccharomyces cerevisiae (strain ATCC 204508 / S288c) OX=559292 GN=ELP2 PE=1 SV=1	P42935	ELP2	89 kDa		unknown	3	0	3	7
795	TRUE	Empty	25S rRNA (uridine(2634)-N(3))-methyltransferase OS=Saccharomyces cerevisiae (strain ATCC 204508 / S288c) OX=559292 GN=BMT5 PE=1 SV=1	P40493	BMT5	39 kDa		unknown	7	6	0	0
670	TRUE	Empty	Magnesium-activated aldehyde dehydrogenase, cytosolic OS=Saccharomyces cerevisiae (strain ATCC 204508 / S288c) OX=559292 GN=ALD6 PE=1 SV=4	P54115	ALD6	54 kDa		unknown	3	3	4	0
677	TRUE	Empty	AP-1 complex subunit mu-1-I OS=Saccharomyces cerevisiae (strain ATCC 204508 / S288c) OX=559292 GN=APM1 PE=1 SV=2	Q00776	APM1	54 kDa		unknown	0	0	4	4
523	TRUE	Empty	Ribosome assembly protein SQT1 OS=Saccharomyces cerevisiae (strain ATCC 204508 / S288c) OX=559292 GN=SQT1 PE=1 SV=2	P35184	SQT1	47 kDa		unknown	4	0	7	0
647	TRUE	Empty	Nascent polypeptide-associated complex subunit alpha OS=Saccharomyces cerevisiae (strain ATCC 204508 / S288c) OX=559292 GN=EGD2 PE=1 SV=3	P38879	EGD2	19 kDa		unknown	0	4	4	0
689	TRUE	Empty	Coronin-like protein OS=Saccharomyces cerevisiae (strain ATCC 204508 / S288c) OX=559292 GN=CRN1 PE=1 SV=1	Q06440	CRN1	73 kDa		unknown	0	0	4	0
517	TRUE	Empty	U3 small nucleolar RNA-associated protein 5 OS=Saccharomyces cerevisiae (strain ATCC 204508 / S288c) OX=559292 GN=UTP5 PE=1 SV=1	Q04177	UTP5	72 kDa		unknown	0	0	7	6
796	TRUE	Empty	40S ribosomal protein S29-B OS=Saccharomyces cerevisiae (strain ATCC 204508 / S288c) OX=559292 GN=RPS29B PE=1 SV=3	P41058	RPS29B	7 kDa		unknown	6	0	0	0
525	TRUE	Empty	U3 small nucleolar RNA-associated protein MPP10 OS=Saccharomyces cerevisiae (strain ATCC 204508 / S288c) OX=559292 GN=MPP10 PE=1 SV=1	P47083	MPP10	67 kDa		unknown	0	0	7	7
594	TRUE	Empty	Protein AIR1 OS=Saccharomyces cerevisiae (strain ATCC 204508 / S288c) OX=559292 GN=AIR1 PE=1 SV=1	P40507	AIR1	42 kDa		unknown	0	0	5	6
544	TRUE	Empty	NAD-dependent malic enzyme, mitochondrial OS=Saccharomyces cerevisiae (strain ATCC 204508 / S288c) OX=559292 GN=MAE1 PE=1 SV=1	P36013	MAE1	74 kDa		unknown	0	0	6	7
520	TRUE	Empty	Plasma membrane-associated coenzyme Q6 reductase PGA3 OS=Saccharomyces cerevisiae (strain ATCC 204508 / S288c) OX=559292 GN=PGA3 PE=1 SV=1	Q12746	PGA3	35 kDa		unknown	0	0	7	7
518	TRUE	Empty	Ribosome-interacting GTPase 1 OS=Saccharomyces cerevisiae (strain ATCC 204508 / S288c) OX=559292 GN=RBG1 PE=1 SV=1	P39729	RBG1	41 kDa		unknown	0	0	7	7
585	TRUE	Empty	Retrograde regulation protein 2 OS=Saccharomyces cerevisiae (strain ATCC 204508 / S288c) OX=559292 GN=RTG2 PE=1 SV=2	P32608	RTG2	66 kDa		unknown	2	2	5	3
722	TRUE	Empty	Single-stranded DNA-binding protein RIM1, mitochondrial OS=Saccharomyces cerevisiae (strain ATCC 204508 / S288c) OX=559292 GN=RIM1 PE=1 SV=1	P32445	RIM1	15 kDa		unknown	4	3	3	0
797	TRUE	Empty	RNA-binding protein NAB6 OS=Saccharomyces cerevisiae (strain ATCC 204508 / S288c) OX=559292 GN=NAB6 PE=1 SV=1	Q03735	NAB6	126 kDa		unknown	2	5	0	2
737	TRUE	Empty	Suppressor protein SRP40 OS=Saccharomyces cerevisiae (strain ATCC 204508 / S288c) OX=559292 GN=SRP40 PE=1 SV=2	P32583	SRP40	41 kDa		unknown	0	0	3	4
661	TRUE	Empty	E3 ubiquitin-protein ligase RMD5 OS=Saccharomyces cerevisiae (strain ATCC 204508 / S288c) OX=559292 GN=RMD5 PE=1 SV=1	Q12508	RMD5	49 kDa		unknown	0	3	4	0
798	TRUE	Empty	Proteasome subunit beta type-4 OS=Saccharomyces cerevisiae (strain ATCC 204508 / S288c) OX=559292 GN=PRE1 PE=1 SV=2	P22141	PRE1	23 kDa		unknown	4	3	0	0
458	TRUE	Empty	Pre-mRNA-splicing helicase BRR2 OS=Saccharomyces cerevisiae (strain ATCC 204508 / S288c) OX=559292 GN=BRR2 PE=1 SV=2	P32639	BRR2	246 kDa		unknown	0	4	9	0
732	TRUE	Empty	Cytoplasmic export protein 1 OS=Saccharomyces cerevisiae (strain ATCC 204508 / S288c) OX=559292 GN=CEX1 PE=1 SV=1	Q12453	CEX1	85 kDa		unknown	3	0	3	5
578	TRUE	Empty	Sphingolipid long chain base-responsive protein LSP1 OS=Saccharomyces cerevisiae (strain ATCC 204508 / S288c) OX=559292 GN=LSP1 PE=1 SV=1	Q12230	LSP1	38 kDa	TRUE	unknown	2	0	5	4
799	TRUE	Empty	rRNA-processing protein CGR1 OS=Saccharomyces cerevisiae (strain ATCC 204508 / S288c) OX=559292 GN=CGR1 PE=1 SV=1	P53188	CGR1	14 kDa		unknown	5	5	0	0
629	TRUE	Empty	Translation initiation factor eIF-2B subunit delta OS=Saccharomyces cerevisiae (strain ATCC 204508 / S288c) OX=559292 GN=GCD2 PE=1 SV=1	P12754	GCD2	71 kDa		unknown	0	3	4	6
586	TRUE	Empty	Protein phosphatase PP2A regulatory subunit A OS=Saccharomyces cerevisiae (strain ATCC 204508 / S288c) OX=559292 GN=TPD3 PE=1 SV=3	P31383	TPD3	71 kDa		unknown	4	0	5	2
614	TRUE	Empty	Protein CCC1 OS=Saccharomyces cerevisiae (strain ATCC 204508 / S288c) OX=559292 GN=CCC1 PE=1 SV=1	P47818	CCC1	34 kDa		unknown	0	0	5	3
610	TRUE	Empty	Protein phosphatase 2C homolog 3 OS=Saccharomyces cerevisiae (strain ATCC 204508 / S288c) OX=559292 GN=PTC3 PE=1 SV=4	P34221	PTC3	51 kDa		unknown	0	0	5	7
526	TRUE	Empty	Fatty aldehyde dehydrogenase HFD1 OS=Saccharomyces cerevisiae (strain ATCC 204508 / S288c) OX=559292 GN=HFD1 PE=1 SV=1	Q04458	HFD1	60 kDa		unknown	0	0	7	7
613	TRUE	Empty	Protein SOF1 OS=Saccharomyces cerevisiae (strain ATCC 204508 / S288c) OX=559292 GN=SOF1 PE=1 SV=1	P33750	SOF1	57 kDa		unknown	0	0	5	5
800	TRUE	Empty	DNA-directed RNA polymerase II subunit RPB4 OS=Saccharomyces cerevisiae (strain ATCC 204508 / S288c) OX=559292 GN=RPB4 PE=1 SV=1	P20433	RPB4	25 kDa		unknown	5	6	0	0
595	TRUE	Empty	rRNA-processing protein UTP23 OS=Saccharomyces cerevisiae (strain ATCC 204508 / S288c) OX=559292 GN=UTP23 PE=1 SV=1	Q12339	UTP23	29 kDa		unknown	0	0	5	7
537	TRUE	Empty	DNA-directed RNA polymerase III subunit RPC2 OS=Saccharomyces cerevisiae (strain ATCC 204508 / S288c) OX=559292 GN=RET1 PE=1 SV=2	P22276	RET1	129 kDa		unknown	0	0	6	5
611	TRUE	Empty	3-methyl-2-oxobutanoate hydroxymethyltransferase OS=Saccharomyces cerevisiae (strain ATCC 204508 / S288c) OX=559292 GN=ECM31 PE=1 SV=1	P38122	ECM31	34 kDa		unknown	0	0	5	6
801	TRUE	Empty	Essential for maintenance of the cell wall protein 1 OS=Saccharomyces cerevisiae (strain ATCC 204508 / S288c) OX=559292 GN=EMW1 PE=1 SV=1	P42842	EMW1	102 kDa		unknown	6	5	0	0
592	TRUE	Empty	UPF0674 endoplasmic reticulum membrane protein YNR021W OS=Saccharomyces cerevisiae (strain ATCC 204508 / S288c) OX=559292 GN=YNR021W PE=1 SV=3	P53723	YNR021W	47 kDa		unknown	0	0	5	6
512	TRUE	Empty	Squalene synthase OS=Saccharomyces cerevisiae (strain ATCC 204508 / S288c) OX=559292 GN=ERG9 PE=1 SV=2	P29704	ERG9	52 kDa		unknown	0	0	7	4
802	TRUE	Empty	U6 snRNA phosphodiesterase OS=Saccharomyces cerevisiae (strain ATCC 204508 / S288c) OX=559292 GN=USB1 PE=1 SV=1	Q12208	USB1	34 kDa		unknown	7	4	0	0
756	TRUE	Empty	GTP-binding nuclear protein GSP2/CNR2 OS=Saccharomyces cerevisiae (strain ATCC 204508 / S288c) OX=559292 GN=GSP2 PE=1 SV=1	P32836	GSP2	25 kDa		unknown	3	0	2	3
553	TRUE	Empty	Rho-GTPase-activating protein RGD2 OS=Saccharomyces cerevisiae (strain ATCC 204508 / S288c) OX=559292 GN=RGD2 PE=1 SV=1	P43556	RGD2	82 kDa		unknown	0	2	6	3
803	TRUE	Empty	Syntaxin-8 OS=Saccharomyces cerevisiae (strain ATCC 204508 / S288c) OX=559292 GN=SYN8 PE=1 SV=2	P31377	SYN8	29 kDa		unknown	4	0	0	0
804	TRUE	Empty	DNA-directed RNA polymerase I subunit RPA12 OS=Saccharomyces cerevisiae (strain ATCC 204508 / S288c) OX=559292 GN=RPA12 PE=1 SV=1	P32529	RPA12	14 kDa		unknown	0	0	0	4
805	TRUE	Empty	Anaphase-promoting complex subunit 1 OS=Saccharomyces cerevisiae (strain ATCC 204508 / S288c) OX=559292 GN=APC1 PE=1 SV=2	P53886	APC1	196 kDa		unknown	3	0	0	4
699	TRUE	Empty	Serine/threonine-protein kinase YPK1 OS=Saccharomyces cerevisiae (strain ATCC 204508 / S288c) OX=559292 GN=YPK1 PE=1 SV=2	P12688	YPK1	76 kDa		unknown	6	0	3	0
628	TRUE	Empty	Putative proline--tRNA ligase YHR020W OS=Saccharomyces cerevisiae (strain ATCC 204508 / S288c) OX=559292 GN=YHR020W PE=1 SV=1	P38708	YHR020W	77 kDa		unknown	3	0	4	4
755	TRUE	Empty	Ubiquitin carboxyl-terminal hydrolase 6 OS=Saccharomyces cerevisiae (strain ATCC 204508 / S288c) OX=559292 GN=UBP6 PE=1 SV=1	P43593	UBP6	57 kDa		unknown	7	0	2	0
806	TRUE	Empty	DNA ligase 1 OS=Saccharomyces cerevisiae (strain ATCC 204508 / S288c) OX=559292 GN=CDC9 PE=1 SV=2	P04819	CDC9	85 kDa		unknown	6	0	0	0
683	TRUE	Empty	Replication factor C subunit 5 OS=Saccharomyces cerevisiae (strain ATCC 204508 / S288c) OX=559292 GN=RFC5 PE=1 SV=1	P38251	RFC5	40 kDa		unknown	0	0	4	4
574	TRUE	Empty	Single-stranded nucleic acid-binding protein OS=Saccharomyces cerevisiae (strain ATCC 204508 / S288c) OX=559292 GN=SBP1 PE=1 SV=2	P10080	SBP1	33 kDa		unknown	0	0	5	4
579	TRUE	Empty	Acetolactate synthase catalytic subunit, mitochondrial OS=Saccharomyces cerevisiae (strain ATCC 204508 / S288c) OX=559292 GN=ILV2 PE=1 SV=1	P07342	ILV2	75 kDa		unknown	0	0	5	4
541	TRUE	Empty	Multisubstrate pseudouridine synthase 7 OS=Saccharomyces cerevisiae (strain ATCC 204508 / S288c) OX=559292 GN=PUS7 PE=1 SV=1	Q08647	PUS7	77 kDa		unknown	0	0	6	2
627	TRUE	Empty	25S rRNA (cytosine(2278)-C(5))-methyltransferase OS=Saccharomyces cerevisiae (strain ATCC 204508 / S288c) OX=559292 GN=RCM1 PE=1 SV=1	P53972	RCM1	56 kDa		unknown	0	0	4	7
564	TRUE	Empty	Pore membrane protein of 33 kDa OS=Saccharomyces cerevisiae (strain ATCC 204508 / S288c) OX=559292 GN=POM33 PE=1 SV=1	Q12164	POM33	32 kDa		unknown	0	0	6	5
560	TRUE	Empty	Meiotic sister chromatid recombination protein 1 OS=Saccharomyces cerevisiae (strain ATCC 204508 / S288c) OX=559292 GN=MSC1 PE=1 SV=1	Q03104	MSC1	60 kDa		unknown	0	0	6	4
648	TRUE	Empty	Survival factor 1 OS=Saccharomyces cerevisiae (strain ATCC 204508 / S288c) OX=559292 GN=SVF1 PE=1 SV=1	Q05515	SVF1	54 kDa		unknown	0	0	4	6
709	TRUE	Empty	H/ACA ribonucleoprotein complex subunit NHP2 OS=Saccharomyces cerevisiae (strain ATCC 204508 / S288c) OX=559292 GN=NHP2 PE=1 SV=2	P32495	NHP2	17 kDa		unknown	0	0	3	7
538	TRUE	Empty	Flap endonuclease 1 OS=Saccharomyces cerevisiae (strain ATCC 204508 / S288c) OX=559292 GN=RAD27 PE=1 SV=1	P26793	RAD27	43 kDa		unknown	0	0	6	5
624	TRUE	Empty	Protein GIR2 OS=Saccharomyces cerevisiae (strain ATCC 204508 / S288c) OX=559292 GN=GIR2 PE=1 SV=1	Q03768	GIR2	31 kDa		unknown	0	0	4	3
807	TRUE	Empty	U6 snRNA-associated Sm-like protein LSm5 OS=Saccharomyces cerevisiae (strain ATCC 204508 / S288c) OX=559292 GN=LSM5 PE=1 SV=1	P40089	LSM5	10 kDa		unknown	3	0	0	0
719	TRUE	Empty	Serine/threonine-protein kinase SKY1 OS=Saccharomyces cerevisiae (strain ATCC 204508 / S288c) OX=559292 GN=SKY1 PE=1 SV=1	Q03656	SKY1	83 kDa		unknown	0	0	3	0
736	TRUE	Empty	Autophagy-related protein 27 OS=Saccharomyces cerevisiae (strain ATCC 204508 / S288c) OX=559292 GN=ATG27 PE=1 SV=2	P46989	ATG27	30 kDa		unknown	0	0	3	0
633	TRUE	Empty	Protein SLY1 OS=Saccharomyces cerevisiae (strain ATCC 204508 / S288c) OX=559292 GN=SLY1 PE=1 SV=1	P22213	SLY1	75 kDa		unknown	0	0	4	3
762	TRUE	Empty	Histone-lysine N-methyltransferase, H3 lysine-36 specific OS=Saccharomyces cerevisiae (strain ATCC 204508 / S288c) OX=559292 GN=SET2 PE=1 SV=2	P46995	SET2	84 kDa		unknown	2	0	2	4
599	TRUE	Empty	DnaJ homolog 1, mitochondrial OS=Saccharomyces cerevisiae (strain ATCC 204508 / S288c) OX=559292 GN=MDJ1 PE=1 SV=1	P35191	MDJ1	56 kDa		unknown	0	0	5	0
603	TRUE	Empty	Glucose-induced degradation protein 8 OS=Saccharomyces cerevisiae (strain ATCC 204508 / S288c) OX=559292 GN=GID8 PE=1 SV=1	P40208	GID8	52 kDa		unknown	0	4	5	0
659	TRUE	Empty	Phosphatidylinositol transfer protein CSR1 OS=Saccharomyces cerevisiae (strain ATCC 204508 / S288c) OX=559292 GN=CSR1 PE=1 SV=1	Q06705	CSR1	47 kDa		unknown	0	3	4	0
734	TRUE	Empty	2-methoxy-6-polyprenyl-1,4-benzoquinol methylase, mitochondrial OS=Saccharomyces cerevisiae (strain ATCC 204508 / S288c) OX=559292 GN=COQ5 PE=1 SV=1	P49017	COQ5	35 kDa		unknown	0	0	3	4
671	TRUE	Empty	Protein transport protein SSS1 OS=Saccharomyces cerevisiae (strain ATCC 204508 / S288c) OX=559292 GN=SSS1 PE=1 SV=2	P35179	SSS1	9 kDa		unknown	0	0	4	5
566	TRUE	Empty	5'-3' exoribonuclease 2 OS=Saccharomyces cerevisiae (strain ATCC 204508 / S288c) OX=559292 GN=RAT1 PE=1 SV=3	Q02792	RAT1	116 kDa	TRUE	unknown	0	0	6	7
808	TRUE	Empty	V-type proton ATPase subunit H OS=Saccharomyces cerevisiae (strain ATCC 204508 / S288c) OX=559292 GN=VMA13 PE=1 SV=1	P41807	VMA13	54 kDa		unknown	0	0	0	5
688	TRUE	Empty	tRNA(His) guanylyltransferase OS=Saccharomyces cerevisiae (strain ATCC 204508 / S288c) OX=559292 GN=THG1 PE=1 SV=1	P53215	THG1	28 kDa		unknown	0	0	4	4
649	TRUE	Empty	J protein JJJ1 OS=Saccharomyces cerevisiae (strain ATCC 204508 / S288c) OX=559292 GN=JJJ1 PE=1 SV=1	P53863	JJJ1	69 kDa		unknown	0	0	4	4
809	TRUE	Empty	Histone deacetylase HOS1 OS=Saccharomyces cerevisiae (strain ATCC 204508 / S288c) OX=559292 GN=HOS1 PE=1 SV=1	Q12214	HOS1	55 kDa		unknown	2	7	0	0
542	TRUE	Empty	THO complex subunit HPR1 OS=Saccharomyces cerevisiae (strain ATCC 204508 / S288c) OX=559292 GN=HPR1 PE=1 SV=2	P17629	HPR1	88 kDa		unknown	0	0	6	3
810	TRUE	Empty	Protein APA1 OS=Saccharomyces cerevisiae (strain ATCC 204508 / S288c) OX=559292 GN=APA1 PE=1 SV=4	P16550	APA1	36 kDa		unknown	7	6	0	0
575	TRUE	Empty	Anaphase-promoting complex subunit CDC23 OS=Saccharomyces cerevisiae (strain ATCC 204508 / S288c) OX=559292 GN=CDC23 PE=1 SV=1	P16522	CDC23	73 kDa		unknown	0	0	5	4
556	TRUE	Empty	GTP-binding protein RHO1 OS=Saccharomyces cerevisiae (strain ATCC 204508 / S288c) OX=559292 GN=RHO1 PE=1 SV=3	P06780	RHO1	23 kDa		unknown	0	0	6	3
811	TRUE	Empty	Protein DML1 OS=Saccharomyces cerevisiae (strain ATCC 204508 / S288c) OX=559292 GN=DML1 PE=3 SV=1	Q03652	DML1	55 kDa		unknown	6	3	0	0
812	TRUE	Empty	Metal resistance protein YCF1 OS=Saccharomyces cerevisiae (strain ATCC 204508 / S288c) OX=559292 GN=YCF1 PE=1 SV=2	P39109	YCF1	171 kDa		unknown	0	0	0	8
813	TRUE	Empty	Protein disulfide-isomerase MPD1 OS=Saccharomyces cerevisiae (strain ATCC 204508 / S288c) OX=559292 GN=MPD1 PE=1 SV=1	Q12404	MPD1	36 kDa		unknown	0	0	0	9
814	TRUE	Empty	Protein transport protein SEC31 OS=Saccharomyces cerevisiae (strain ATCC 204508 / S288c) OX=559292 GN=SEC31 PE=1 SV=3	P38968	SEC31	139 kDa		unknown	3	0	0	0
711	TRUE	Empty	ADP-ribosylation factor 1 OS=Saccharomyces cerevisiae (strain ATCC 204508 / S288c) OX=559292 GN=ARF1 PE=1 SV=3	P11076	ARF1	21 kDa		unknown	2	0	3	0
588	TRUE	Empty	Uncharacterized protein YFR016C OS=Saccharomyces cerevisiae (strain ATCC 204508 / S288c) OX=559292 GN=YFR016C PE=1 SV=1	P43597	YFR016C	138 kDa		unknown	6	0	5	2
651	TRUE	Empty	DNA repair protein RAD10 OS=Saccharomyces cerevisiae (strain ATCC 204508 / S288c) OX=559292 GN=RAD10 PE=1 SV=1	P06838	RAD10	24 kDa		unknown	0	0	4	0
679	TRUE	Empty	Glutamate--tRNA ligase, cytoplasmic OS=Saccharomyces cerevisiae (strain ATCC 204508 / S288c) OX=559292 GN=GUS1 PE=1 SV=3	P46655	GUS1	81 kDa		unknown	0	0	4	4
815	TRUE	Empty	ATP synthase subunit gamma, mitochondrial OS=Saccharomyces cerevisiae (strain ATCC 204508 / S288c) OX=559292 GN=ATP3 PE=1 SV=1	P38077	ATP3	34 kDa		unknown	0	3	0	0
816	TRUE	Empty	Ribonuclease 3 OS=Saccharomyces cerevisiae (strain ATCC 204508 / S288c) OX=559292 GN=RNT1 PE=1 SV=1	Q02555	RNT1	54 kDa		unknown	0	0	0	4
557	TRUE	Empty	Activator of SKN7 protein 10 OS=Saccharomyces cerevisiae (strain ATCC 204508 / S288c) OX=559292 GN=ASK10 PE=1 SV=2	P48361	ASK10	127 kDa		unknown	0	0	6	4
817	TRUE	Empty	DNA polymerase zeta catalytic subunit OS=Saccharomyces cerevisiae (strain ATCC 204508 / S288c) OX=559292 GN=REV3 PE=1 SV=1	sp|P14284|DPOZ_YEAST-DECOY		?		unknown	5	0	0	0
655	TRUE	Empty	Lanosterol 14-alpha demethylase OS=Saccharomyces cerevisiae (strain ATCC 204508 / S288c) OX=559292 GN=ERG11 PE=1 SV=1	P10614	ERG11	61 kDa		unknown	0	0	4	4
748	TRUE	Empty	Multiple RNA-binding domain-containing protein 1 OS=Saccharomyces cerevisiae (strain ATCC 204508 / S288c) OX=559292 GN=MRD1 PE=1 SV=1	Q06106	MRD1	101 kDa		unknown	0	0	2	5
764	TRUE	Empty	Small nuclear ribonucleoprotein-associated protein B OS=Saccharomyces cerevisiae (strain ATCC 204508 / S288c) OX=559292 GN=SMB1 PE=1 SV=1	P40018	SMB1	22 kDa		unknown	0	0	2	6
818	TRUE	Empty	AMP deaminase OS=Saccharomyces cerevisiae (strain ATCC 204508 / S288c) OX=559292 GN=AMD1 PE=1 SV=2	P15274	AMD1	93 kDa		unknown	5	6	0	0
596	TRUE	Empty	SWI5-dependent HO expression protein 2 OS=Saccharomyces cerevisiae (strain ATCC 204508 / S288c) OX=559292 GN=SHE2 PE=1 SV=1	P36068	SHE2	28 kDa		unknown	0	0	5	4
660	TRUE	Empty	37S ribosomal protein S23, mitochondrial OS=Saccharomyces cerevisiae (strain ATCC 204508 / S288c) OX=559292 GN=RSM23 PE=1 SV=3	Q01163	RSM23	51 kDa		unknown	0	0	4	4
576	TRUE	Empty	Glutaredoxin-2 OS=Saccharomyces cerevisiae (strain ATCC 204508 / S288c) OX=559292 GN=GRX2 PE=1 SV=3	P17695	GRX2	16 kDa		unknown	0	0	5	3
707	TRUE	Empty	Ubiquitin-binding protein CUE5 OS=Saccharomyces cerevisiae (strain ATCC 204508 / S288c) OX=559292 GN=CUE5 PE=1 SV=1	Q08412	CUE5	47 kDa		unknown	0	0	3	5
668	TRUE	Empty	37S ribosomal protein S5, mitochondrial OS=Saccharomyces cerevisiae (strain ATCC 204508 / S288c) OX=559292 GN=MRPS5 PE=1 SV=1	P33759	MRPS5	35 kDa		unknown	0	0	4	7
667	TRUE	Empty	Protein ERP1 OS=Saccharomyces cerevisiae (strain ATCC 204508 / S288c) OX=559292 GN=ERP1 PE=1 SV=1	Q05359	ERP1	25 kDa		unknown	0	0	4	4
665	TRUE	Empty	CDP-diacylglycerol--inositol 3-phosphatidyltransferase OS=Saccharomyces cerevisiae (strain ATCC 204508 / S288c) OX=559292 GN=PIS1 PE=1 SV=1	P06197	PIS1	25 kDa		unknown	0	0	4	4
739	TRUE	Empty	ARF guanine-nucleotide exchange factor 1 OS=Saccharomyces cerevisiae (strain ATCC 204508 / S288c) OX=559292 GN=GEA1 PE=1 SV=1	P47102	GEA1	159 kDa	TRUE	unknown	0	0	3	0
819	TRUE	Empty	mRNA transport regulator MTR2 OS=Saccharomyces cerevisiae (strain ATCC 204508 / S288c) OX=559292 GN=MTR2 PE=1 SV=1	P34232	MTR2	21 kDa		unknown	3	2	0	0
698	TRUE	Empty	Ubiquitin carboxyl-terminal hydrolase 15 OS=Saccharomyces cerevisiae (strain ATCC 204508 / S288c) OX=559292 GN=UBP15 PE=1 SV=1	P50101	UBP15	144 kDa		unknown	0	0	3	0
820	TRUE	Empty	Ubiquitin-conjugating enzyme E2 1 OS=Saccharomyces cerevisiae (strain ATCC 204508 / S288c) OX=559292 GN=UBC1 PE=1 SV=1	P21734	UBC1	24 kDa		unknown	4	0	0	0
663	TRUE	Empty	Regulator of Ty1 transposition protein 107 OS=Saccharomyces cerevisiae (strain ATCC 204508 / S288c) OX=559292 GN=RTT107 PE=1 SV=1	P38850	RTT107	123 kDa		unknown	0	0	4	0
821	TRUE	Empty	Lysophospholipase 1 OS=Saccharomyces cerevisiae (strain ATCC 204508 / S288c) OX=559292 GN=PLB1 PE=1 SV=2	P39105	PLB1	72 kDa		unknown	3	0	0	0
822	TRUE	Empty	Glutamate synthase [NADH] OS=Saccharomyces cerevisiae (strain ATCC 204508 / S288c) OX=559292 GN=GLT1 PE=1 SV=2	Q12680	GLT1	238 kDa		unknown	2	0	0	0
731	TRUE	Empty	Protein transport protein SEC23 OS=Saccharomyces cerevisiae (strain ATCC 204508 / S288c) OX=559292 GN=SEC23 PE=1 SV=1	P15303	SEC23	85 kDa		unknown	0	2	3	0
725	TRUE	Empty	Signal recognition particle subunit SRP72 OS=Saccharomyces cerevisiae (strain ATCC 204508 / S288c) OX=559292 GN=SRP72 PE=1 SV=2	P38688	SRP72	74 kDa		unknown	0	0	3	4
823	TRUE	Empty	SNF1 protein kinase subunit beta-1 OS=Saccharomyces cerevisiae (strain ATCC 204508 / S288c) OX=559292 GN=SIP1 PE=1 SV=2	P32578	SIP1	91 kDa		unknown	0	3	0	0
666	TRUE	Empty	37S ribosomal protein S9, mitochondrial OS=Saccharomyces cerevisiae (strain ATCC 204508 / S288c) OX=559292 GN=MRPS9 PE=1 SV=1	P38120	MRPS9	32 kDa		unknown	0	0	4	0
824	TRUE	Empty	Vacuolar protein sorting-associated protein 17 OS=Saccharomyces cerevisiae (strain ATCC 204508 / S288c) OX=559292 GN=VPS17 PE=1 SV=2	P32913	VPS17	63 kDa		unknown	0	0	0	3
825	TRUE	Empty	Proteasome subunit beta type-2 OS=Saccharomyces cerevisiae (strain ATCC 204508 / S288c) OX=559292 GN=PUP1 PE=1 SV=1	P25043	PUP1	28 kDa		unknown	0	0	0	4
826	TRUE	Empty	Heat shock protein 26 OS=Saccharomyces cerevisiae (strain ATCC 204508 / S288c) OX=559292 GN=HSP26 PE=1 SV=3	P15992	HSP26	24 kDa		unknown	3	3	0	0
653	TRUE	Empty	Exosome complex component SKI6 OS=Saccharomyces cerevisiae (strain ATCC 204508 / S288c) OX=559292 GN=SKI6 PE=1 SV=1	P46948	SKI6	28 kDa		unknown	0	0	4	0
827	TRUE	Empty	Proteasome subunit beta type-3 OS=Saccharomyces cerevisiae (strain ATCC 204508 / S288c) OX=559292 GN=PUP3 PE=1 SV=1	P25451	PUP3	23 kDa		unknown	4	0	0	2
746	TRUE	Empty	NADPH-dependent 1-acyldihydroxyacetone phosphate reductase OS=Saccharomyces cerevisiae (strain ATCC 204508 / S288c) OX=559292 GN=AYR1 PE=1 SV=1	P40471	AYR1	33 kDa		unknown	3	0	3	0
828	TRUE	Empty	Myosin light chain 1 OS=Saccharomyces cerevisiae (strain ATCC 204508 / S288c) OX=559292 GN=MLC1 PE=1 SV=1	P53141	MLC1	16 kDa		unknown	0	2	0	0
735	TRUE	Empty	Uncharacterized protein YCR016W OS=Saccharomyces cerevisiae (strain ATCC 204508 / S288c) OX=559292 GN=YCR016W PE=1 SV=2	P25617	YCR016W	34 kDa		unknown	0	0	3	3
829	TRUE	Empty	SIT4-associating protein SAP190 OS=Saccharomyces cerevisiae (strain ATCC 204508 / S288c) OX=559292 GN=SAP190 PE=1 SV=2	P36123	SAP190	117 kDa		unknown	0	0	0	5
830	TRUE	Empty	Cullin-8 OS=Saccharomyces cerevisiae (strain ATCC 204508 / S288c) OX=559292 GN=RTT101 PE=1 SV=1	P47050	RTT101	99 kDa		unknown	3	0	0	5
695	TRUE	Empty	IMP-specific 5'-nucleotidase 1 OS=Saccharomyces cerevisiae (strain ATCC 204508 / S288c) OX=559292 GN=ISN1 PE=1 SV=1	Q99312	ISN1	51 kDa		unknown	0	0	3	5
700	TRUE	Empty	Chromatin structure-remodeling complex protein RSC8 OS=Saccharomyces cerevisiae (strain ATCC 204508 / S288c) OX=559292 GN=RSC8 PE=1 SV=1	P43609	RSC8	63 kDa		unknown	0	0	3	5
619	TRUE	Empty	37S ribosomal protein MRP1, mitochondrial OS=Saccharomyces cerevisiae (strain ATCC 204508 / S288c) OX=559292 GN=MRP1 PE=1 SV=2	P10662	MRP1	37 kDa		unknown	0	0	4	3
831	TRUE	Empty	Mitochondrial acidic protein MAM33 OS=Saccharomyces cerevisiae (strain ATCC 204508 / S288c) OX=559292 GN=MAM33 PE=1 SV=1	P40513	MAM33	30 kDa		unknown	4	3	0	0
652	TRUE	Empty	Nucleoporin NUP133 OS=Saccharomyces cerevisiae (strain ATCC 204508 / S288c) OX=559292 GN=NUP133 PE=1 SV=1	P36161	NUP133	133 kDa		unknown	0	0	4	5
741	TRUE	Empty	SMY2 homolog 2 OS=Saccharomyces cerevisiae (strain ATCC 204508 / S288c) OX=559292 GN=SYH1 PE=1 SV=1	Q02875	SYH1	94 kDa		unknown	0	0	3	4
580	TRUE	Empty	Signal recognition particle subunit SRP68 OS=Saccharomyces cerevisiae (strain ATCC 204508 / S288c) OX=559292 GN=SRP68 PE=1 SV=1	P38687	SRP68	69 kDa		unknown	0	0	5	3
726	TRUE	Empty	Polyphosphatidylinositol phosphatase INP52 OS=Saccharomyces cerevisiae (strain ATCC 204508 / S288c) OX=559292 GN=INP52 PE=1 SV=1	P50942	INP52	133 kDa		unknown	0	0	3	0
832	TRUE	Empty	HMG2-induced ER-remodeling protein 1 OS=Saccharomyces cerevisiae (strain ATCC 204508 / S288c) OX=559292 GN=HER1 PE=1 SV=1	Q12276	HER1	139 kDa		unknown	0	4	0	0
833	TRUE	Empty	NAD(+) kinase OS=Saccharomyces cerevisiae (strain ATCC 204508 / S288c) OX=559292 GN=UTR1 PE=1 SV=2	P21373	UTR1	59 kDa		unknown	0	5	0	0
834	TRUE	Empty	Ribosomal RNA-processing protein 17 OS=Saccharomyces cerevisiae (strain ATCC 204508 / S288c) OX=559292 GN=RRP17 PE=1 SV=1	Q04031	RRP17	28 kDa		unknown	0	0	0	7
835	TRUE	Empty	Importin beta-like protein KAP122 OS=Saccharomyces cerevisiae (strain ATCC 204508 / S288c) OX=559292 GN=KAP122 PE=1 SV=1	P32767	KAP122	124 kDa		unknown	7	0	0	0
621	TRUE	Empty	DNA replication licensing factor MCM6 OS=Saccharomyces cerevisiae (strain ATCC 204508 / S288c) OX=559292 GN=MCM6 PE=1 SV=2	P53091	MCM6	113 kDa		unknown	0	0	4	0
691	TRUE	Empty	E3 ubiquitin-protein ligase RSP5 OS=Saccharomyces cerevisiae (strain ATCC 204508 / S288c) OX=559292 GN=RSP5 PE=1 SV=1	P39940	RSP5	92 kDa		unknown	0	0	3	0
750	TRUE	Empty	Importin alpha re-exporter OS=Saccharomyces cerevisiae (strain ATCC 204508 / S288c) OX=559292 GN=CSE1 PE=1 SV=2	P33307	CSE1	109 kDa		unknown	0	0	2	0
836	TRUE	Empty	Nonsense-mediated mRNA decay protein 5 OS=Saccharomyces cerevisiae (strain ATCC 204508 / S288c) OX=559292 GN=NMD5 PE=1 SV=2	P46970	NMD5	120 kDa		unknown	4	0	0	0
837	TRUE	Empty	Magnesium transporter ALR1 OS=Saccharomyces cerevisiae (strain ATCC 204508 / S288c) OX=559292 GN=ALR1 PE=1 SV=1	Q08269	ALR1	96 kDa		unknown	3	0	0	0
724	TRUE	Empty	Nucleoporin NUP120 OS=Saccharomyces cerevisiae (strain ATCC 204508 / S288c) OX=559292 GN=NUP120 PE=1 SV=1	P35729	NUP120	120 kDa		unknown	0	0	3	0
686	TRUE	Empty	Autophagy-related protein 3 OS=Saccharomyces cerevisiae (strain ATCC 204508 / S288c) OX=559292 GN=ATG3 PE=1 SV=1	P40344	ATG3	36 kDa		unknown	0	0	4	0
838	TRUE	Empty	Ferulic acid decarboxylase 1 OS=Saccharomyces cerevisiae (strain ATCC 204508 / S288c) OX=559292 GN=FDC1 PE=1 SV=1	Q03034	FDC1	56 kDa		unknown	3	0	0	0
839	TRUE	Empty	Small nuclear ribonucleoprotein Sm D3 OS=Saccharomyces cerevisiae (strain ATCC 204508 / S288c) OX=559292 GN=SMD3 PE=1 SV=1	P43321	SMD3	11 kDa		unknown	0	0	0	3
840	TRUE	Empty	60S acidic ribosomal protein P1-alpha OS=Saccharomyces cerevisiae (strain ATCC 204508 / S288c) OX=559292 GN=RPP1A PE=1 SV=4	P05318	RPP1A	11 kDa		unknown	3	0	0	0
841	TRUE	Empty	U6 snRNA-associated Sm-like protein LSm8 OS=Saccharomyces cerevisiae (strain ATCC 204508 / S288c) OX=559292 GN=LSM8 PE=1 SV=2	P47093	LSM8	12 kDa		unknown	3	0	0	0
842	TRUE	Empty	Increased sodium tolerance protein 2 OS=Saccharomyces cerevisiae (strain ATCC 204508 / S288c) OX=559292 GN=IST2 PE=1 SV=2	P38250	IST2	106 kDa		unknown	0	0	0	3
843	TRUE	Empty	Amidophosphoribosyltransferase OS=Saccharomyces cerevisiae (strain ATCC 204508 / S288c) OX=559292 GN=ADE4 PE=1 SV=2	P04046	ADE4	57 kDa		unknown	0	3	0	2
697	TRUE	Empty	Methionine aminopeptidase 2 OS=Saccharomyces cerevisiae (strain ATCC 204508 / S288c) OX=559292 GN=MAP2 PE=1 SV=4	P38174	MAP2	48 kDa		unknown	0	0	3	3
844	TRUE	Empty	Ubiquitin fusion degradation protein 1 OS=Saccharomyces cerevisiae (strain ATCC 204508 / S288c) OX=559292 GN=UFD1 PE=1 SV=1	P53044	UFD1	40 kDa		unknown	0	3	0	0
687	TRUE	Empty	Endopolyphosphatase OS=Saccharomyces cerevisiae (strain ATCC 204508 / S288c) OX=559292 GN=PPN1 PE=1 SV=1	Q04119	PPN1	78 kDa		unknown	0	0	4	4
714	TRUE	Empty	Ketol-acid reductoisomerase, mitochondrial OS=Saccharomyces cerevisiae (strain ATCC 204508 / S288c) OX=559292 GN=ILV5 PE=1 SV=1	P06168	ILV5	44 kDa		unknown	4	0	3	0
845	TRUE	Empty	t-SNARE VTI1 OS=Saccharomyces cerevisiae (strain ATCC 204508 / S288c) OX=559292 GN=VTI1 PE=1 SV=3	Q04338	VTI1	25 kDa		unknown	2	4	0	0
625	TRUE	Empty	Mediator of RNA polymerase II transcription subunit 20 OS=Saccharomyces cerevisiae (strain ATCC 204508 / S288c) OX=559292 GN=SRB2 PE=1 SV=1	P34162	SRB2	23 kDa		unknown	0	0	4	3
713	TRUE	Empty	GTPase-activating protein BEM2/IPL2 OS=Saccharomyces cerevisiae (strain ATCC 204508 / S288c) OX=559292 GN=BEM2 PE=1 SV=1	P39960	BEM2	245 kDa		unknown	0	0	3	4
684	TRUE	Empty	THO complex subunit 2 OS=Saccharomyces cerevisiae (strain ATCC 204508 / S288c) OX=559292 GN=THO2 PE=1 SV=1	P53552	THO2	184 kDa		unknown	0	0	4	3
598	TRUE	Empty	Bud site selection protein 21 OS=Saccharomyces cerevisiae (strain ATCC 204508 / S288c) OX=559292 GN=BUD21 PE=1 SV=1	Q08492	BUD21	24 kDa		unknown	0	0	5	2
743	TRUE	Empty	Putative uncharacterized oxidoreductase YGL039W OS=Saccharomyces cerevisiae (strain ATCC 204508 / S288c) OX=559292 GN=YGL039W PE=1 SV=1	P53183	YGL039W	38 kDa		unknown	4	0	3	0
846	TRUE	Empty	tRNA pseudouridine(27/28) synthase OS=Saccharomyces cerevisiae (strain ATCC 204508 / S288c) OX=559292 GN=PUS2 PE=1 SV=4	P53167	PUS2	42 kDa		unknown	0	4	0	0
664	TRUE	Empty	HSP70 co-chaperone SNL1 OS=Saccharomyces cerevisiae (strain ATCC 204508 / S288c) OX=559292 GN=SNL1 PE=1 SV=1	P40548	SNL1	18 kDa		unknown	0	0	4	0
847	TRUE	Empty	V-type ATPase assembly factor PKR1 OS=Saccharomyces cerevisiae (strain ATCC 204508 / S288c) OX=559292 GN=PKR1 PE=1 SV=1	Q03880	PKR1	14 kDa		unknown	0	0	0	4
848	TRUE	Empty	Uncharacterized protein YNR029C OS=Saccharomyces cerevisiae (strain ATCC 204508 / S288c) OX=559292 GN=YNR029C PE=1 SV=1	P53729	YNR029C	48 kDa		unknown	5	0	0	0
626	TRUE	Empty	Anaphase-promoting complex subunit 5 OS=Saccharomyces cerevisiae (strain ATCC 204508 / S288c) OX=559292 GN=APC5 PE=1 SV=1	Q08683	APC5	79 kDa		unknown	0	0	4	0
849	TRUE	Empty	MIOREX complex component 6 OS=Saccharomyces cerevisiae (strain ATCC 204508 / S288c) OX=559292 GN=MRX6 PE=1 SV=1	P48564	MRX6	61 kDa		unknown	0	4	0	0
681	TRUE	Empty	Assembly chaperone of RPL4 OS=Saccharomyces cerevisiae (strain ATCC 204508 / S288c) OX=559292 GN=ACL4 PE=1 SV=1	Q03771	ACL4	43 kDa		unknown	0	0	4	0
850	TRUE	Empty	Partitioning protein REP1 OS=Saccharomyces cerevisiae (strain ATCC 204508 / S288c) OX=559292 GN=REP1 PE=1 SV=1	P03871	REP1	43 kDa		unknown	0	0	0	5
851	TRUE	Empty	Nitrogen permease regulator 3 OS=Saccharomyces cerevisiae (strain ATCC 204508 / S288c) OX=559292 GN=NPR3 PE=1 SV=1	sp|P38742|NPR3_YEAST-DECOY		?		unknown	3	0	0	0
852	TRUE	Empty	Serine/threonine-protein kinase HRK1 OS=Saccharomyces cerevisiae (strain ATCC 204508 / S288c) OX=559292 GN=HRK1 PE=1 SV=1	Q08732	HRK1	86 kDa		unknown	0	0	0	4
853	TRUE	Empty	Endoplasmic reticulum transmembrane protein 3 OS=Saccharomyces cerevisiae (strain ATCC 204508 / S288c) OX=559292 GN=YET3 PE=1 SV=1	Q07451	YET3	23 kDa		unknown	0	0	0	4
682	TRUE	Empty	Eukaryotic translation initiation factor 1A OS=Saccharomyces cerevisiae (strain ATCC 204508 / S288c) OX=559292 GN=TIF11 PE=1 SV=1	P38912	TIF11	17 kDa		unknown	0	0	4	0
690	TRUE	Empty	Ubiquinone biosynthesis protein COQ9, mitochondrial OS=Saccharomyces cerevisiae (strain ATCC 204508 / S288c) OX=559292 GN=COQ9 PE=1 SV=1	Q05779	COQ9	30 kDa		unknown	0	0	4	3
854	TRUE	Empty	ADP,ATP carrier protein 2 OS=Saccharomyces cerevisiae (strain ATCC 204508 / S288c) OX=559292 GN=PET9 PE=1 SV=2	P18239	PET9	34 kDa	TRUE	unknown	0	0	0	3
767	TRUE	Empty	eIF-2-alpha kinase GCN2 OS=Saccharomyces cerevisiae (strain ATCC 204508 / S288c) OX=559292 GN=GCN2 PE=1 SV=3	P15442	GCN2	190 kDa		unknown	3	0	2	0
744	TRUE	Empty	37S ribosomal protein S17, mitochondrial OS=Saccharomyces cerevisiae (strain ATCC 204508 / S288c) OX=559292 GN=MRPS17 PE=1 SV=1	Q03246	MRPS17	28 kDa		unknown	0	0	3	3
855	TRUE	Empty	ADP-ribosylation factor-binding protein GGA2 OS=Saccharomyces cerevisiae (strain ATCC 204508 / S288c) OX=559292 GN=GGA2 PE=1 SV=1	P38817	GGA2	64 kDa		unknown	4	0	0	0
856	TRUE	Empty	Vacuolar import and degradation protein 28 OS=Saccharomyces cerevisiae (strain ATCC 204508 / S288c) OX=559292 GN=VID28 PE=1 SV=1	P40547	VID28	105 kDa		unknown	0	3	0	0
857	TRUE	Empty	Phosphoglycerate kinase OS=Saccharomyces cerevisiae (strain ATCC 204508 / S288c) OX=559292 GN=PGK1 PE=1 SV=2	sp|P00560|PGK_YEAST-DECOY		?		unknown	3	0	0	0
858	TRUE	Empty	Protein EBS1 OS=Saccharomyces cerevisiae (strain ATCC 204508 / S288c) OX=559292 GN=EBS1 PE=3 SV=1	sp|Q03466|EBS1_YEAST-DECOY		?		unknown	3	0	0	0
859	TRUE	Empty	GrpE protein homolog, mitochondrial OS=Saccharomyces cerevisiae (strain ATCC 204508 / S288c) OX=559292 GN=MGE1 PE=1 SV=1	P38523	MGE1	26 kDa		unknown	2	4	0	0
860	TRUE	Empty	General negative regulator of transcription subunit 3 OS=Saccharomyces cerevisiae (strain ATCC 204508 / S288c) OX=559292 GN=NOT3 PE=1 SV=2	P06102	NOT3	94 kDa		unknown	3	3	0	0
692	TRUE	Empty	Protein phosphatase PP2A regulatory subunit B OS=Saccharomyces cerevisiae (strain ATCC 204508 / S288c) OX=559292 GN=CDC55 PE=1 SV=2	Q00362	CDC55	60 kDa		unknown	0	0	3	3
761	TRUE	Empty	Inhibitory regulator protein BUD2/CLA2 OS=Saccharomyces cerevisiae (strain ATCC 204508 / S288c) OX=559292 GN=BUD2 PE=1 SV=2	P33314	BUD2	127 kDa		unknown	0	0	2	3
733	TRUE	Empty	Multifunctional tryptophan biosynthesis protein OS=Saccharomyces cerevisiae (strain ATCC 204508 / S288c) OX=559292 GN=TRP3 PE=1 SV=2	P00937	TRP3	53 kDa		unknown	0	0	3	4
861	TRUE	Empty	Actin-related protein 2 OS=Saccharomyces cerevisiae (strain ATCC 204508 / S288c) OX=559292 GN=ARP2 PE=1 SV=1	P32381	ARP2	44 kDa		unknown	3	3	0	0
862	TRUE	Empty	Trehalose synthase complex regulatory subunit TSL1 OS=Saccharomyces cerevisiae (strain ATCC 204508 / S288c) OX=559292 GN=TSL1 PE=1 SV=1	P38427	TSL1	123 kDa		unknown	0	0	0	3
863	TRUE	Empty	ER-derived vesicles protein ERV29 OS=Saccharomyces cerevisiae (strain ATCC 204508 / S288c) OX=559292 GN=ERV29 PE=1 SV=1	P53337	ERV29	35 kDa		unknown	0	0	0	4
635	TRUE	Empty	ATP-dependent RNA helicase DBP7 OS=Saccharomyces cerevisiae (strain ATCC 204508 / S288c) OX=559292 GN=DBP7 PE=1 SV=1	P36120	DBP7	83 kDa		unknown	0	0	4	0
630	TRUE	Empty	CAAX prenyl protease 1 OS=Saccharomyces cerevisiae (strain ATCC 204508 / S288c) OX=559292 GN=STE24 PE=1 SV=1	P47154	STE24	52 kDa		unknown	0	0	4	0
693	TRUE	Empty	Mitochondrial genome maintenance protein MGM101 OS=Saccharomyces cerevisiae (strain ATCC 204508 / S288c) OX=559292 GN=MGM101 PE=1 SV=1	P32787	MGM101	30 kDa		unknown	0	0	3	0
706	TRUE	Empty	DnaJ-related protein SCJ1 OS=Saccharomyces cerevisiae (strain ATCC 204508 / S288c) OX=559292 GN=SCJ1 PE=1 SV=2	P25303	SCJ1	42 kDa		unknown	0	0	3	0
864	TRUE	Empty	m7GpppN-mRNA hydrolase OS=Saccharomyces cerevisiae (strain ATCC 204508 / S288c) OX=559292 GN=DCP2 PE=1 SV=1	P53550	DCP2	109 kDa		unknown	3	0	0	0
723	TRUE	Empty	Glucan 1,3-beta-glucosidase OS=Saccharomyces cerevisiae (strain ATCC 204508 / S288c) OX=559292 GN=BGL2 PE=1 SV=1	P15703	BGL2	34 kDa		unknown	0	0	3	0
865	TRUE	Empty	Uncharacterized vacuolar membrane protein YNL115C OS=Saccharomyces cerevisiae (strain ATCC 204508 / S288c) OX=559292 GN=YNL115C PE=1 SV=1	P53925	YNL115C	74 kDa		unknown	0	0	0	3
738	TRUE	Empty	Glucose-induced degradation protein 7 OS=Saccharomyces cerevisiae (strain ATCC 204508 / S288c) OX=559292 GN=GID7 PE=1 SV=2	P25569	GID7	85 kDa		unknown	0	0	3	0
866	TRUE	Empty	Probable vacuolar amino acid transporter YPQ1 OS=Saccharomyces cerevisiae (strain ATCC 204508 / S288c) OX=559292 GN=YPQ1 PE=1 SV=1	Q12010	YPQ1	35 kDa		unknown	0	0	0	3
634	TRUE	Empty	Protein FMP52, mitochondrial OS=Saccharomyces cerevisiae (strain ATCC 204508 / S288c) OX=559292 GN=FMP52 PE=1 SV=1	P40008	FMP52	25 kDa		unknown	0	0	4	0
704	TRUE	Empty	Peroxiredoxin AHP1 OS=Saccharomyces cerevisiae (strain ATCC 204508 / S288c) OX=559292 GN=AHP1 PE=1 SV=4	P38013	AHP1	19 kDa		unknown	0	0	3	0
675	TRUE	Empty	Dolichyl-diphosphooligosaccharide--protein glycosyltransferase subunit WBP1 OS=Saccharomyces cerevisiae (strain ATCC 204508 / S288c) OX=559292 GN=WBP1 PE=1 SV=1	P33767	WBP1	49 kDa		unknown	0	0	4	0
867	TRUE	Empty	C-8 sterol isomerase OS=Saccharomyces cerevisiae (strain ATCC 204508 / S288c) OX=559292 GN=ERG2 PE=1 SV=1	P32352	ERG2	25 kDa		unknown	0	0	0	3
712	TRUE	Empty	tRNA (guanine(26)-N(2))-dimethyltransferase, mitochondrial OS=Saccharomyces cerevisiae (strain ATCC 204508 / S288c) OX=559292 GN=TRM1 PE=1 SV=1	P15565	TRM1	64 kDa		unknown	0	0	3	0
868	TRUE	Empty	Autophagy-related protein 2 OS=Saccharomyces cerevisiae (strain ATCC 204508 / S288c) OX=559292 GN=ATG2 PE=1 SV=1	P53855	ATG2	178 kDa		unknown	4	0	0	0
616	TRUE	Empty	Ribosome biogenesis protein MAK21 OS=Saccharomyces cerevisiae (strain ATCC 204508 / S288c) OX=559292 GN=MAK21 PE=1 SV=1	sp|Q12176|MAK21_YEAST-DECOY		?		unknown	0	0	5	0
701	TRUE	Empty	RING-box protein HRT1 OS=Saccharomyces cerevisiae (strain ATCC 204508 / S288c) OX=559292 GN=HRT1 PE=1 SV=1	Q08273	HRT1	14 kDa		unknown	0	0	3	0
869	TRUE	Empty	Replication factor C subunit 4 OS=Saccharomyces cerevisiae (strain ATCC 204508 / S288c) OX=559292 GN=RFC4 PE=1 SV=1	P40339	RFC4	36 kDa		unknown	0	0	0	3
650	TRUE	Empty	Protein translocation protein SEC63 OS=Saccharomyces cerevisiae (strain ATCC 204508 / S288c) OX=559292 GN=SEC63 PE=1 SV=2	P14906	SEC63	75 kDa		unknown	0	0	4	0
870	TRUE	Empty	Elongation factor 1-beta OS=Saccharomyces cerevisiae (strain ATCC 204508 / S288c) OX=559292 GN=EFB1 PE=1 SV=4	P32471	EFB1	23 kDa		unknown	4	0	0	0
871	TRUE	Empty	Regulatory protein ADR1 OS=Saccharomyces cerevisiae (strain ATCC 204508 / S288c) OX=559292 GN=ADR1 PE=1 SV=2	P07248	ADR1	151 kDa		unknown	5	0	0	0
872	TRUE	Empty	Restriction of telomere capping protein 1 OS=Saccharomyces cerevisiae (strain ATCC 204508 / S288c) OX=559292 GN=RTC1 PE=1 SV=2	Q08281	RTC1	149 kDa		unknown	0	0	0	5
873	TRUE	Empty	SWISS-PROT:P02768-1 Tax_Id=9606 Gene_Symbol=ALB Isoform 1 of Serum albumin precursor	P02768-1		69 kDa	TRUE	unknown	0	5	0	0
753	TRUE	Empty	Chitin biosynthesis protein CHS5 OS=Saccharomyces cerevisiae (strain ATCC 204508 / S288c) OX=559292 GN=CHS5 PE=1 SV=1	Q12114	CHS5	74 kDa		unknown	0	0	2	0
763	TRUE	Empty	Isoleucine--tRNA ligase, cytoplasmic OS=Saccharomyces cerevisiae (strain ATCC 204508 / S288c) OX=559292 GN=ILS1 PE=1 SV=1	P09436	ILS1	123 kDa		unknown	0	0	2	0
766	TRUE	Empty	Protein CSF1 OS=Saccharomyces cerevisiae (strain ATCC 204508 / S288c) OX=559292 GN=CSF1 PE=3 SV=1	Q12150	CSF1	338 kDa		unknown	0	0	2	0
760	TRUE	Empty	Pre-tRNA-processing protein PTA1 OS=Saccharomyces cerevisiae (strain ATCC 204508 / S288c) OX=559292 GN=PTA1 PE=1 SV=1	Q01329	PTA1	88 kDa		unknown	0	0	2	0
874	TRUE	Empty	COPII coat assembly protein SEC16 OS=Saccharomyces cerevisiae (strain ATCC 204508 / S288c) OX=559292 GN=SEC16 PE=1 SV=2	P48415	SEC16	242 kDa		unknown	2	0	0	0
875	TRUE	Empty	Nucleoporin NUP84 OS=Saccharomyces cerevisiae (strain ATCC 204508 / S288c) OX=559292 GN=NUP84 PE=1 SV=1	P52891	NUP84	84 kDa		unknown	2	0	0	2
751	TRUE	Empty	Zinc finger protein ZPR1 OS=Saccharomyces cerevisiae (strain ATCC 204508 / S288c) OX=559292 GN=ZPR1 PE=1 SV=1	P53303	ZPR1	55 kDa		unknown	2	0	2	0
876	TRUE	Empty	ATP-dependent 6-phosphofructokinase subunit beta OS=Saccharomyces cerevisiae (strain ATCC 204508 / S288c) OX=559292 GN=PFK2 PE=1 SV=4	P16862	PFK2	105 kDa		unknown	2	2	0	0
727	TRUE	Empty	General transcriptional corepressor CYC8 OS=Saccharomyces cerevisiae (strain ATCC 204508 / S288c) OX=559292 GN=CYC8 PE=1 SV=2	P14922	CYC8	107 kDa		unknown	0	0	3	2
680	TRUE	Empty	Protein CMS1 OS=Saccharomyces cerevisiae (strain ATCC 204508 / S288c) OX=559292 GN=CMS1 PE=1 SV=1	Q07897	CMS1	33 kDa		unknown	0	0	4	0
877	TRUE	Empty	MAP kinase kinase kinase SSK2 OS=Saccharomyces cerevisiae (strain ATCC 204508 / S288c) OX=559292 GN=SSK2 PE=1 SV=1	P53599	SSK2	181 kDa		unknown	0	0	0	3
878	TRUE	Empty	Protein SIP5 OS=Saccharomyces cerevisiae (strain ATCC 204508 / S288c) OX=559292 GN=SIP5 PE=1 SV=1	P40210	SIP5	56 kDa		unknown	0	0	0	3
879	TRUE	Empty	54S ribosomal protein L22, mitochondrial OS=Saccharomyces cerevisiae (strain ATCC 204508 / S288c) OX=559292 GN=MRPL22 PE=1 SV=2	P53881	MRPL22	35 kDa		unknown	0	0	0	2
752	TRUE	Empty	54S ribosomal protein L35, mitochondrial OS=Saccharomyces cerevisiae (strain ATCC 204508 / S288c) OX=559292 GN=MRPL35 PE=1 SV=1	Q06678	MRPL35	43 kDa		unknown	0	0	2	0
880	TRUE	Empty	Serine/threonine-protein phosphatase 4 regulatory subunit 3 OS=Saccharomyces cerevisiae (strain ATCC 204508 / S288c) OX=559292 GN=PSY2 PE=1 SV=1	P40164	PSY2	98 kDa		unknown	0	3	0	0
881	TRUE	Empty	Uncharacterized protein YLR363W-A OS=Saccharomyces cerevisiae (strain ATCC 204508 / S288c) OX=559292 GN=YLR363W-A PE=1 SV=1	Q3E747	YLR363W-A	10 kDa		unknown	3	0	0	0
882	TRUE	Empty	General transcription and DNA repair factor IIH subunit TFB1 OS=Saccharomyces cerevisiae (strain ATCC 204508 / S288c) OX=559292 GN=TFB1 PE=1 SV=1	P32776	TFB1	73 kDa		unknown	0	0	0	3
883	TRUE	Empty	RNA polymerase II transcription factor B subunit 3 OS=Saccharomyces cerevisiae (strain ATCC 204508 / S288c) OX=559292 GN=TFB3 PE=1 SV=1	Q03290	TFB3	38 kDa		unknown	3	0	0	0
884	TRUE	Empty	General negative regulator of transcription subunit 1 OS=Saccharomyces cerevisiae (strain ATCC 204508 / S288c) OX=559292 GN=CDC39 PE=1 SV=3	P25655	CDC39	240 kDa		unknown	6	0	0	0
885	TRUE	Empty	Protein BIM1 OS=Saccharomyces cerevisiae (strain ATCC 204508 / S288c) OX=559292 GN=BIM1 PE=1 SV=1	P40013	BIM1	38 kDa		unknown	0	2	0	0
886	TRUE	Empty	Pre-mRNA-splicing factor 8 OS=Saccharomyces cerevisiae (strain ATCC 204508 / S288c) OX=559292 GN=PRP8 PE=1 SV=1	P33334	PRP8	280 kDa		unknown	0	0	0	2
887	TRUE	Empty	Protein DOS2 OS=Saccharomyces cerevisiae (strain ATCC 204508 / S288c) OX=559292 GN=DOS2 PE=1 SV=1	P54858	DOS2	36 kDa		unknown	0	0	0	4
888	TRUE	Empty	Ribosomal lysine N-methyltransferase 2 OS=Saccharomyces cerevisiae (strain ATCC 204508 / S288c) OX=559292 GN=RKM2 PE=1 SV=1	Q03942	RKM2	56 kDa		unknown	0	2	0	0
710	TRUE	Empty	Pre-mRNA-splicing factor SNU114 OS=Saccharomyces cerevisiae (strain ATCC 204508 / S288c) OX=559292 GN=SNU114 PE=1 SV=1	P36048	SNU114	114 kDa		unknown	0	0	3	0
889	TRUE	Empty	Probable lipase MIL1 OS=Saccharomyces cerevisiae (strain ATCC 204508 / S288c) OX=559292 GN=MIL1 PE=1 SV=2	sp|P43564|MIL1_YEAST-DECOY		?		unknown	0	0	0	3
676	TRUE	Empty	NADPH-dependent aldehyde reductase ARI1 OS=Saccharomyces cerevisiae (strain ATCC 204508 / S288c) OX=559292 GN=ARI1 PE=1 SV=1	P53111	ARI1	38 kDa		unknown	0	0	4	0
593	TRUE	Empty	Phosphatidylinositol 4-kinase STT4 OS=Saccharomyces cerevisiae (strain ATCC 204508 / S288c) OX=559292 GN=STT4 PE=1 SV=1	P37297	STT4	215 kDa		unknown	0	0	5	0
890	TRUE	Empty	GTP-binding protein YPT52 OS=Saccharomyces cerevisiae (strain ATCC 204508 / S288c) OX=559292 GN=YPT52 PE=1 SV=1	P36018	YPT52	26 kDa		unknown	0	3	0	0
891	TRUE	Empty	Vacuolar protein sorting-associated protein 33 OS=Saccharomyces cerevisiae (strain ATCC 204508 / S288c) OX=559292 GN=VPS33 PE=1 SV=1	P20795	VPS33	79 kDa		unknown	0	0	0	2
759	TRUE	Empty	mRNA 3'-end-processing protein RNA15 OS=Saccharomyces cerevisiae (strain ATCC 204508 / S288c) OX=559292 GN=RNA15 PE=1 SV=1	P25299	RNA15	33 kDa		unknown	0	0	2	0
892	TRUE	Empty	Cell cycle protein kinase DBF2 OS=Saccharomyces cerevisiae (strain ATCC 204508 / S288c) OX=559292 GN=DBF2 PE=1 SV=3	P22204	DBF2	66 kDa		unknown	0	0	0	2
893	TRUE	Empty	Translation machinery-associated protein 64 OS=Saccharomyces cerevisiae (strain ATCC 204508 / S288c) OX=559292 GN=TMA64 PE=1 SV=1	Q04600	TMA64	64 kDa		unknown	0	0	0	3
757	TRUE	Empty	Nucleoporin NUP192 OS=Saccharomyces cerevisiae (strain ATCC 204508 / S288c) OX=559292 GN=NUP192 PE=1 SV=1	P47054	NUP192	192 kDa		unknown	0	0	2	0
740	TRUE	Empty	Ribosome assembly protein 3 OS=Saccharomyces cerevisiae (strain ATCC 204508 / S288c) OX=559292 GN=RSA3 PE=1 SV=1	Q05942	RSA3	25 kDa		unknown	0	0	3	0
765	TRUE	Empty	Importin subunit beta-5 OS=Saccharomyces cerevisiae (strain ATCC 204508 / S288c) OX=559292 GN=KAP114 PE=1 SV=1	P53067	KAP114	114 kDa		unknown	0	0	2	0
742	TRUE	Empty	Golgi apparatus membrane protein TVP15 OS=Saccharomyces cerevisiae (strain ATCC 204508 / S288c) OX=559292 GN=TVP15 PE=1 SV=1	Q03860	TVP15	16 kDa		unknown	0	0	3	0
894	TRUE	Empty	Protein SPT23 OS=Saccharomyces cerevisiae (strain ATCC 204508 / S288c) OX=559292 GN=SPT23 PE=1 SV=2	sp|P35210|SPT23_YEAST-DECOY		?		unknown	0	0	0	2
895	TRUE	Empty	Very-long-chain enoyl-CoA reductase OS=Saccharomyces cerevisiae (strain ATCC 204508 / S288c) OX=559292 GN=TSC13 PE=1 SV=1	Q99190	TSC13	37 kDa		unknown	0	0	0	2
896	TRUE	Empty	Cop9 signalosome complex subunit 12 OS=Saccharomyces cerevisiae (strain ATCC 204508 / S288c) OX=559292 GN=CSN12 PE=1 SV=1	P47130	CSN12	49 kDa		unknown	0	0	0	3
897	TRUE	Empty	Probable phosphatidylinositol 3,4,5-trisphosphate 3-phosphatase TEP1 OS=Saccharomyces cerevisiae (strain ATCC 204508 / S288c) OX=559292 GN=TEP1 PE=4 SV=1	P53916	TEP1	50 kDa		unknown	0	3	0	0
898	TRUE	Empty	COPII coat assembly protein SEC16 OS=Saccharomyces cerevisiae (strain ATCC 204508 / S288c) OX=559292 GN=SEC16 PE=1 SV=2	sp|P48415|SEC16_YEAST-DECOY		?		unknown	3	0	0	0
715	TRUE	Empty	Beta-glucan synthesis-associated protein SKN1 OS=Saccharomyces cerevisiae (strain ATCC 204508 / S288c) OX=559292 GN=SKN1 PE=1 SV=1	P33336	SKN1	86 kDa		unknown	0	0	3	0
899	TRUE	Empty	Signal recognition particle subunit SRP21 OS=Saccharomyces cerevisiae (strain ATCC 204508 / S288c) OX=559292 GN=SRP21 PE=1 SV=3	P32342	SRP21	18 kDa		unknown	0	0	0	3
721	TRUE	Empty	37S ribosomal protein MRP4, mitochondrial OS=Saccharomyces cerevisiae (strain ATCC 204508 / S288c) OX=559292 GN=MRP4 PE=1 SV=1	P32902	MRP4	44 kDa		unknown	0	0	3	0
745	TRUE	Empty	Vacuolar transporter chaperone 2 OS=Saccharomyces cerevisiae (strain ATCC 204508 / S288c) OX=559292 GN=VTC2 PE=1 SV=1	P43585	VTC2	95 kDa		unknown	0	0	3	0
900	TRUE	Empty	Protein MON2 OS=Saccharomyces cerevisiae (strain ATCC 204508 / S288c) OX=559292 GN=MON2 PE=1 SV=1	P48563	MON2	187 kDa		unknown	0	0	0	2
729	TRUE	Empty	ATP-dependent RNA helicase ROK1 OS=Saccharomyces cerevisiae (strain ATCC 204508 / S288c) OX=559292 GN=ROK1 PE=1 SV=1	P45818	ROK1	64 kDa		unknown	0	0	3	0
901	TRUE	Empty	Cell cycle serine/threonine-protein kinase CDC5/MSD2 OS=Saccharomyces cerevisiae (strain ATCC 204508 / S288c) OX=559292 GN=CDC5 PE=1 SV=1	P32562	CDC5	81 kDa		unknown	0	0	0	3
902	TRUE	Empty	Transcription initiation factor TFIID subunit 6 OS=Saccharomyces cerevisiae (strain ATCC 204508 / S288c) OX=559292 GN=TAF6 PE=1 SV=1	P53040	TAF6	58 kDa		unknown	0	0	0	2
903	TRUE	Empty	RHO1 GDP-GTP exchange protein 2 OS=Saccharomyces cerevisiae (strain ATCC 204508 / S288c) OX=559292 GN=ROM2 PE=1 SV=1	P51862	ROM2	153 kDa		unknown	0	0	0	3
904	TRUE	Empty	ATP-dependent helicase FUN30 OS=Saccharomyces cerevisiae (strain ATCC 204508 / S288c) OX=559292 GN=FUN30 PE=1 SV=1	P31380	FUN30	129 kDa		unknown	3	0	0	0
905	TRUE	Empty	Kinesin-like protein KIP3 OS=Saccharomyces cerevisiae (strain ATCC 204508 / S288c) OX=559292 GN=KIP3 PE=1 SV=1	P53086	KIP3	91 kDa		unknown	0	0	0	2
906	TRUE	Empty	37S ribosomal protein S18, mitochondrial OS=Saccharomyces cerevisiae (strain ATCC 204508 / S288c) OX=559292 GN=MRPS18 PE=1 SV=2	P42847	MRPS18	25 kDa		unknown	0	0	0	4
758	TRUE	Empty	Low-affinity phosphate transporter PHO91 OS=Saccharomyces cerevisiae (strain ATCC 204508 / S288c) OX=559292 GN=PHO91 PE=1 SV=2	P27514	PHO91	99 kDa		unknown	0	0	2	0
907	TRUE	Empty	Kinetochore protein SLK19 OS=Saccharomyces cerevisiae (strain ATCC 204508 / S288c) OX=559292 GN=SLK19 PE=1 SV=1	Q08581	SLK19	95 kDa		unknown	2	0	0	0
908	TRUE	Empty	Serine/threonine-protein kinase PKH3 OS=Saccharomyces cerevisiae (strain ATCC 204508 / S288c) OX=559292 GN=PKH3 PE=1 SV=1	Q03306	PKH3	100 kDa		unknown	0	0	0	2
754	TRUE	Empty	Anthranilate synthase component 1 OS=Saccharomyces cerevisiae (strain ATCC 204508 / S288c) OX=559292 GN=TRP2 PE=1 SV=4	P00899	TRP2	57 kDa		unknown	0	0	2	0
909	TRUE	Empty	WD repeat-containing protein YPL247C OS=Saccharomyces cerevisiae (strain ATCC 204508 / S288c) OX=559292 GN=YPL247C PE=1 SV=1	sp|Q12523|YP247_YEAST-DECOY		?		unknown	2	0	0	0
910	TRUE	Empty	Citrate synthase, mitochondrial OS=Saccharomyces cerevisiae (strain ATCC 204508 / S288c) OX=559292 GN=CIT1 PE=1 SV=2	P00890	CIT1	53 kDa		unknown	2	0	0	0
911	TRUE	Empty	Trafficking protein particle complex II-specific subunit 120 OS=Saccharomyces cerevisiae (strain ATCC 204508 / S288c) OX=559292 GN=TRS120 PE=1 SV=1	Q04183	TRS120	148 kDa		unknown	0	0	0	2
747	TRUE	Empty	U3 small nucleolar RNA-associated protein 7 OS=Saccharomyces cerevisiae (strain ATCC 204508 / S288c) OX=559292 GN=UTP7 PE=1 SV=1	P40055	UTP7	62 kDa		unknown	0	0	3	0
912	TRUE	Empty	Transcription factor SPT8 OS=Saccharomyces cerevisiae (strain ATCC 204508 / S288c) OX=559292 GN=SPT8 PE=1 SV=1	P38915	SPT8	66 kDa		unknown	0	2	0	0
913	TRUE	Empty	Golgi SNAP receptor complex member 1 OS=Saccharomyces cerevisiae (strain ATCC 204508 / S288c) OX=559292 GN=GOS1 PE=1 SV=1	P38736	GOS1	25 kDa		unknown	0	0	0	2
914	TRUE	Empty	Antiviral helicase SLH1 OS=Saccharomyces cerevisiae (strain ATCC 204508 / S288c) OX=559292 GN=SLH1 PE=1 SV=2	P53327	SLH1	225 kDa		unknown	0	0	0	2
915	TRUE	Empty	Protein YIM1 OS=Saccharomyces cerevisiae (strain ATCC 204508 / S288c) OX=559292 GN=YIM1 PE=1 SV=2	P28625	YIM1	42 kDa		unknown	2	0	0	0
916	TRUE	Empty	Transcription factor SPN1 OS=Saccharomyces cerevisiae (strain ATCC 204508 / S288c) OX=559292 GN=SPN1 PE=1 SV=1	Q06505	SPN1	46 kDa		unknown	2	0	0	0

## Sheet: Extended Data Fig 4b (2)
Source Data Extended Data Figure 4b: Normalized mass spectrometry counts (to MW of protein) and statistical analysis (paired two-sided t-test).
Accession Number	Alternate ID	C_1	C_2	E_1	E_2	nC	nE	meanC	meanE	stdC	stdE	fold	T	DF	varRatio	pVal	Bonferroni	BH	log	log2fold
P0CS90	SSC1	0.00144614	0.00142582	0.000824246	0.000817399	2	2	0.00143598	0.000820822	1.43688e-05	4.84134e-06	-1.74944	-57.3765	2	8.80859	0.000303623	0.269921	0.00870712	3.51767	-0.806896
P39076	CCT2	0.00423104	0.00415963	0.00213894	0.0022134	2	2	0.00419534	0.00217617	5.04935e-05	5.26495e-05	-1.92785	-39.1443	2	1.08722	0.000651987	0.579616	0.0165605	3.18576	-0.946996
P38249	RPG1	0.000933419	0.000920303	0.0015517	0.00151396	2	2	0.000926861	0.00153283	9.27438e-06	2.66861e-05	1.65379	30.3335	2	8.27944	0.00108504	0.964603	0.0253843	2.96455	0.725777
P08566	ARO1	6.82233e-05	4.56692e-05	0.000404077	0.000389305	2	2	5.69463e-05	0.000396691	1.59482e-05	1.04449e-05	6.96606	25.2029	2	2.33138	0.00157063	1	0.0331069	2.80393	2.80034
P16521	YEF3	0.00203788	0.00197506	0.00107205	0.00110937	2	2	0.00200647	0.00109071	4.44183e-05	2.63883e-05	-1.8396	-25.0666	2	2.83336	0.00158772	1	0.0331069	2.79923	-0.87939
P47006	RPA34	0.00203407	0.00207203	0.00316088	0.003084	2	2	0.00205305	0.00312244	2.68431e-05	5.43606e-05	1.52088	24.9452	2	4.10114	0.00160317	1	0.0331069	2.79502	0.604908
P10964	RPA190	0.000231079	0.000214842	0.000511276	0.000529074	2	2	0.00022296	0.000520175	1.14816e-05	1.25849e-05	2.33304	24.6735	2	1.20142	0.00163859	1	0.0331069	2.78553	1.22221
P04456	RPL25	0.0114914	0.0116552	0.00960117	0.00961998	2	2	0.0115733	0.00961058	0.000115816	1.33022e-05	-1.20422	-23.8095	2	75.8044	0.00175936	1	0.0341416	2.75465	-0.2681
P10962	MAK16	0.000265313	0.000296004	0.000745065	0.000771001	2	2	0.000280658	0.000758033	2.17018e-05	1.83396e-05	2.70091	23.7604	2	1.40028	0.00176661	1	0.0341416	2.75286	1.43344
P40327	RPT2	0.00214416	0.00206599	0.00119431	0.00118439	2	2	0.00210507	0.00118935	5.5278e-05	7.01501e-06	-1.76993	-23.2411	2	62.0938	0.00184622	1	0.0349211	2.73372	-0.823692
P40362	UTP18	0.000108537	0.000121093	0.000295563	0.000305851	2	2	0.000114815	0.000300707	8.87802e-06	7.2752e-06	2.61906	22.9037	2	1.48916	0.00190086	1	0.0352056	2.72105	1.38905
P07256	COR1	0.000859614	0.000852491	0.000487679	0.000454189	2	2	0.000856053	0.000470934	5.03639e-06	2.36804e-05	-1.81778	-22.4964	2	22.1075	0.0019701	1	0.0357432	2.70551	-0.862175
Q12460	NOP56	0.000754047	0.000841274	0.00179671	0.00177072	2	2	0.000797661	0.00178371	6.16789e-05	1.83788e-05	2.23618	21.6674	2	11.2626	0.00212325	1	0.0366341	2.673	1.16104
P39744	NOC2	0.000320317	0.000357371	0.000832622	0.000861606	2	2	0.000338844	0.000847114	2.6201e-05	2.04948e-05	2.50001	21.6087	2	1.63437	0.00213477	1	0.0366341	2.67065	1.32194
P16140	VMA2	0.00181145	0.0017454	0.000420413	0.000522057	2	2	0.00177842	0.000471235	4.67004e-05	7.18733e-05	-3.77397	-21.5679	2	2.36861	0.00214283	1	0.0366341	2.66901	-1.91608
Q12220	DIP2	0.000292845	0.000326721	0.000644104	0.000642721	2	2	0.000309783	0.000643412	2.39539e-05	9.77867e-07	2.07697	19.6807	2	600.058	0.00257182	1	0.0408057	2.58976	1.05448
P32563	VPH1	0.000198985	0.000166502	0.000634998	0.000604535	2	2	0.000182743	0.000619766	2.29686e-05	2.1541e-05	3.39146	19.6271	2	1.13693	0.00258582	1	0.0408057	2.5874	1.7619
P39077	CCT3	0.0048161	0.00465077	0.00252105	0.00235221	2	2	0.00473344	0.00243663	0.000116906	0.000119392	-1.94262	-19.4389	2	1.04297	0.00263595	1	0.0408057	2.57906	-0.958003
Q03532	HAS1	0.0014662	0.0014956	0.0028234	0.00296595	2	2	0.0014809	0.00289468	2.0786e-05	0.000100799	1.95467	19.4265	2	23.5166	0.0026393	1	0.0408057	2.57851	0.966928
P40495	LYS12	0.000537259	0.000532807	0.000792478	0.000820064	2	2	0.000535033	0.000806271	3.14774e-06	1.95066e-05	1.50696	19.4134	2	38.403	0.00264285	1	0.0408057	2.57793	0.591637
Q06078	UTP21	0.000159188	0.000126859	0.000487679	0.000504655	2	2	0.000143023	0.000496167	2.286e-05	1.20041e-05	3.46913	19.3423	2	3.62656	0.00266224	1	0.0408057	2.57475	1.79457
Q04067	TIF35	0.00084729	0.00077343	0.00165181	0.00170932	2	2	0.00081036	0.00168056	5.22269e-05	4.0659e-05	2.07385	18.5934	2	1.64997	0.00288006	1	0.0409244	2.5406	1.05231
P25582	SPB1	0.000945177	0.000915762	0.00297179	0.00320666	2	2	0.00093047	0.00308923	2.07996e-05	0.000166078	3.32007	18.2401	2	63.755	0.00299223	1	0.0409244	2.52401	1.73121
P38883	RIX1	0.00205846	0.00214348	0.00089688	0.000783085	2	2	0.00210097	0.000839983	6.01143e-05	8.04652e-05	-2.50121	-17.7548	2	1.79168	0.00315725	1	0.0419448	2.50069	-1.32262
P42943	CCT7	0.00374091	0.00359645	0.00195071	0.00180835	2	2	0.00366868	0.00187953	0.000102152	0.000100669	-1.95191	-17.6422	2	1.02967	0.00319748	1	0.0419448	2.49519	-0.964889
Q06103	RPN7	0.00248528	0.00244656	0.00149289	0.00159636	2	2	0.00246592	0.00154463	2.73757e-05	7.31599e-05	-1.59645	-16.6796	2	7.14195	0.00357517	1	0.0454046	2.4467	-0.674869
Q12449	AHA1	0.00110207	0.00116125	0.0016256	0.00161748	2	2	0.00113166	0.00162154	4.18446e-05	5.73576e-06	1.43289	16.4031	2	53.2226	0.00369604	1	0.0462786	2.43226	0.518926
P38934	BFR1	0.000217074	0.000145311	0.00119703	0.00110107	2	2	0.000181193	0.00114905	5.07442e-05	6.78568e-05	6.34158	16.1539	2	1.78819	0.00381029	1	0.0470464	2.41904	2.66484
P04147	PAB1	0.0015297	0.00158177	0.00198119	0.00197131	2	2	0.00155573	0.00197625	3.68235e-05	6.99046e-06	1.2703	15.8667	2	27.7484	0.00394864	1	0.0477125	2.40355	0.345172
P05030	PMA1	0.000119391	0.000159842	0.000829054	0.000756982	2	2	0.000139616	0.000793018	2.86034e-05	5.09621e-05	5.67997	15.8118	2	3.17438	0.00397595	1	0.0477125	2.40056	2.50588
P47057	SNX4	0.00248528	0.00244656	0.00174171	0.00164785	2	2	0.00246592	0.00169478	2.73757e-05	6.63665e-05	-1.45501	-15.1907	2	5.87718	0.00430558	1	0.0490725	2.36597	-0.541028
Q08208	NOP12	0.000367356	0.000461083	0.00112541	0.00111606	2	2	0.00041422	0.00112074	6.62748e-05	6.6103e-06	2.70566	15.0017	2	100.521	0.00441404	1	0.0496719	2.35516	1.43598
P42846	KRI1	0.000276848	0.000231655	0.000600763	0.000585107	2	2	0.000254252	0.000592935	3.19563e-05	1.10707e-05	2.33208	14.1625	2	8.33226	0.00494864	1	0.0543128	2.30551	1.22162
P39079	CCT6	0.00314396	0.00301924	0.00158496	0.0013878	2	2	0.0030816	0.00148638	8.81889e-05	0.000139409	-2.07323	-13.6758	2	2.49893	0.00530427	1	0.0566793	2.27537	-1.05188
P38712	RRP3	0.000127919	0.00023786	0.00100148	0.000946228	2	2	0.00018289	0.000973855	7.77404e-05	3.90711e-05	5.32483	12.8565	2	3.95898	0.00599567	1	0.0619785	2.22216	2.41273
P40582	GTT1	0.000530626	0.000592008	0.000993419	0.001028	2	2	0.000561317	0.00101071	4.34037e-05	2.44527e-05	1.8006	12.7572	2	3.15063	0.00608844	1	0.0622141	2.21549	0.848482
P53145	LSG1	0.00238782	0.00251806	0.00163673	0.00162457	2	2	0.00245294	0.00163065	9.20968e-05	8.59521e-06	-1.50427	-12.5722	2	114.809	0.00626731	1	0.062448	2.20292	-0.589063
Q06010	STE23	0.00115344	0.00133202	0.000123986	0.000106918	2	2	0.00124273	0.000115452	0.000126276	1.20687e-05	-10.764	-12.5675	2	109.477	0.0062719	1	0.062448	2.2026	-3.42814
Q07896	NOC3	0.000408442	0.000350531	0.000962524	0.000896427	2	2	0.000379487	0.000929475	4.09495e-05	4.67377e-05	2.4493	12.5171	2	1.30268	0.00632207	1	0.062448	2.19914	1.29237
Q03862	ARX1	0.00521646	0.00545103	0.00386392	0.00388196	2	2	0.00533374	0.00387294	0.000165863	1.27604e-05	-1.37718	-12.4187	2	168.956	0.00642169	1	0.062735	2.19235	-0.46172
Q08004	BUD20	0.00728912	0.00701062	0.00385009	0.0033201	2	2	0.00714987	0.0035851	0.000196932	0.000374764	-1.99433	-11.9081	2	3.62145	0.00697833	1	0.064116	2.15625	-0.995906
P34216	EDE1	0.00215062	0.00197597	0.000742822	0.000584865	2	2	0.00206329	0.000663843	0.000123491	0.000111692	-3.10811	-11.886	2	1.22243	0.00700402	1	0.064116	2.15465	-1.63604
P39078	CCT4	0.00271717	0.00293963	0.00151349	0.00147916	2	2	0.0028284	0.00149632	0.000157299	2.4271e-05	-1.89023	-11.8361	2	42.003	0.00706262	1	0.064116	2.15103	-0.918563
Q12499	NOP58	0.00054459	0.00056085	0.00115503	0.00106243	2	2	0.00055272	0.00110873	1.14975e-05	6.54759e-05	2.00595	11.8283	2	32.4308	0.0070718	1	0.064116	2.15047	1.00429
P39968	VAC8	0.000189509	0.000169145	0.000309637	0.000320416	2	2	0.000179327	0.000315027	1.43996e-05	7.62164e-06	1.75671	11.7791	2	3.56948	0.00713039	1	0.064116	2.14689	0.812879
P07264	LEU1	0.010412	0.00975781	0.0049902	0.00434238	2	2	0.0100849	0.00466629	0.000462579	0.000458078	-2.16122	-11.771	2	1.01975	0.00714002	1	0.064116	2.1463	-1.11185
P53235	YGR054W	0.0005381	0.00045026	0.00116768	0.00110171	2	2	0.00049418	0.0011347	6.21122e-05	4.66476e-05	2.29612	11.6613	2	1.77294	0.00727362	1	0.0646625	2.13825	1.1992
Q07845	GRC3	0.000895431	0.000999013	0.000169333	0.000245318	2	2	0.000947222	0.000207326	7.32437e-05	5.37299e-05	-4.56877	-11.5191	2	1.85827	0.00745224	1	0.0654049	2.12771	-2.1918
P35178	RRP1	0.00036179	0.000403642	0.00147781	0.00168218	2	2	0.000382716	0.00158	2.95934e-05	0.000144511	4.12838	11.4786	2	23.8457	0.00750427	1	0.0654049	2.12469	2.04558
P40991	NOP2	0.00136447	0.00144619	0.00379693	0.00425352	2	2	0.00140533	0.00402522	5.77877e-05	0.000322861	2.86426	11.2963	2	31.2147	0.00774567	1	0.0654699	2.11094	1.51816
Q06205	FPR4	0.000596954	0.000787101	0.0033805	0.00298205	2	2	0.000692028	0.00318128	0.000134454	0.000281745	4.59703	11.2765	2	4.39098	0.00777259	1	0.0654699	2.10943	2.2007
P28274	URA7	0.000624506	0.000614778	0.00090033	0.000854031	2	2	0.000619642	0.000877181	6.87902e-06	3.27378e-05	1.41563	10.8874	2	22.6489	0.00833096	1	0.0670893	2.07931	0.50144
P46682	APL6	0.000129773	5.79138e-05	0.000530085	0.000493684	2	2	9.38432e-05	0.000511885	5.08119e-05	2.57396e-05	5.45468	10.3793	2	3.89697	0.00915515	1	0.069123	2.03833	2.44749
P28007	GAR1	0.000341117	0.000380577	0.00058057	0.00060078	2	2	0.000360847	0.000590675	2.79023e-05	1.42906e-05	1.63691	10.368	2	3.81226	0.00917493	1	0.069123	2.0374	0.710978
P40075	SCS2	0.000530626	0.000789344	0.00216746	0.002056	2	2	0.000659985	0.00211173	0.000182941	7.88133e-05	3.19967	10.3068	2	5.38796	0.00928261	1	0.0693465	2.03233	1.67792
P06634	DED1	0.0022431	0.00222003	0.00199505	0.0019498	2	2	0.00223157	0.00197243	1.63134e-05	3.19935e-05	-1.13138	-10.2047	2	3.84623	0.00946664	1	0.070132	2.0238	-0.178085
Q04660	ERB1	0.000726727	0.000608095	0.00151074	0.00164561	2	2	0.000667411	0.00157818	8.38853e-05	9.53678e-05	2.36463	10.141	2	1.2925	0.00958424	1	0.0704164	2.01844	1.24161
P32589	SSE1	0.00217074	0.00224886	0.00174171	0.00167126	2	2	0.0022098	0.00170648	5.52385e-05	4.98153e-05	-1.29494	-9.56935	2	1.22958	0.0107446	1	0.0762261	1.96881	-0.37289
P04050	RPO21	0.000708883	0.000735385	0.000482599	0.000433688	2	2	0.000722134	0.000458143	1.87396e-05	3.45851e-05	-1.57622	-9.49108	2	3.4061	0.0109197	1	0.0762261	1.96179	-0.656468
P53254	UTP22	0.000102335	0.000114173	0.000313508	0.000360468	2	2	0.000108254	0.000336988	8.3707e-06	3.32058e-05	3.11294	9.4461	2	15.7364	0.0110222	1	0.0762261	1.95773	1.63828
Q08951	APL5	8.92642e-05	0.000149385	0.000501352	0.000565968	2	2	0.000119325	0.00053366	4.2512e-05	4.56906e-05	4.47234	9.38899	2	1.15513	0.0111545	1	0.0762261	1.95255	2.16103
P39923	NPR2	0.000886903	0.000951441	0.000627015	0.000612795	2	2	0.000919172	0.000619905	4.56353e-05	1.00551e-05	-1.48276	-9.05689	2	20.5981	0.0119726	1	0.0788416	1.92181	-0.568288
P38789	SSF1	0.000183678	0.000204926	0.000468922	0.00053377	2	2	0.000194302	0.000501346	1.50243e-05	4.58544e-05	2.58024	8.99892	2	9.31474	0.0121245	1	0.079015	1.91634	1.3675
Q06214	JIP5	0.000217074	0.000193748	0.00039901	0.000367022	2	2	0.000205411	0.000383016	1.64941e-05	2.26189e-05	1.86463	8.97227	2	1.88056	0.0121953	1	0.079015	1.91381	0.898889
Q06287	EMG1	0.000426396	0.000380577	0.00113211	0.000991286	2	2	0.000403486	0.0010617	3.23991e-05	9.9578e-05	2.63131	8.88929	2	9.44627	0.0124198	1	0.079015	1.90588	1.39578
P38803	IPI1	0.00131958	0.00154234	0.000449178	0.000398412	2	2	0.00143096	0.000423795	0.000157511	3.58969e-05	-3.37654	-8.81679	2	19.2533	0.0126211	1	0.079015	1.8989	-1.75555
P39743	RVS167	0.000270319	0.000251324	0.000736119	0.000856961	2	2	0.000260822	0.00079654	1.34313e-05	8.54486e-05	3.05397	8.75884	2	40.4738	0.0127854	1	0.0791214	1.89329	1.61068
Q12019	MDN1	0.000666367	0.000738686	0.000340241	0.00028889	2	2	0.000702527	0.000314566	5.1137e-05	3.63105e-05	-2.23332	-8.74816	2	1.98339	0.0128161	1	0.0791214	1.89225	-1.15919
P47079	CCT8	0.00489117	0.00438277	0.00243839	0.00244188	2	2	0.00463697	0.00244014	0.000359496	2.46475e-06	-1.90029	-8.64188	2	21273.7	0.013127	1	0.0804822	1.88183	-0.926221
Q06218	DBP9	0.000105345	0	0.000502022	0.000519498	2	2	5.26724e-05	0.00051076	7.44901e-05	1.23571e-05	9.69691	8.57966	2	36.338	0.0133143	1	0.0810713	1.87568	3.27753
P42945	UTP10	9.55127e-05	0.000106561	0.000451103	0.000378491	2	2	0.000101037	0.000414797	7.81266e-06	5.13441e-05	4.10539	8.54381	2	43.19	0.013424	1	0.0811834	1.87212	2.03752
Q04225	RRB1	0.000502698	0.000420637	0.00102669	0.00115097	2	2	0.000461668	0.00108883	5.80259e-05	8.78761e-05	2.35847	8.42256	2	2.2935	0.0138053	1	0.0829249	1.85995	1.23785
P32558	SPT16	0.00300985	0.00315655	0.00237692	0.00226883	2	2	0.0030832	0.00232287	0.000103728	7.64341e-05	-1.32732	-8.34524	2	1.8417	0.0140569	1	0.0835013	1.85211	-0.408518
P38820	UBA4	0.00531167	0.00516497	0.00865878	0.00957814	2	2	0.00523832	0.00911846	0.000103737	0.000650087	1.74072	8.33549	2	39.2712	0.0140891	1	0.0835013	1.85112	0.799686
P19882	HSP60	0.000782891	0.000873454	0.00043971	0.000455017	2	2	0.000828173	0.000447363	6.40382e-05	1.08233e-05	-1.85123	-8.29215	2	35.007	0.0142336	1	0.0837992	1.84668	-0.888484
Q04947	RTN1	0.000723581	0.000645827	0.00184727	0.00160572	2	2	0.000684704	0.00172649	5.49803e-05	0.0001708	2.52152	8.21105	2	9.65071	0.0145101	1	0.0843558	1.83833	1.33429
Q05946	UTP13	0.000209918	0.000234201	0.000643093	0.000554566	2	2	0.000222059	0.000598829	1.71707e-05	6.25979e-05	2.69671	8.20878	2	13.2906	0.0145179	1	0.0843558	1.8381	1.4312
Q06631	BFR2	0.00043059	0.0004804	0.000679552	0.000661843	2	2	0.000455495	0.000670697	3.5221e-05	1.25226e-05	1.47246	8.14164	2	7.9107	0.014753	1	0.0846543	1.83112	0.558227
P00330	ADH1	0.00283957	0.00273604	0.00171347	0.00143213	2	2	0.0027878	0.0015728	7.3206e-05	0.000198935	-1.77251	-8.10595	2	7.38463	0.0148803	1	0.0846543	1.82739	-0.825795
Q01080	RPA49	0.000101609	0	0.000518807	0.000590554	2	2	5.08046e-05	0.00055468	7.18486e-05	5.07325e-05	10.9179	8.10177	2	2.00569	0.0148954	1	0.0846543	1.82695	3.44863
P33399	LHP1	0.00291015	0.00274729	0.00358139	0.00370606	2	2	0.00282872	0.00364372	0.000115163	8.81549e-05	1.28812	7.94726	2	1.70659	0.0154667	1	0.0846543	1.8106	0.365265
P26786	RPS7A	0.00369026	0.00363278	0.00343592	0.00344083	2	2	0.00366152	0.00343837	4.06487e-05	3.47306e-06	-1.0649	-7.73531	2	136.984	0.016305	1	0.0867973	1.78768	-0.0907162
P25808	SPB4	0.00017303	0.000308874	0.00102483	0.00120678	2	2	0.000240952	0.00111581	9.60559e-05	0.000128659	4.63083	7.70567	2	1.79405	0.0164276	1	0.0869293	1.78443	2.21127
Q04781	RKR1	0.00132656	0.00133202	0.00214037	0.00238309	2	2	0.00132929	0.00226173	3.85593e-06	0.000171633	1.70146	7.68113	2	1981.27	0.0165301	1	0.0869543	1.78172	0.766769
P39730	FUN12	0.000469035	0.000428149	0.000870855	0.000991286	2	2	0.000448592	0.000931071	2.89113e-05	8.51582e-05	2.07554	7.58715	2	8.67593	0.0169318	1	0.088056	1.7713	1.05349
Q05022	RRP5	0.000259814	0.000317476	0.000745415	0.000653698	2	2	0.000288645	0.000699557	4.07729e-05	6.4854e-05	2.42359	7.5858	2	2.53006	0.0169376	1	0.088056	1.77115	1.27714
P36775	PIM1	0.0011469	0.00113274	0.000403199	0.000178815	2	2	0.00113982	0.000291007	1.00158e-05	0.000158664	-3.91682	-7.5507	2	250.95	0.0170914	1	0.0883389	1.76722	-1.96968
Q08962	NIP7	0.00119391	0.00159842	0.00402335	0.00353258	2	2	0.00139616	0.00377797	0.000286034	0.000347023	2.70596	7.49009	2	1.47191	0.017362	1	0.088699	1.7604	1.43614
Q08162	DIS3	0.000209458	0.000163581	0.000406399	0.000376278	2	2	0.000186519	0.000391338	3.24396e-05	2.12988e-05	2.09811	7.46411	2	2.31974	0.0174799	1	0.088699	1.75746	1.06909
P02309	HHF1	0.00173659	0.00145311	0.00266007	0.00275266	2	2	0.00159485	0.00270636	0.000200453	6.54768e-05	1.69694	7.45422	2	9.3724	0.0175251	1	0.088699	1.75634	0.762933
Q12118	SGT2	0.000709891	0.000864012	0.00144986	0.00156852	2	2	0.000786952	0.00150919	0.000108979	8.39101e-05	1.91777	7.42615	2	1.68679	0.0176543	1	0.088699	1.75315	0.939427
P32496	RPN12	0.0023132	0.00241428	0.00190499	0.0018136	2	2	0.00236374	0.0018593	7.14779e-05	6.46231e-05	-1.27131	-7.40336	2	1.2234	0.0177604	1	0.088699	1.75055	-0.346312
P34243	HCS1	0.00131636	0.00116125	0.000593968	0.000485245	2	2	0.0012388	0.000539606	0.000109682	7.68783e-05	-2.29575	-7.3824	2	2.03547	0.0178586	1	0.088699	1.74815	-1.19897
P53914	KRE33	0.000401314	0.00042535	0.000635212	0.000699732	2	2	0.000413332	0.000667472	1.69964e-05	4.56225e-05	1.61486	7.38221	2	7.20518	0.0178595	1	0.088699	1.74813	0.691405
Q99257	MEX67	0.000605864	0.000636188	0.000400333	0.000338947	2	2	0.000621026	0.00036964	2.14421e-05	4.34063e-05	-1.68008	-7.34325	2	4.09799	0.0180444	1	0.0891195	1.74366	-0.748531
P10664	RPL4A	0.00838797	0.0079238	0.00643986	0.00621114	2	2	0.00815589	0.0063255	0.000328219	0.00016173	-1.28937	-7.07445	2	4.11858	0.0194013	1	0.09473	1.71217	-0.366662
P32527	ZUO1	0.00112081	0.00103299	0.00159242	0.00149337	2	2	0.0010769	0.00154289	6.2097e-05	7.00413e-05	1.43271	7.04036	2	1.27223	0.0195841	1	0.09473	1.7081	0.51875
P40024	ARB1	0.000526724	0.000430947	0.000143435	0.000148428	2	2	0.000478836	0.000145931	6.77248e-05	3.53061e-06	-3.28124	-6.9422	2	367.956	0.0201251	1	0.09473	1.69626	-1.71424
P15646	NOP1	0.000912989	0.00078354	0.00236668	0.00200378	2	2	0.000848264	0.00218523	9.15341e-05	0.000256608	2.57611	6.93994	2	7.85914	0.0201379	1	0.09473	1.69599	1.3652
Q12402	YOP1	0.000477563	0.000666009	0.0012192	0.00126164	2	2	0.000571786	0.00124042	0.000133251	3.00102e-05	2.16937	6.92287	2	19.7154	0.0202343	1	0.09473	1.69391	1.11728
P01123	YPT1	0.000934363	0.000810794	0.00137822	0.00131649	2	2	0.000872578	0.00134736	8.73769e-05	4.36504e-05	1.54411	6.87432	2	4.00697	0.0205123	1	0.09473	1.68798	0.626775
P35194	UTP20	3.31641e-05	0	0.000143933	0.000131421	2	2	1.65821e-05	0.000137677	2.34506e-05	8.84758e-06	8.30275	6.83263	2	7.02519	0.0207557	1	0.09473	1.68286	3.05359
P25382	RSA4	0.00473374	0.00514112	0.00355064	0.00354144	2	2	0.00493743	0.00354604	0.000288061	6.50846e-06	-1.39238	-6.82918	2	1958.9	0.020776	1	0.09473	1.68244	-0.477552
P32892	DRS1	0.000112368	0.000250733	0.0006598	0.000712454	2	2	0.00018155	0.000686127	9.78388e-05	3.72317e-05	3.77927	6.81655	2	6.90552	0.0208507	1	0.09473	1.68088	1.91811
Q02354	UTP6	0	0.000153694	0.000890951	0.00111606	2	2	7.68472e-05	0.00100351	0.000108678	0.000159179	13.0585	6.79928	2	2.14528	0.0209534	1	0.09473	1.67875	3.70692
P36080	RRP14	0	0.000213123	0.000877821	0.00100931	2	2	0.000106561	0.000943566	0.000150701	9.29763e-05	8.85466	6.68478	2	2.62715	0.021654	1	0.0965837	1.66446	3.14644
P20449	DBP5	0.000619064	0.00074001	0.00108373	0.00112146	2	2	0.000679537	0.00110259	8.5522e-05	2.66757e-05	1.62257	6.67842	2	10.2783	0.0216939	1	0.0965837	1.66366	0.698277
P40413	CCT5	0.00308105	0.00266404	0.0012192	0.00142443	2	2	0.00287254	0.00132181	0.000294876	0.000145121	-2.17319	-6.67291	2	4.12873	0.0217286	1	0.0965837	1.66297	-1.11981
P48362	HGH1	0.000424501	0.000473606	0.000108373	0	2	2	0.000449054	5.41865e-05	3.47229e-05	7.66313e-05	-8.28718	-6.63758	2	4.87057	0.021953	1	0.0966964	1.65851	-3.05088
P12945	NAT1	0.000289432	0.000242185	0.000615756	0.00053524	2	2	0.000265809	0.000575498	3.34088e-05	5.69332e-05	2.16508	6.63468	2	2.90408	0.0219715	1	0.0966964	1.65814	1.11442
P32368	SAC1	0.000100894	0	0.000377779	0.00039093	2	2	5.04468e-05	0.000384355	7.13426e-05	9.29893e-06	7.619	6.56348	2	58.8615	0.0224348	1	0.0982489	1.64908	2.9296
P37291	SHM2	0.000551035	0.000666009	0.00135987	0.00160131	2	2	0.000608522	0.00148059	8.12991e-05	0.000170721	2.43309	6.52223	2	4.40963	0.0227098	1	0.0989659	1.64379	1.28279
P11745	RNA1	0.000519091	0.000521224	0.000901145	0.00104222	2	2	0.000520157	0.000971684	1.50884e-06	9.97564e-05	1.86806	6.4004	2	4371.14	0.023552	1	0.101907	1.62797	0.901538
P36146	LAS1	0.00101179	0.00121914	0.000454616	0.000384906	2	2	0.00111546	0.000419761	0.000146617	4.92919e-05	-2.65737	-6.36061	2	8.84747	0.0238372	1	0.101907	1.62275	-1.41
P38911	FPR3	0.000965288	0.00107695	0.00254215	0.00311383	2	2	0.00102112	0.00282799	7.89577e-05	0.000404234	2.7695	6.2041	2	26.2106	0.0250097	1	0.103308	1.60189	1.46963
P40157	VID27	0.000804882	0.000778258	0.000219181	0	2	2	0.00079157	0.000109591	1.88263e-05	0.000154985	-7.22297	-6.17756	2	67.7718	0.025217	1	0.103308	1.59831	-2.85259
P41940	PSA1	0.00119391	0.00126542	0.000914397	0.000820064	2	2	0.00122966	0.000867231	5.05643e-05	6.67036e-05	-1.41792	-6.12354	2	1.74025	0.0256468	1	0.104587	1.59097	-0.503775
P00950	GPM1	0.000767513	0.000856297	0.000348342	0.000450585	2	2	0.000811905	0.000399463	6.27803e-05	7.22966e-05	-2.03249	-6.09167	2	1.32614	0.0259055	1	0.10516	1.58661	-1.02325
P0CX85	RPL35B	0.00869848	0.00913384	0.00748935	0.00720936	2	2	0.00891616	0.00734935	0.000307848	0.000197986	-1.21319	-6.0538	2	2.41771	0.0262179	1	0.105465	1.5814	-0.278805
P0CX48	RPS11B	0.00530626	0.00547607	0.00460585	0.00476619	2	2	0.00539117	0.00468602	0.000120077	0.000113372	-1.15048	-6.03864	2	1.12178	0.0263446	1	0.105468	1.57931	-0.202235
P39985	POL5	0.000185262	0.000137795	0.000504495	0.000630819	2	2	0.000161528	0.000567657	3.3564e-05	8.93242e-05	3.51429	6.01908	2	7.08257	0.0265093	1	0.105468	1.5766	1.81323
P47047	MTR4	0.000371873	0.000283873	0.000599605	0.00064116	2	2	0.000327873	0.000620382	6.22257e-05	2.93839e-05	1.89214	6.01138	2	4.48457	0.0265746	1	0.105468	1.57553	0.920021
Q01662	MAP1	0.000388714	0.000371726	0.000737189	0.000880212	2	2	0.00038022	0.0008087	1.20126e-05	0.000101133	2.12693	5.94992	2	70.8777	0.0271042	1	0.107092	1.56696	1.08877
P32502	GCD7	0	0.000123909	0.000453655	0.000528127	2	2	6.19543e-05	0.000490891	8.76166e-05	5.26602e-05	7.92343	5.9341	2	2.76827	0.027243	1	0.107164	1.56474	2.98613
P25586	KRR1	0.000193607	0	0.000659025	0.000750163	2	2	9.68034e-05	0.000704594	0.000136901	6.4444e-05	7.27861	5.68068	2	4.5128	0.0296186	1	0.115486	1.52844	2.86366
P53859	CSL4	0	0.000166502	0.000685798	0.000867376	2	2	8.32511e-05	0.000776587	0.000117735	0.000128395	9.32825	5.62863	2	1.18928	0.0301442	1	0.117002	1.5208	3.22161
P22147	XRN1	0.000150091	0.000258792	0.00052948	0.000504655	2	2	0.000204442	0.000517067	7.6863e-05	1.75537e-05	2.52917	5.60766	2	19.1733	0.0303599	1	0.117002	1.5177	1.33866
P39516	RPS14B	0.00620832	0.00586088	0.00455167	0.00487833	2	2	0.0060346	0.004715	0.00024568	0.000230986	-1.27987	-5.53416	2	1.13128	0.0311342	1	0.117805	1.50676	-0.356001
Q08965	BMS1	0.000122902	5.87655e-05	0.00026894	0.000296856	2	2	9.08339e-05	0.000282898	4.53516e-05	1.97392e-05	3.11445	5.49158	2	5.27869	0.0315961	1	0.117805	1.50037	1.63898
P53877	IPI3	0.00254187	0.00305075	0.00137651	0.00113954	2	2	0.00279631	0.00125803	0.000359833	0.000167562	-2.22277	-5.48065	2	4.61159	0.0317164	1	0.117805	1.49872	-1.15236
P32598	GLC7	0.000397969	0.000296004	0.000677331	0.000630819	2	2	0.000346987	0.000654075	7.21005e-05	3.28895e-05	1.88501	5.48014	2	4.80577	0.031722	1	0.117805	1.49864	0.914576
P46669	RPA43	0.000198985	0.000222003	0.000406399	0.000490637	2	2	0.000210494	0.000448518	1.62764e-05	5.95652e-05	2.13079	5.45138	2	13.3928	0.0320417	1	0.117805	1.49428	1.09139
P38626	CBR1	0.000231079	0	0.000786578	0.000732564	2	2	0.00011554	0.000759571	0.000163398	3.81942e-05	6.57412	5.42781	2	18.3019	0.0323071	1	0.118066	1.4907	2.7168
P24000	RPL24B	0.00344907	0.00325604	0.00243839	0.00266346	2	2	0.00335256	0.00255092	0.000136489	0.000159144	-1.31425	-5.4073	2	1.35952	0.0325409	1	0.118066	1.48757	-0.394241
Q12024	YTM1	0.000795939	0.000574596	0.00138654	0.00158323	2	2	0.000685267	0.00148488	0.000156513	0.000139084	2.16687	5.40081	2	1.26634	0.0326153	1	0.118066	1.48658	1.11561
P11075	SEC7	0.000178823	0.00014083	5.37091e-05	3.33472e-05	2	2	0.000159827	4.35282e-05	2.68652e-05	1.4398e-05	-3.6718	-5.39599	2	3.48158	0.0326708	1	0.118066	1.48584	-1.87649
Q12271	INP53	0.000171923	0.00027706	0.000507186	0.000504655	2	2	0.000224491	0.00050592	7.4343e-05	1.78956e-06	2.25363	5.35202	2	1725.8	0.0331832	1	0.119433	1.47908	1.17225
P32473	PDB1	0.000417868	0.000466206	0.000304799	0.000315409	2	2	0.000442037	0.000310104	3.41804e-05	7.50255e-06	-1.42545	-5.33179	2	20.7556	0.033423	1	0.119811	1.47595	-0.511414
P08518	RPB2	0.00094482	0.000939121	0.00080695	0.000744275	2	2	0.00094197	0.000775613	4.0298e-06	4.43179e-05	-1.21449	-5.28676	2	120.946	0.033966	1	0.120783	1.46896	-0.280345
P0CX53	RPL12A	0.00623485	0.00666009	0.00528318	0.00504655	2	2	0.00644747	0.00516487	0.000300687	0.000167327	-1.24833	-5.27124	2	3.22922	0.0341562	1	0.120976	1.46653	-0.320002
P14742	GFA1	0.00116406	0.000865812	0.000243839	0.000157705	2	2	0.00101494	0.000200772	0.000210894	6.09064e-05	-5.05517	-5.24526	2	11.9895	0.034478	1	0.121631	1.46246	-2.33776
P54783	ALO1	0.000121414	0	0.000371958	0.000384906	2	2	6.07072e-05	0.000378432	8.5853e-05	9.15565e-06	6.23373	5.20422	2	87.929	0.0349956	1	0.122969	1.45599	2.6401
P05453	SUP35	0.000186064	0.000172989	0.000348342	0.000294928	2	2	0.000179526	0.000321635	9.24492e-06	3.77692e-05	1.79157	5.16848	2	16.6904	0.0354558	1	0.124095	1.45031	0.841228
P38132	MCM7	0.000653508	0.000588892	0.00028234	0.000132804	2	2	0.0006212	0.000207572	4.56901e-05	0.000105738	-2.99269	-5.07832	2	5.35573	0.0366569	1	0.127796	1.43584	-1.58145
P22138	RPA135	0.000386264	0.000333004	0.000502022	0.000538051	2	2	0.000359634	0.000520037	3.76605e-05	2.54764e-05	1.44601	4.98904	2	2.18522	0.0379063	1	0.130479	1.42129	0.532082
P40433	PFK26	0.00546887	0.00624473	0.00382801	0.00396127	2	2	0.0058568	0.00389464	0.000548615	9.42255e-05	-1.50381	-4.98504	2	33.8999	0.0379638	1	0.130479	1.42063	-0.588622
P09064	SUI3	0.00186548	0.00149852	0.00259079	0.00260213	2	2	0.001682	0.00259646	0.000259481	8.01464e-06	1.54367	4.98157	2	1048.2	0.0380136	1	0.130479	1.42006	0.626367
P43586	LOC1	0.000298477	0	0.0011176	0.00147191	2	2	0.000149239	0.00129475	0.000211055	0.000250537	8.67573	4.94526	2	1.40914	0.0385419	1	0.131631	1.41407	3.11699
Q04305	UTP15	0.000205846	0.000137795	0.00033633	0.000348038	2	2	0.000171821	0.000342184	4.81195e-05	8.27867e-06	1.99152	4.93441	2	33.7848	0.0387018	1	0.131631	1.41227	0.993869
P10659	SAM1	0.00278579	0.00253718	0.00110308	0.000360468	2	2	0.00266148	0.000731775	0.000175793	0.000525108	-3.63702	-4.92823	2	8.92263	0.0387935	1	0.131631	1.41124	-1.86276
P23639	PRE8	0.000265313	0.000394672	0.000722487	0.000654182	2	2	0.000329992	0.000688335	9.14706e-05	4.82986e-05	2.08591	4.89924	2	3.5867	0.0392272	1	0.132178	1.40641	1.06068
Q06511	RRP15	0	0.000190288	0.00095794	0.000720936	2	2	9.51441e-05	0.000839438	0.000134554	0.000167587	8.8228	4.8976	2	1.55128	0.0392518	1	0.132178	1.40614	3.14124
Q04500	UTP14	4.63654e-05	0	0.000142042	0.000171485	2	2	2.31827e-05	0.000156763	3.27853e-05	2.08189e-05	6.76209	4.86424	2	2.47994	0.0397603	1	0.133385	1.40055	2.75747
Q02931	NAN1	0.000118209	0	0.000337995	0.000349761	2	2	5.91044e-05	0.000343878	8.35862e-05	8.31966e-06	5.81815	4.79446	2	100.939	0.0408557	1	0.136544	1.38875	2.54056
Q02979	GDE1	0.00160918	0.00175672	0.00132521	0.00133478	2	2	0.00168295	0.00132999	0.000104325	6.76145e-06	-1.26538	-4.77457	2	238.068	0.041176	1	0.136642	1.38536	-0.339572
P14020	DPM1	0.000477563	0.00071041	0.00113792	0.00117753	2	2	0.000593986	0.00115772	0.000164647	2.80095e-05	1.94907	4.77355	2	34.5539	0.0411925	1	0.136642	1.38518	0.962788
P38333	ENP1	0.00286538	0.00314841	0.00234972	0.00229389	2	2	0.00300689	0.00232181	0.00020013	3.94835e-05	-1.29507	-4.74961	2	25.6916	0.0415831	1	0.137425	1.38108	-0.373027
P21304	PWP1	0	0.000166502	0.000876297	0.00126164	2	2	8.32511e-05	0.00106897	0.000117735	0.000272476	12.8403	4.69642	2	5.35609	0.0424709	1	0.13984	1.37191	3.6826
P34078	LTV1	0.000630744	0.000552913	0.000368059	0.000285654	2	2	0.000591829	0.000326857	5.50348e-05	5.82696e-05	-1.81067	-4.67527	2	1.12101	0.0428317	1	0.140507	1.36823	-0.856522
P07267	PEP4	0.000371438	0.000296004	0.000541865	0.0006168	2	2	0.000333721	0.000579333	5.334e-05	5.29873e-05	1.73598	4.61989	2	1.01336	0.0437978	1	0.141073	1.35855	0.79575
P53276	UTP8	8.95431e-05	0.000133202	0.000518159	0.000378491	2	2	0.000111372	0.000448325	3.08713e-05	9.87597e-05	4.02546	4.60532	2	10.2341	0.0440574	1	0.141397	1.35598	2.00915
P38764	RPN1	0.00190587	0.00175973	0.00138698	0.00120376	2	2	0.0018328	0.00129537	0.000103338	0.00012955	-1.41489	-4.5864	2	1.57165	0.0443977	1	0.141977	1.35264	-0.500686
Q12176	MAK21	6.12261e-05	9.10781e-05	0.000333455	0.000474462	2	2	7.61521e-05	0.000403959	2.11086e-05	9.97066e-05	5.30463	4.54871	2	22.3115	0.0450873	1	0.142969	1.34595	2.40725
P25359	RRP43	0.000162806	0	0.000443344	0.000458777	2	2	8.14028e-05	0.000451061	0.000115121	1.09128e-05	5.54109	4.52083	2	111.285	0.0456075	1	0.142969	1.34096	2.47017
P12612	TCP1	0.00338274	0.00417366	0.00195071	0.00201862	2	2	0.0037782	0.00198467	0.000559262	4.80163e-05	-1.90369	-4.5187	2	135.66	0.0456475	1	0.142969	1.34058	-0.928801
P09440	MIS1	0.000563164	0.000552913	0.000989159	0.000833157	2	2	0.000558039	0.000911158	7.2487e-06	0.000110311	1.63279	4.51735	2	231.587	0.045673	1	0.142969	1.34034	0.707336
P16387	PDA1	0.000415272	0.000347483	0.000530085	0.000548538	2	2	0.000381378	0.000539312	4.79344e-05	1.30479e-05	1.41411	4.49595	2	13.4963	0.0460791	1	0.143288	1.3365	0.499899
P0C0T4 (+1)	RPS25B	0.00338274	0.00310804	0.00243839	0.00210273	2	2	0.00324539	0.00227056	0.000194241	0.00023735	-1.42933	-4.49501	2	1.49313	0.0460972	1	0.143288	1.33633	-0.515344
P38295	EHT1	0.00028092	0.00026118	0.000621551	0.00049476	2	2	0.00027105	0.000558155	1.3958e-05	8.96551e-05	2.05924	4.47488	2	41.2574	0.0464843	1	0.143988	1.33269	1.04211
P39715	ECM1	0.00228832	0.00277504	0.0014224	0.00147191	2	2	0.00253168	0.00144715	0.000344158	3.50119e-05	-1.74942	-4.43366	2	96.624	0.0472921	1	0.145981	1.32521	-0.806878
Q04739	GAL83	0.000304828	0.000283408	0	0.000107373	2	2	0.000294118	5.36867e-05	1.51459e-05	7.59245e-05	-5.47841	-4.39188	2	25.1288	0.0481319	1	0.14806	1.31757	-2.45376
Q07381	TSR1	0.00099711	0.00114173	0.000669888	0.000748664	2	2	0.00106942	0.000709276	0.000102261	5.57028e-05	-1.50776	-4.37379	2	3.3703	0.0485022	1	0.148684	1.31424	-0.592409
P40016	RPN3	0.00234802	0.00244203	0.0016256	0.00117753	2	2	0.00239503	0.00140156	6.64773e-05	0.000316831	-1.70883	-4.33994	2	22.7148	0.0492066	1	0.149639	1.30798	-0.773006
P38624	PRE3	0.000397969	0	0.0012192	0.00105136	2	2	0.000198985	0.00113528	0.000281407	0.000118675	5.70536	4.33559	2	5.62276	0.0492981	1	0.149639	1.30717	2.51232
P53063	RAI1	0.000318376	0.000355205	0.000596052	0.000504655	2	2	0.00033679	0.000550353	2.60422e-05	6.46272e-05	1.63411	4.33463	2	6.15851	0.0493184	1	0.149639	1.30699	0.708508
P32565	RPN2	0.00291589	0.0027665	0.00218049	0.00181967	2	2	0.0028412	0.00200008	0.000105637	0.000255136	-1.42054	-4.30766	2	5.8333	0.0498923	1	0.150418	1.30197	-0.506442
P06782	SNF1	0.00106125	0.00122102	0.000575732	0.000735955	2	2	0.00114113	0.000655843	0.000112971	0.000113295	-1.73995	-4.28956	2	1.00575	0.050283	1	0.150418	1.29858	-0.799045
Q03280	TOM1	0.000178767	0.000142462	8.4757e-05	8.09607e-05	2	2	0.000160614	8.28588e-05	2.56717e-05	2.68438e-06	-1.93841	-4.26021	2	91.4574	0.050926	1	0.150911	1.29306	-0.954874
P38264	PHO88	0	0.000507435	0.00127725	0.00132172	2	2	0.000253718	0.00129948	0.000358811	3.14392e-05	5.12177	4.10604	2	130.253	0.0545091	1	0.159929	1.26353	2.35664
P33892	GCN1	0.000868297	0.000789344	0.00100984	0.000985521	2	2	0.00082882	0.00099768	5.58282e-05	1.71955e-05	1.20374	4.08796	2	10.5409	0.0549531	1	0.160702	1.26001	0.267518
P25635	PWP2	0.000160718	0.000333004	0.000609598	0.000727868	2	2	0.000246861	0.000668733	0.000121825	8.36291e-05	2.70894	4.03755	2	2.12205	0.0562197	1	0.163331	1.25011	1.43773
P53313	SDA1	0.00219569	0.00235782	0.00148546	0.000986107	2	2	0.00227676	0.00123578	0.000114644	0.000353094	-1.84236	-3.96554	2	9.48587	0.058104	1	0.168256	1.23579	-0.881557
P35197	GCS1	0	0.000204926	0.000812798	0.00122929	2	2	0.000102463	0.00102104	0.000144904	0.000294503	9.965	3.9579	2	4.13062	0.0583091	1	0.168301	1.23426	3.31687
P46654	RPS0B	0.00289949	0.00256889	0.00209005	0.00207269	2	2	0.00273419	0.00208137	0.000233769	1.22763e-05	-1.31365	-3.94388	2	362.613	0.0586887	1	0.168849	1.23145	-0.393581
P13663	HOM2	0.000596954	0.000466206	0.000182879	0	2	2	0.00053158	9.14397e-05	9.24527e-05	0.000129315	-5.81345	-3.91565	2	1.95641	0.0594636	1	0.170526	1.22575	-2.53939
P33322	CBF5	0.000303904	0.000193748	0.00079802	0.00059641	2	2	0.000248826	0.000697215	7.7892e-05	0.000142559	2.80202	3.90344	2	3.34969	0.0598034	1	0.170949	1.22327	1.48647
P48164	RPS7B	0.00358173	0.00375387	0.00321425	0.00332613	2	2	0.0036678	0.00327019	0.000121724	7.91178e-05	-1.12159	-3.87321	2	2.36703	0.0606571	1	0.171896	1.21712	-0.165539
Q01939	RPT6	0.00355519	0.00325604	0.00249258	0.00196255	2	2	0.00340562	0.00222756	0.000211531	0.00037479	-1.52885	-3.8712	2	3.13926	0.0607145	1	0.171896	1.21671	-0.612451
P0CX41	RPL23A	0.0141563	0.0133202	0.0120178	0.0113547	2	2	0.0137383	0.0116863	0.000591256	0.000468853	-1.17559	-3.84574	2	1.5903	0.0614482	1	0.17342	1.21149	-0.233385
Q04373	PUF6	0.000700426	0.000674889	0.00107289	0.00134575	2	2	0.000687658	0.00120932	1.80575e-05	0.000192937	1.75861	3.80711	2	114.16	0.0625862	1	0.176073	1.20352	0.814433
P38719	DBP8	0	0.000166502	0.000406399	0.000525682	2	2	8.32511e-05	0.000466041	0.000117735	8.43461e-05	5.59801	3.7378	2	1.94841	0.0647064	1	0.179215	1.18905	2.48491
Q08235	BRX1	0.000421379	0.000235062	0.000717174	0.000890568	2	2	0.000328221	0.000803871	0.000131746	0.000122607	2.44918	3.73766	2	1.15463	0.0647108	1	0.179215	1.18902	1.2923
P25491	YDJ1	0.00249394	0.00254563	0.0028177	0.00302793	2	2	0.00251979	0.00292281	3.6552e-05	0.000148656	1.15994	3.72323	2	16.5402	0.0651654	1	0.179704	1.18598	0.214056
P40078	NSA2	0.00596954	0.00621608	0.00528318	0.0055512	2	2	0.00609281	0.00541719	0.000174331	0.000189518	-1.12472	-3.71049	2	1.18182	0.0655704	1	0.179914	1.18329	-0.169562
P0CX83	RPL19B	0.00510124	0.00557026	0.00421177	0.00447308	2	2	0.00533575	0.00434242	0.000331642	0.000184773	-1.22875	-3.70028	2	3.22153	0.0658978	1	0.180256	1.18113	-0.297191
P20484	MAK11	0	0.00034009	0.000778211	0.000912674	2	2	0.000170045	0.000845442	0.00024048	9.50799e-05	4.97188	3.69366	2	6.39705	0.0661113	1	0.180285	1.17972	2.31379
P41805	RPL10	0.00563525	0.00522151	0.00468171	0.00444096	2	2	0.00542838	0.00456134	0.000292556	0.000170237	-1.19008	-3.62259	2	2.95333	0.0684677	1	0.18614	1.16451	-0.251064
P38217	KAP104	0.000298477	0.000230542	0.000140677	9.7049e-05	2	2	0.000264509	0.000118863	4.80377e-05	3.08493e-05	-2.22533	-3.60789	2	2.42479	0.0689702	1	0.186935	1.16134	-1.15402
P0CX26	RPL43B	0.00835736	0.00905772	0.00512063	0.00656051	2	2	0.00870754	0.00584057	0.000495232	0.00101816	-1.49087	-3.58106	2	4.22679	0.0699012	1	0.188882	1.15552	-0.576156
Q12149	RRP6	0.000255838	0.000348862	0.000464456	0.000510663	2	2	0.00030235	0.000487559	6.57781e-05	3.26732e-05	1.61257	3.56624	2	4.05302	0.0704234	1	0.189716	1.15228	0.68936
P41903	TES1	0.000417868	0.000532807	0.000182879	0	2	2	0.000475338	9.14397e-05	8.12743e-05	0.000129315	-5.19837	-3.55461	2	2.53159	0.0708371	1	0.190254	1.14974	-2.37806
P21576	VPS1	0.000241804	0.000134888	0.000370389	0.000415222	2	2	0.000188346	0.000392806	7.56013e-05	3.17021e-05	2.08555	3.52711	2	5.68697	0.0718293	1	0.192138	1.1437	1.06043
P38691	KSP1	0.000653078	0.000910781	0.000333455	0.000323497	2	2	0.00078193	0.000328476	0.000182224	7.04187e-06	-2.38048	-3.51657	2	669.63	0.0722152	1	0.192213	1.14137	-1.25125
P54000	SUB1	0.000217074	0.000242185	0.000443344	0.000611703	2	2	0.00022963	0.000527524	1.7756e-05	0.000119048	2.29728	3.50008	2	44.952	0.0728243	1	0.193256	1.13772	1.19993
P25555	GBP2	0	0.000163104	0.000447868	0.000360468	2	2	8.15521e-05	0.000404168	0.000115332	6.18013e-05	4.95595	3.48688	2	3.48261	0.0733174	1	0.193342	1.13479	2.30916
P36049	EBP2	0.000620832	0.000959053	0.00146304	0.00181676	2	2	0.000789943	0.0016399	0.000239158	0.000250119	2.07597	3.47345	2	1.09376	0.0738241	1	0.193342	1.1318	1.05379
P38203	LSM2	0.00130245	0.00121093	0.000665016	0.000917554	2	2	0.00125669	0.000791285	6.47145e-05	0.000178571	-1.58816	-3.46525	2	7.61415	0.0741363	1	0.193342	1.12997	-0.667354
P27476	NSR1	0.000477563	0.000473606	0.000325119	0.000392509	2	2	0.000475585	0.000358814	2.79799e-06	4.76522e-05	-1.32543	-3.45954	2	290.049	0.0743543	1	0.193342	1.12869	-0.406466
P32497	NIP1	0.000693237	0.000830721	0.000996333	0.00100388	2	2	0.000761979	0.00100011	9.72157e-05	5.33925e-06	1.31251	3.45889	2	331.522	0.0743792	1	0.193342	1.12855	0.392333
P25343	RVS161	0.00103472	0.000976813	0.00138176	0.00168218	2	2	0.00100577	0.00153197	4.09467e-05	0.000212434	1.52319	3.43972	2	26.916	0.0751194	1	0.194697	1.12425	0.607092
P38805	RPF1	0.00061401	0.000608922	0.00160237	0.0011535	2	2	0.000611466	0.00137793	3.59742e-06	0.000317403	2.25349	3.41484	2	7784.65	0.0760956	1	0.196654	1.11864	1.17216
P32501	GCD6	0.000206355	0.000164447	0.000361243	0.000498425	2	2	0.000185401	0.000429834	2.96333e-05	9.70018e-05	2.31841	3.40817	2	10.7151	0.0763605	1	0.196767	1.11713	1.21313
P00549	CDC19	0.0020405	0.00184061	0.00146304	0.00114694	2	2	0.00194055	0.00130499	0.000141344	0.000223511	-1.48703	-3.39879	2	2.50058	0.0767352	1	0.197042	1.11501	-0.572429
P12904	SNF4	0.00159188	0.00192403	0.0012192	0.00112146	2	2	0.00175795	0.00117033	0.000234864	6.91134e-05	-1.5021	-3.39442	2	11.5481	0.0769108	1	0.197042	1.11401	-0.586985
Q06344	ESF1	0	0.000148002	0.000338666	0.000315409	2	2	7.4001e-05	0.000327038	0.000104653	1.64447e-05	4.41937	3.37792	2	40.4997	0.0775786	1	0.197668	1.11026	2.14384
P07280 (+1)	RPS19A	0.00537259	0.00499507	0.00457199	0.00441573	2	2	0.00518383	0.00449386	0.000266947	0.00011049	-1.15354	-3.3774	2	5.83722	0.0775998	1	0.197668	1.11014	-0.206063
Q12230	LSP1	0.000125675	0	0.000320841	0.000265608	2	2	6.28373e-05	0.000293225	8.88653e-05	3.90559e-05	4.66641	3.35654	2	5.17717	0.0784561	1	0.199279	1.10537	2.22231
P32481	GCD11	0.00131742	0.00151574	0.00184982	0.00213173	2	2	0.00141658	0.00199077	0.000140239	0.000199345	1.40534	3.33165	2	2.02056	0.0794963	1	0.201345	1.09965	0.490917
P53549	RPT4	0.00292386	0.00315335	0.00233887	0.00180234	2	2	0.0030386	0.0020706	0.000162275	0.000379382	-1.4675	-3.31764	2	5.46577	0.0800907	1	0.201796	1.09642	-0.553357
Q07528	ATG20	0.00255137	0.00270053	0.00190395	0.00221219	2	2	0.00262595	0.00205807	0.000105475	0.000217955	-1.27593	-3.31675	2	4.2701	0.0801283	1	0.201796	1.09621	-0.351547
Q00955	ACC1	0.000372499	0.000436902	0.0002731	0.000302793	2	2	0.000404701	0.000287946	4.55394e-05	2.09961e-05	-1.40547	-3.29266	2	4.70434	0.081166	1	0.203832	1.09063	-0.491054
P47018	MTC1	0.000270319	0.000402119	0.000598096	0.000761743	2	2	0.000336219	0.00067992	9.31965e-05	0.000115716	2.02225	3.27143	2	1.54165	0.0820958	1	0.205587	1.08568	1.01596
P31412	VMA5	0.000488417	0.000363278	0.000720434	0.000630819	2	2	0.000425847	0.000675626	8.84869e-05	6.33678e-05	1.58655	3.24561	2	1.94994	0.0832484	1	0.207887	1.07962	0.66589
P22137	CHC1	0.000510763	0.00048437	0.0005607	0.000607205	2	2	0.000497567	0.000583953	1.86625e-05	3.28841e-05	1.17362	3.23105	2	3.10479	0.0839084	1	0.208948	1.07619	0.230962
P32657	CHD1	4.26396e-05	0	0.000159657	0.000105136	2	2	2.13198e-05	0.000132397	3.01507e-05	3.85516e-05	6.21003	3.20966	2	1.63489	0.0848915	1	0.209871	1.07114	2.6346
Q05636	RRP45	0.00021069	0	0.000788892	0.000519498	2	2	0.000105345	0.000654195	0.00014898	0.00019049	6.21003	3.20966	2	1.63489	0.0848915	1	0.209871	1.07114	2.6346
P53883	NOP13	0.00103818	0.00133202	0.00164326	0.00181018	2	2	0.0011851	0.00172672	0.000207774	0.000118024	1.45703	3.20548	2	3.09917	0.0850853	1	0.209871	1.07015	0.543026
Q04264	PDS5	0.00324873	0.00328021	0.00300238	0.00312405	2	2	0.00326447	0.00306321	2.22578e-05	8.60402e-05	-1.0657	-3.20252	2	14.9431	0.0852232	1	0.209871	1.06944	-0.0918018
Q99216	PNO1	0.00183066	0.00142082	0.000894077	0.00100931	2	2	0.00162574	0.000951694	0.000289801	8.14816e-05	-1.70826	-3.16653	2	12.6497	0.086925	1	0.212931	1.06086	-0.772527
P33297	RPT5	0.00363147	0.00316354	0.00269239	0.00257584	2	2	0.00339751	0.00263412	0.000330876	8.24129e-05	-1.28981	-3.16611	2	16.119	0.0869448	1	0.212931	1.06076	-0.367157
P0CX31	RPS24A	0.0052532	0.00532807	0.00455167	0.00386902	2	2	0.00529063	0.00421034	5.29446e-05	0.000482703	-1.25658	-3.14614	2	83.1222	0.0879104	1	0.213499	1.05596	-0.329503
P38701	RPS20	0.00341117	0.00304461	0.00383176	0.00378491	2	2	0.00322789	0.00380834	0.000259193	3.31269e-05	1.17982	3.14149	2	61.2189	0.0881375	1	0.213499	1.05484	0.23857
P25294	SIS1	0.000502698	0.000701062	0.000898355	0.000996029	2	2	0.00060188	0.000947192	0.000140264	6.90661e-05	1.57372	3.12348	2	4.12445	0.0890247	1	0.215062	1.05049	0.654181
P05743	RPL26A	0.00733401	0.00856297	0.00609598	0.00594772	2	2	0.00794849	0.00602185	0.000869009	0.000104838	-1.31994	-3.11282	2	68.7082	0.089556	1	0.21564	1.04791	-0.400474
P40160	RIO2	0.00112081	0.00141357	0.00079621	0.000823926	2	2	0.00126719	0.000810068	0.000207011	1.95985e-05	-1.5643	-3.10897	2	111.569	0.089749	1	0.21564	1.04697	-0.645519
P07245	ADE3	0.0011705	0.00146261	0.000884515	0.00074214	2	2	0.00131655	0.000813327	0.000206553	0.000100675	-1.61872	-3.09716	2	4.20941	0.0903445	1	0.216486	1.0441	-0.694858
P53064	RTF1	0.00372644	0.00363278	0.00332508	0.00347906	2	2	0.00367961	0.00340207	6.62312e-05	0.00010888	-1.08158	-3.07982	2	2.70252	0.0912291	1	0.218018	1.03987	-0.113139
P41056	RPL33B	0.00477563	0.00444006	0.00264159	0.00357464	2	2	0.00460785	0.00310812	0.000237286	0.000659764	-1.48252	-3.025	2	7.73092	0.0941093	1	0.223719	1.02637	-0.568052
P41819	DIM1	0.00145922	0.00177602	0.00115146	0.00112146	2	2	0.00161762	0.00113646	0.000224013	2.12188e-05	-1.42339	-3.02409	2	111.456	0.0941585	1	0.223719	1.02614	-0.509329
Q06406	LSM6	0.00159188	0.00207203	0.000812798	0	2	2	0.00183195	0.000406399	0.000339517	0.000574735	-4.50777	-3.02016	2	2.86557	0.0943698	1	0.223719	1.02517	-2.17241
P27692	SPT5	0.00125566	0.00103346	0.000819805	0.000804838	2	2	0.00114456	0.000812321	0.000157119	1.05832e-05	-1.409	-2.98371	2	220.405	0.0963651	1	0.227842	1.01608	-0.494674
Q03690	CLU1	0.000510499	0.000440944	0.000588578	0.000661272	2	2	0.000475721	0.000624925	4.91827e-05	5.14027e-05	1.31364	2.96598	2	1.09231	0.0973572	1	0.229577	1.01163	0.393566
P15790	CKA1	0.0012735	0.00118402	0.00135466	0.00140182	2	2	0.00122876	0.00137824	6.32764e-05	3.33447e-05	1.12165	2.95562	2	3.60106	0.0979438	1	0.230349	1.00902	0.165626
Q06685	VIP1	0.000367356	0.000266404	0.000543949	0.000465835	2	2	0.00031688	0.000504892	7.13844e-05	5.52349e-05	1.59332	2.94586	2	1.67025	0.0985008	1	0.23037	1.00656	0.672039
P36421	TYS1	0.000271343	0.000242185	0.000332508	0.00040143	2	2	0.000256764	0.000366969	2.06176e-05	4.87352e-05	1.42921	2.94525	2	5.58737	0.0985359	1	0.23037	1.00641	0.515216
Q07478	SUB2	0.000573076	0.000479526	0.00068275	0.000656051	2	2	0.000526301	0.000669401	6.61495e-05	1.88788e-05	1.2719	2.94187	2	12.2774	0.0987302	1	0.23037	1.00555	0.346981
Q12377	RPN6	0.00191025	0.00170498	0.0015118	0.00136257	2	2	0.00180762	0.00143719	0.000145148	0.000105525	-1.25775	-2.91925	2	1.89195	0.100043	1	0.232822	0.999814	-0.330843
P04840	POR1	0	0.000355205	0.000731518	0.000672873	2	2	0.000177602	0.000702196	0.000251168	4.1468e-05	3.95375	2.9143	2	36.686	0.100334	1	0.23289	0.998553	1.98322
Q12338	RNH203	0.00179086	0.00155402	0.0012192	0.000841092	2	2	0.00167244	0.00103014	0.000167472	0.000267361	-1.6235	-2.87924	2	2.54864	0.102427	1	0.23713	0.989584	-0.69911
P22803	TRX2	0.000868297	0	0.00177338	0.00160572	2	2	0.000434148	0.00168955	0.000613979	0.000118551	3.89164	2.8392	2	26.8223	0.104895	1	0.242212	0.979246	1.96038
P33299	RPT1	0.00298477	0.00312512	0.00262596	0.0021836	2	2	0.00305494	0.00240478	9.92411e-05	0.000312795	-1.27036	-2.80189	2	9.93427	0.10727	1	0.247056	0.96952	-0.34524
P38882	UTP9	0.000110207	0	0.000375137	0.000232918	2	2	5.51035e-05	0.000304028	7.79281e-05	0.000100565	5.51739	2.76702	2	1.66534	0.10956	1	0.251677	0.960348	2.46399
Q03497	STE20	0.00114709	0.00107084	0.00100404	0.000940043	2	2	0.00110896	0.000972044	5.39172e-05	4.52553e-05	-1.14086	-2.75076	2	1.41944	0.110651	1	0.253528	0.956044	-0.190118
O14455	RPL36B	0.0156293	0.0162264	0.0124136	0.0142221	2	2	0.0159279	0.0133179	0.000422181	0.00127877	-1.19598	-2.74093	2	9.17462	0.111318	1	0.254401	0.953434	-0.258191
P04801	THS1	0.000196644	0.000219391	8.60609e-05	0.000148428	2	2	0.000208017	0.000117244	1.60849e-05	4.41001e-05	-1.77422	-2.73471	2	7.51699	0.111744	1	0.254719	0.951776	-0.827185
P51401	RPL9B	0.00488417	0.00411715	0.00354675	0.00321144	2	2	0.00450066	0.0033791	0.000542368	0.000237102	-1.33191	-2.67959	2	5.2326	0.115613	1	0.262865	0.936992	-0.413498
Q08421	ETT1	0.000152414	0	0.000363165	0.000268433	2	2	7.62069e-05	0.000315799	0.000107773	6.69852e-05	4.14397	2.67022	2	2.58857	0.116289	1	0.263728	0.93446	2.05101
P38153	APM3	0.000130245	0.000145311	0.000221672	0.000321144	2	2	0.000137778	0.000271408	1.06536e-05	7.03373e-05	1.9699	2.65649	2	43.589	0.117291	1	0.265322	0.930736	0.97812
P25644	PAT1	0	0.000119732	0.00035617	0.000226811	2	2	5.9866e-05	0.00029149	8.46633e-05	9.14703e-05	4.86905	2.62814	2	1.16727	0.119398	1	0.267892	0.923004	2.28364
P47019	ALB1	0.00515266	0.00504765	0.00410677	0.00464814	2	2	0.00510015	0.00437745	7.42534e-05	0.000382807	-1.1651	-2.62104	2	26.5782	0.119934	1	0.267892	0.921059	-0.220449
P10592	SSA2	0.00647133	0.00613887	0.00590162	0.0058145	2	2	0.0063051	0.00585806	0.000235088	6.15999e-05	-1.07631	-2.60141	2	14.5646	0.121433	1	0.270412	0.915665	-0.106096
P40422	RPC10	0.00179086	0.00166502	0.001524	0.00157705	2	2	0.00172794	0.00155052	8.89824e-05	3.75127e-05	-1.11443	-2.59833	2	5.62666	0.12167	1	0.270412	0.914816	-0.156302
P00830	ATP2	0.000564393	0.000339059	0.000177338	0.000137633	2	2	0.000451726	0.000157485	0.000159335	2.80753e-05	-2.86837	-2.57198	2	32.2087	0.12373	1	0.273623	0.907523	-1.52023
P07244	ADE5	0.000222122	0.000340749	0.000141767	8.80212e-05	2	2	0.000281436	0.000114894	8.38815e-05	3.8004e-05	-2.44952	-2.55758	2	4.87161	0.124876	1	0.275472	0.903519	-1.2925
P20606	SAR1	0.000682233	0.000507435	0.000812798	0.000961247	2	2	0.000594834	0.000887023	0.000123601	0.00010497	1.49121	2.5482	2	1.38648	0.125631	1	0.27645	0.900904	0.576483
Q02326	RPL6A	0.00620832	0.00626048	0.00609598	0.0059297	2	2	0.0062344	0.00601284	3.68833e-05	0.000117583	-1.03685	-2.54269	2	10.1631	0.126078	1	0.276748	0.899362	-0.0522053
P29311	BMH1	0.00294497	0.00346325	0.00235711	0.00260738	2	2	0.00320411	0.00248225	0.000366474	0.000176968	-1.29081	-2.50848	2	4.28842	0.128898	1	0.282192	0.889752	-0.368276
P10591	SSA1	0.00634477	0.00612728	0.00592181	0.00598377	2	2	0.00623603	0.00595279	0.000153787	4.38081e-05	-1.04758	-2.50498	2	12.3234	0.129192	1	0.282192	0.888763	-0.0670613
P15705	STI1	0.000397969	0.000403642	0	0.000229389	2	2	0.000400806	0.000114694	4.01096e-06	0.000162202	-3.49456	-2.49379	2	1635.38	0.130137	1	0.283558	0.885599	-1.80511
Q99288	DET1	0.000244904	0	0.000750275	0.000452895	2	2	0.000122452	0.000601585	0.000173173	0.000210279	4.91282	2.48743	2	1.47445	0.130679	1	0.284043	0.883795	2.29655
Q08444	NOB1	0.000826552	0.000870935	0.000750275	0.000630819	2	2	0.000848743	0.000690547	3.13834e-05	8.44682e-05	-1.22909	-2.48279	2	7.24413	0.131076	1	0.284211	0.882477	-0.297589
P40212	RPL13B	0.00550236	0.00567555	0.0043467	0.00504655	2	2	0.00558896	0.00469662	0.000122467	0.000494868	-1.18999	-2.4754	2	16.3283	0.131712	1	0.284231	0.880376	-0.250955
P07347	ARD1	0.000596954	0.000761153	0.000870855	0.000991286	2	2	0.000679054	0.000931071	0.000116106	8.51582e-05	1.37113	2.47525	2	1.85891	0.131725	1	0.284231	0.880333	0.455365
P40069	KAP123	0.000834765	0.000693082	0.00059473	0.000471832	2	2	0.000763924	0.000533281	0.000100185	8.69021e-05	-1.4325	-2.45943	2	1.32905	0.1331	1	0.286503	0.875823	-0.518533
P25623	SYP1	0.000124365	0	0.000203199	0.000236557	2	2	6.21827e-05	0.000219878	8.79397e-05	2.35874e-05	3.536	2.44942	2	13.8999	0.133981	1	0.287	0.872958	1.82212
P0C2H6 (+1)	RPL27A	0.00596954	0.00682659	0.00533398	0.00536196	2	2	0.00639807	0.00534797	0.000606026	1.97805e-05	-1.19635	-2.44918	2	938.655	0.134002	1	0.287	0.87289	-0.258644
P20459	SUI2	0.00143269	0.00175065	0.00209005	0.00194653	2	2	0.00159167	0.00201829	0.000224833	0.000101487	1.26803	2.44582	2	4.9079	0.134299	1	0.287	0.871926	0.34259
P36015	YKT6	0.000830545	0.000463311	0.00106017	0.00131649	2	2	0.000646928	0.00118833	0.000259674	0.000181246	1.83688	2.41784	2	2.05268	0.136813	1	0.289673	0.863872	0.87726
P23615	SPT6	0.00031269	0.000190288	0.000116114	7.50975e-05	2	2	0.000251489	9.56057e-05	8.65513e-05	2.9003e-05	-2.63048	-2.41509	2	8.90553	0.137064	1	0.289673	0.863076	-1.39533
Q06512	NOC4	0.000149239	8.32511e-05	0.000266699	0.000197131	2	2	0.000116245	0.000231915	4.66602e-05	4.91923e-05	1.99506	2.41266	2	1.11148	0.137285	1	0.289673	0.862376	0.99643
P32074	SEC21	0.000795939	0.000735781	0.00083602	0.000889154	2	2	0.00076586	0.000862587	4.25378e-05	3.7571e-05	1.1263	2.41026	2	1.28187	0.137505	1	0.289673	0.861681	0.171589
O14467	MBF1	0.000895431	0.000832511	0.00213359	0.00394262	2	2	0.000863971	0.00303811	4.44912e-05	0.00127917	3.51644	2.4022	2	826.628	0.138247	1	0.290547	0.859346	1.81412
P53252	PIL1	0.000251349	0	0.000513346	0.000398412	2	2	0.000125675	0.000455879	0.000177731	8.12707e-05	3.62746	2.38949	2	4.78252	0.139427	1	0.291649	0.855652	1.85896
P32379	PUP2	0.000329354	0	0.00067266	0.000522057	2	2	0.000164677	0.000597358	0.000232888	0.000106493	3.62746	2.38949	2	4.78252	0.139427	1	0.291649	0.855652	1.85896
P0CX55	RPS18A	0.00716345	0.00689515	0.006598	0.00608554	2	2	0.0070293	0.00634177	0.000189716	0.000362364	-1.10841	-2.37715	2	3.64824	0.140587	1	0.293384	0.852055	-0.148495
Q08687	TMA16	0.00147817	0.00202974	0.000464456	0.0010814	2	2	0.00175396	0.00077293	0.000390018	0.000436248	-2.26923	-2.3709	2	1.25111	0.14118	1	0.293573	0.850228	-1.1822
P06169	PDC1	0.00148749	0.0009608	0.000639578	0.000537747	2	2	0.00122415	0.000588663	0.000372428	7.20057e-05	-2.07954	-2.36923	2	26.7517	0.141338	1	0.293573	0.849742	-1.05626
P26783	RPS5	0.00343846	0.00362309	0.00331621	0.00312886	2	2	0.00353077	0.00322254	0.000130555	0.000132479	-1.09565	-2.34362	2	1.02969	0.143806	1	0.29731	0.842224	-0.131787
P0CX40	RPS8B	0.0029305	0.00302731	0.00243839	0.00275266	2	2	0.00297891	0.00259553	6.84558e-05	0.000222223	-1.14771	-2.33168	2	10.5379	0.144976	1	0.299035	0.838703	-0.198755
Q05775	HCR1	0.000318376	0	0.000568958	0.000504655	2	2	0.000159188	0.000536807	0.000225126	4.54694e-05	3.37216	2.32521	2	24.5138	0.145617	1	0.299661	0.836788	1.75367
P06103	PRT1	0.000732626	0.000696282	0.000997524	0.00143368	2	2	0.000714454	0.0012156	2.56987e-05	0.000308408	1.70144	2.29009	2	144.022	0.14916	1	0.306242	0.826349	0.766758
P38930	CKB2	0.000716345	0.00071041	0.000894077	0.00117753	2	2	0.000713377	0.0010358	4.19699e-06	0.00020043	1.45197	2.2745	2	2280.6	0.15077	1	0.308836	0.821684	0.538012
Q12285	MDY2	0	0.000333004	0.000507999	0.000630819	2	2	0.000166502	0.000569409	0.00023547	8.68469e-05	3.41983	2.27033	2	7.35125	0.151206	1	0.309016	0.820432	1.77392
P38011	ASC1	0.00436629	0.003958	0.00355309	0.00374887	2	2	0.00416214	0.00365098	0.00028871	0.000138436	-1.14001	-2.25777	2	4.34935	0.152526	1	0.310288	0.816655	-0.189045
P48234	ENP2	0.000174718	0.000227418	0.000148683	0.000123087	2	2	0.000201068	0.000135885	3.72641e-05	1.80991e-05	-1.4797	-2.2252	2	4.23906	0.156025	1	0.316681	0.806806	-0.565302
P29453	RPL8B	0.0101482	0.010561	0.00888272	0.00973263	2	2	0.0103546	0.00930767	0.000291878	0.00060098	-1.11248	-2.21609	2	4.23951	0.157024	1	0.317982	0.804035	-0.153781
Q02908	ELP3	7.46193e-05	0.000166502	0.000228599	0.000354835	2	2	0.000120561	0.000291717	6.49711e-05	8.92624e-05	2.41967	2.19242	2	1.88755	0.159659	1	0.322349	0.796806	1.27481
P25443	RPS2	0.00283	0.00236803	0.00189653	0.00214946	2	2	0.00259902	0.00202299	0.000326664	0.000178847	-1.28474	-2.18739	2	3.3361	0.160228	1	0.322349	0.795262	-0.361476
P32861	UGP1	0.000682233	0.00104659	0.00047897	0.000450585	2	2	0.000864409	0.000464777	0.000257636	2.00714e-05	-1.85984	-2.18703	2	164.762	0.160268	1	0.322349	0.795153	-0.895175
P36008	TEF4	0.000609655	0.00034009	0.000207523	0	2	2	0.000474873	0.000103761	0.000190612	0.000146741	-4.57658	-2.18177	2	1.68732	0.160865	1	0.32282	0.793537	-2.19427
Q06697	CDC73	0.00412441	0.00387496	0.00343592	0.00372756	2	2	0.00399969	0.00358174	0.000176387	0.000206226	-1.11669	-2.17807	2	1.36695	0.161287	1	0.322937	0.792402	-0.159226
Q3E757	RPL11B	0.00561137	0.00466206	0.00402335	0.0041634	2	2	0.00513672	0.00409338	0.000671261	9.90336e-05	-1.25489	-2.17457	2	45.9428	0.161687	1	0.323011	0.791325	-0.327555
Q05635	RNH202	0.000551035	0.000683086	0.000375137	0	2	2	0.00061706	0.000187569	9.33745e-05	0.000265262	-3.28978	-2.15988	2	8.07038	0.163383	1	0.325667	0.786793	-1.71799
P00925	ENO2	0.000406437	0.000510135	0.000570688	0.000697927	2	2	0.000458286	0.000634307	7.33253e-05	8.99718e-05	1.38409	2.14473	2	1.50558	0.165156	1	0.328465	0.782105	0.468935
P07260	CDC33	0	0.00077701	0.0011176	0.00147191	2	2	0.000388505	0.00129475	0.000549429	0.000250537	3.33265	2.12241	2	4.80926	0.167818	1	0.333015	0.77516	1.73667
P53295	RBG2	0.000174718	0.000519812	0.000773149	0.000676976	2	2	0.000347265	0.000725063	0.000244018	6.80045e-05	2.08792	2.10916	2	12.8756	0.169426	1	0.335455	0.771021	1.06207
P38792	RRP4	0.000489809	0.000273234	0.000687752	0.000582294	2	2	0.000381521	0.000635023	0.000153141	7.45699e-05	1.66445	2.10475	2	4.21751	0.169966	1	0.335777	0.769638	0.735045
P22203	VMA4	0	0.000307389	0.000468922	0.000485245	2	2	0.000153694	0.000477083	0.000217357	1.15424e-05	3.1041	2.10114	2	354.613	0.170409	1	0.335906	0.768508	1.63418
P38779	CIC1	0.00333184	0.00396508	0.00425301	0.00481183	2	2	0.00364846	0.00453242	0.000447768	0.000395142	1.24228	2.09333	2	1.2841	0.171375	1	0.337062	0.766053	0.312995
P20604	SIT4	0.000331641	0.000296004	0.000270933	0.000210273	2	2	0.000313823	0.000240603	2.51993e-05	4.28929e-05	-1.30432	-2.08149	2	2.89729	0.172852	1	0.337978	0.762325	-0.383296
P16474	KAR2	0.000968034	0.00108001	0.00115329	0.00132983	2	2	0.00102402	0.00124156	7.91823e-05	0.000124833	1.21244	2.08112	2	2.48542	0.172898	1	0.337978	0.762211	0.277909
P32608	RTG2	7.23581e-05	8.07284e-05	0.000184727	0.000114694	2	2	7.65432e-05	0.000149711	5.91868e-06	4.95204e-05	1.9559	2.07476	2	70.0033	0.173699	1	0.337978	0.760202	0.967829
P53973	HDA1	8.95431e-05	9.99013e-05	0.000182879	0.000126164	2	2	9.47222e-05	0.000154522	7.32437e-06	4.01041e-05	1.63131	2.07443	2	29.9804	0.173741	1	0.337978	0.760097	0.706034
Q06708	VAC14	7.16345e-05	7.99211e-05	0.000146304	0.000100931	2	2	7.57778e-05	0.000123617	5.85949e-06	3.20833e-05	1.63131	2.07443	2	29.9804	0.173741	1	0.337978	0.760097	0.706034
Q08285	RRP40	0.000265313	0	0.000451554	0.000373818	2	2	0.000132656	0.000412686	0.000187605	5.49675e-05	3.11094	2.02578	2	11.6486	0.18004	1	0.348241	0.74463	1.63735
P17555	SRV2	0.000247016	0.00027559	0.000378371	0.000304533	2	2	0.000261303	0.000341452	2.02051e-05	5.22115e-05	1.30673	2.02463	2	6.67741	0.180192	1	0.348241	0.744264	0.385962
P34241	URB1	0.000341117	0.000288713	0.000264259	0.000261028	2	2	0.000314915	0.000262644	3.70548e-05	2.28461e-06	-1.19902	-1.99117	2	263.066	0.184711	1	0.356199	0.733508	-0.261854
P07259	URA2	0.00172508	0.0017289	0.00168199	0.00158606	2	2	0.00172699	0.00163403	2.70764e-06	6.78364e-05	-1.05689	-1.93652	2	627.69	0.192422	1	0.369468	0.715744	-0.0798291
P33202	UFD4	0.000326903	0.000206146	0.000116114	0.000165214	2	2	0.000266525	0.000140664	8.53887e-05	3.47193e-05	-1.89476	-1.93099	2	6.04867	0.193227	1	0.370214	0.713931	-0.922013
P33298	RPT3	0.00278579	0.00227553	0.00208279	0.00152448	2	2	0.00253066	0.00180364	0.000360805	0.000394789	-1.40309	-1.92243	2	1.19725	0.194482	1	0.371775	0.711122	-0.488604
P38344	REI1	0.000778636	0.000984535	0.000583094	0.000713099	2	2	0.000881585	0.000648097	0.000145593	9.19277e-05	-1.36027	-1.91771	2	2.50834	0.195177	1	0.371775	0.709572	-0.443891
P39993	GEA2	0.000273304	0.000593791	0.000132202	0.000121604	2	2	0.000433548	0.000126903	0.000226618	7.49422e-06	-3.41638	-1.91257	2	914.402	0.195939	1	0.371775	0.70788	-1.77247
P02293 (+1)	HTB1	0.0020467	0.00171259	0.00226422	0.00216281	2	2	0.00187965	0.00221351	0.000236248	7.17114e-05	1.17762	1.91241	2	10.8533	0.195963	1	0.371775	0.707826	0.235877
P39987	ECM10	0.000511675	0.00064698	0.000383176	0	2	2	0.000579328	0.000191588	9.56752e-05	0.000270946	-3.02382	-1.90834	2	8.01989	0.19657	1	0.371775	0.706484	-1.59637
P43556	RGD2	0	6.49765e-05	0.000178419	9.23149e-05	2	2	3.24882e-05	0.000135367	4.59453e-05	6.08848e-05	4.16664	1.90746	2	1.75604	0.1967	1	0.371775	0.706195	2.05889
P38788	SSZ1	0.00152326	0.00133202	0.00159757	0.0018272	2	2	0.00142764	0.00171238	0.00013523	0.000162374	1.19945	1.90566	2	1.44173	0.19697	1	0.371775	0.705601	0.262373
P40007	NOP16	0.000265313	0.000592008	0.000722487	0.000747637	2	2	0.00042866	0.000735062	0.000231008	1.77838e-05	1.71479	1.87023	2	168.735	0.202369	1	0.381156	0.693857	0.77803
Q12159	YRA1	0.00143269	0.000852491	0.00165811	0.00171583	2	2	0.00114259	0.00168697	0.000410262	4.08139e-05	1.47644	1.8673	2	101.043	0.202824	1	0.381206	0.69288	0.562123
P38164	SEA4	0.000445186	0.000293495	0.000495944	0.000534592	2	2	0.000369341	0.000515268	0.000107262	2.73281e-05	1.3951	1.86445	2	15.4053	0.203268	1	0.381235	0.691931	0.480371
P02400	RPP2B	0.00282197	0.0016953	0.000665016	0.00137633	2	2	0.00225863	0.00102067	0.000796676	0.000502976	-2.21288	-1.8582	2	2.50882	0.204247	1	0.382263	0.689845	-1.14593
P32419	MDH3	0.000322678	0	0.000593123	0.00040918	2	2	0.000161339	0.000501151	0.000228168	0.000130067	3.1062	1.82978	2	3.07732	0.208776	1	0.389921	0.680318	1.63515
P49166	RPL37A	0.00167147	0.00213123	0.00146304	0.00151396	2	2	0.00190135	0.0014885	0.000325097	3.60122e-05	-1.27736	-1.78503	2	81.4942	0.216182	1	0.402905	0.665181	-0.353165
P46784 (+1)	RPS10B	0.0016531	0.00163941	0.00131298	0.00155278	2	2	0.00164626	0.00143288	9.68537e-06	0.000169567	-1.14891	-1.77667	2	306.513	0.217604	1	0.404707	0.662333	-0.200268
P38708	YHR020W	9.30318e-05	0	0.00012667	0.000131079	2	2	4.65159e-05	0.000128874	6.57834e-05	3.11794e-06	2.77055	1.76856	2	445.14	0.218994	1	0.406443	0.659567	1.47017
P40531	GVP36	0.00116164	0.00180002	0.00204298	0.0020459	2	2	0.00148083	0.00204444	0.000451405	2.06506e-06	1.3806	1.76571	2	47782.4	0.219486	1	0.406507	0.658593	0.465296
P19262	KGD2	0.000429807	0.000532807	0.000292607	0.000403724	2	2	0.000481307	0.000348166	7.28321e-05	7.85714e-05	-1.38241	-1.7575	2	1.16381	0.22091	1	0.408294	0.655784	-0.467184
P12754	GCD2	0	0.000112565	0.000137374	0.000213234	2	2	5.62824e-05	0.000175304	7.95954e-05	5.36413e-05	3.11473	1.75366	2	2.2018	0.221581	1	0.408683	0.654468	1.6391
P40217	TIF34	0.00110207	0.000683086	0.00181316	0.00122929	2	2	0.000892578	0.00152123	0.000296266	0.000412863	1.70431	1.74952	2	1.942	0.222306	1	0.408962	0.653049	0.769185
P25087	ERG6	0.00138827	0.00130104	0.000964016	0.0012323	2	2	0.00134465	0.00109816	6.16772e-05	0.000189703	-1.22446	-1.74756	2	9.46021	0.222652	1	0.408962	0.652374	-0.292151
P60010	ACT1	0.00125076	0.00114173	0.000812798	0.0010814	2	2	0.00119625	0.000947101	7.70969e-05	0.000189933	-1.26306	-1.71889	2	6.06914	0.227775	1	0.417509	0.642495	-0.336924
P39015	STM1	0.00429807	0.00355205	0.00479551	0.00445779	2	2	0.00392506	0.00462665	0.000527517	0.000238805	1.17875	1.71348	2	4.87963	0.228758	1	0.418449	0.640623	0.237252
P54838	DAK1	0.000539184	0.00025781	0.000157316	0.000162792	2	2	0.000398497	0.000160054	0.000198962	3.87228e-06	-2.48977	-1.69453	2	2640.01	0.232249	1	0.423961	0.634047	-1.31601
Q08224	THI20	0.00618484	0.00641989	0.00647573	0.00678389	2	2	0.00630236	0.00662981	0.000166208	0.000217898	1.05196	1.68975	2	1.71871	0.23314	1	0.424272	0.632384	0.0730744
Q08972	NEW1	0.000106917	7.95235e-05	0.000236561	0.000131813	2	2	9.32203e-05	0.000184187	1.93703e-05	7.40678e-05	1.97582	1.68035	2	14.6213	0.234904	1	0.426184	0.629109	0.982453
P53221	RPL26B	0.00767513	0.0081824	0.00592181	0	2	2	0.00792876	0.00296091	0.000358695	0.00418735	-2.67782	-1.67169	2	136.279	0.236547	1	0.42829	0.626083	-1.42106
P38886	RPN10	0.00191025	0.00204243	0.00178815	0.00126164	2	2	0.00197634	0.0015249	9.34612e-05	0.000372304	-1.29605	-1.66322	2	15.8684	0.238167	1	0.430204	0.623118	-0.374121
P02406	RPL28	0.00477563	0.0059549	0.00430305	0.00445284	2	2	0.00536527	0.00437794	0.00083387	0.000105918	-1.22552	-1.66112	2	61.9804	0.238572	1	0.430204	0.622381	-0.293398
P17076	RPL8A	0.0098071	0.0101804	0.00757644	0	2	2	0.00999376	0.00378822	0.000263976	0.00535735	-2.63812	-1.63613	2	411.88	0.243449	1	0.43811	0.613592	-1.39951
P0C0W1	RPS22A	0.00302457	0.00337445	0.00357631	0.00471011	2	2	0.00319951	0.00414321	0.000247401	0.00080172	1.29495	1.59066	2	10.5013	0.25266	1	0.453767	0.597464	0.3729
P05755	RPS9B	0.00488417	0.00448042	0.00443344	0.0040143	2	2	0.0046823	0.00422387	0.000285492	0.000296378	-1.10853	-1.57542	2	1.07771	0.255845	1	0.458561	0.592023	-0.148651
P05749	RPL22A	0.00562843	0.00399605	0.00383176	0.00252327	2	2	0.00481224	0.00317752	0.00115426	0.000925239	-1.51447	-1.56278	2	1.55632	0.258529	1	0.462438	0.587491	-0.598808
P07251	ATP1	0.000323772	0.000496685	0.00061993	0.000513208	2	2	0.000410228	0.000566569	0.000122268	7.54639e-05	1.38111	1.53882	2	2.6251	0.26371	1	0.470604	0.578873	0.465826
P39938 (+1)	RPS26A	0.00153503	0.00133202	0.00156754	0.00162211	2	2	0.00143352	0.00159482	0.000143548	3.85845e-05	1.11252	1.53464	2	13.841	0.264629	1	0.470604	0.577362	0.153832
P26785	RPL16B	0.0075976	0.00726555	0.006761	0.00722574	2	2	0.00743158	0.00699337	0.000234792	0.000328622	-1.06266	-1.5344	2	1.95897	0.264681	1	0.470604	0.577277	-0.0876803
P19097	FAS2	0.00148806	0.00138993	0.00149602	0.00157248	2	2	0.001439	0.00153425	6.93869e-05	5.4063e-05	1.06619	1.53141	2	1.64723	0.265342	1	0.470718	0.576194	0.0924687
P43639	CKB1	0.000596954	0.00074926	0.000761998	0.000867376	2	2	0.000673107	0.000814687	0.000107697	7.45134e-05	1.21034	1.52888	2	2.08898	0.2659	1	0.470718	0.575281	0.275409
P0CX43	RPL1A	0.006467	0.00610508	0.00507999	0.00599278	2	2	0.00628604	0.00553638	0.000255917	0.000645441	-1.13541	-1.52692	2	6.36085	0.266334	1	0.470718	0.574573	-0.183209
P24783	DBP2	0.00121348	0.00157222	0.00167889	0.00165461	2	2	0.00139285	0.00166675	0.000253666	1.71737e-05	1.19665	1.52354	2	218.171	0.267086	1	0.471111	0.573348	0.258999
P17255	VMA1	0.000601971	0.000626832	0.00059423	0.0005301	2	2	0.000614401	0.000562165	1.75796e-05	4.53471e-05	-1.09292	-1.51892	2	6.65394	0.268117	1	0.471993	0.571675	-0.128188
P28241	IDH2	0.000537259	0.000466206	0.000792478	0.000567737	2	2	0.000501733	0.000680107	5.02417e-05	0.000158916	1.35552	1.51354	2	10.0047	0.269324	1	0.47318	0.569725	0.438844
Q00055	GPD1	0.000721898	0.000495635	0.000453655	0	2	2	0.000608766	0.000226827	0.000159992	0.000320782	-2.68383	-1.50681	2	4.01996	0.270843	1	0.474911	0.567282	-1.42429
P30822	CRM1	0.000134796	8.59366e-05	0.000137651	0.000183141	2	2	0.000110366	0.000160396	3.45489e-05	3.21661e-05	1.45331	1.49885	2	1.15364	0.272656	1	0.477148	0.564385	0.539338
P40348	RFC2	0.000417868	0.000266404	0.000182879	0.000252327	2	2	0.000342136	0.000217603	0.000107101	4.91071e-05	-1.57229	-1.49475	2	4.75665	0.273596	1	0.477852	0.56289	-0.652867
P47068	BBC1	0.000727538	0.000978201	0.000704848	0.000591392	2	2	0.000852869	0.00064812	0.000177245	8.02251e-05	-1.31591	-1.48831	2	4.88122	0.275079	1	0.479237	0.560543	-0.396063
Q04372	TAP42	0.00122167	0.000619543	0.000396948	0.000528127	2	2	0.000920608	0.000462537	0.000425771	9.2758e-05	-1.99034	-1.48663	2	21.0692	0.275467	1	0.479237	0.559931	-0.993017
P14120	RPL30	0.00651223	0.00750774	0.00642849	0.0059641	2	2	0.00700998	0.0061963	0.000703932	0.000328371	-1.13132	-1.48145	2	4.59548	0.276669	1	0.479679	0.55804	-0.178004
P36166	PXL1	0.000302255	0.000236054	0.00021606	0.000223581	2	2	0.000269155	0.000219821	4.68115e-05	5.31826e-06	-1.22443	-1.48089	2	77.4758	0.2768	1	0.479679	0.557834	-0.292107
P43621	RET2	0.000313156	0.000174691	0.000319789	0.000413652	2	2	0.000243924	0.00036672	9.79098e-05	6.63707e-05	1.50342	1.46815	2	2.17621	0.279787	1	0.483911	0.553173	0.588251
Q12125	GET4	0.000265313	0.000518007	0.000203199	0.000210273	2	2	0.00039166	0.000206736	0.000178682	5.0017e-06	-1.89449	-1.46305	2	1276.22	0.280996	1	0.485059	0.5513	-0.921811
P46995	SET2	5.68528e-05	0	5.8057e-05	0.000120156	2	2	2.84264e-05	8.91065e-05	4.0201e-05	4.39106e-05	3.13464	1.44145	2	1.19307	0.286183	1	0.492893	0.543357	1.6483
P29295	HRR25	0.000879722	0.00126191	0.00072724	0.000841092	2	2	0.00107082	0.000784166	0.000270249	8.05052e-05	-1.36555	-1.43761	2	11.2689	0.287115	1	0.492893	0.541944	-0.449481
P53633	YIP3	0.0010054	0.00056085	0.00115503	0.00106243	2	2	0.000783123	0.00110873	0.000314342	6.54759e-05	1.41578	1.43411	2	23.0485	0.287971	1	0.492893	0.540652	0.501597
P26321	RPL5	0.0028092	0.0020372	0.00179294	0.00192956	2	2	0.0024232	0.00186125	0.000545881	9.66098e-05	-1.30192	-1.43357	2	31.9266	0.288104	1	0.492893	0.54045	-0.380642
Q12453	CEX1	8.42759e-05	0	8.60609e-05	0.000148428	2	2	4.21379e-05	0.000117244	5.9592e-05	4.41001e-05	2.7824	1.43274	2	1.82598	0.288307	1	0.492893	0.540146	1.47633
P25293	NAP1	0.000497462	0.000333004	0.000507999	0.00057825	2	2	0.000415233	0.000543124	0.000116289	4.96756e-05	1.308	1.43028	2	5.48012	0.28891	1	0.492977	0.539237	0.387361
Q08723	RPN8	0.00213647	0.00168255	0.00166837	0.00139444	2	2	0.00190951	0.00153141	0.000320969	0.0001937	-1.2469	-1.42633	2	2.74579	0.289882	1	0.493201	0.537778	-0.318343
P32324	EFT1	0.00249052	0.00206248	0.0020451	0.00181784	2	2	0.0022765	0.00193147	0.000302669	0.000160698	-1.17863	-1.42388	2	3.54746	0.29049	1	0.493201	0.536869	-0.237115
P32590	SSE2	0.000551035	0	0.00065649	0.000679343	2	2	0.000275517	0.000667917	0.00038964	1.61593e-05	2.42423	1.423	2	581.408	0.290706	1	0.493201	0.536547	1.27753
P42935	ELP2	8.04882e-05	0	8.2193e-05	0.00019846	2	2	4.02441e-05	0.000140326	5.69138e-05	8.2213e-05	3.48688	1.41551	2	2.08664	0.29257	1	0.495418	0.53377	1.80194
Q12464	RVB2	0.000596954	0.000922166	0.0012192	0.000921966	2	2	0.00075956	0.00107058	0.00022996	0.000210174	1.40947	1.41188	2	1.19714	0.293478	1	0.496012	0.532424	0.495158
P53622	COP1	0.000807644	0.000587655	0.000824751	0.000890568	2	2	0.000697649	0.000857659	0.000155556	4.65396e-05	1.22936	1.39367	2	11.1719	0.298086	1	0.502843	0.525659	0.297902
Q01855	RPS15	0.00283553	0.00316354	0.00259079	0.00283868	2	2	0.00299954	0.00271474	0.000231938	0.000175286	-1.10491	-1.38539	2	1.75086	0.30021	1	0.505467	0.522575	-0.143927
P32337	PSE1	0.000217074	0.000132101	0.000221672	0.000250242	2	2	0.000174588	0.000235957	6.00852e-05	2.02021e-05	1.35151	1.36913	2	8.84593	0.304439	1	0.511112	0.5165	0.434574
P32445	RIM1	0.000636751	0.000532807	0.000487679	0	2	2	0.000584779	0.000243839	7.34995e-05	0.000344841	-2.39822	-1.3675	2	22.0125	0.304866	1	0.511112	0.515891	-1.26196
P40150	SSB2	0.00555969	0.00485093	0.00469482	0.00474526	2	2	0.00520531	0.00472004	0.00050117	3.5671e-05	-1.10281	-1.3659	2	197.397	0.305287	1	0.511112	0.515291	-0.141186
P05750	RPS3	0.00663282	0.00680809	0.00686362	0.00682219	2	2	0.00672046	0.00684291	0.000123933	2.93009e-05	1.01822	1.35978	2	17.89	0.306901	1	0.512848	0.513001	0.0260496
P36160	RPF2	0.00340264	0.00399605	0.00396239	0.00460498	2	2	0.00369935	0.00428368	0.000419608	0.000454378	1.15796	1.33612	2	1.17259	0.313248	1	0.518256	0.504111	0.211581
P24280	SEC14	0.000886903	0.000685038	0.000696684	0.000504655	2	2	0.000785971	0.000600669	0.00014274	0.000135785	-1.30849	-1.33017	2	1.10507	0.314868	1	0.518256	0.501872	-0.387904
Q3E772	LSO2	0	0.00106561	0.0012192	0.00126164	2	2	0.000532807	0.00124042	0.000753503	3.00102e-05	2.32808	1.32703	2	630.424	0.315729	1	0.518256	0.500685	1.21914
P04449	RPL24A	0.00265313	0.00236803	0.00216746	0.00238309	2	2	0.00251058	0.00227528	0.000201595	0.000152475	-1.10342	-1.31653	2	1.74808	0.318623	1	0.518256	0.496723	-0.141979
P0C2H8	RPL31A	0.00642874	0.00594285	0.00675247	0.00640524	2	2	0.00618579	0.00657885	0.000343575	0.000245534	1.06354	1.31632	2	1.95803	0.318681	1	0.518256	0.496644	0.0888778
Q03735	NAB6	3.79019e-05	0.000105716	0	4.0052e-05	2	2	7.18088e-05	2.0026e-05	4.79516e-05	2.8321e-05	-3.58578	-1.31498	2	2.86674	0.319054	1	0.518256	0.496136	-1.84229
Q03940	RVB1	0.00124166	0.00122546	0.00107289	0.00121117	2	2	0.00123356	0.00114203	1.14609e-05	9.7778e-05	-1.08015	-1.31482	2	72.7852	0.319098	1	0.518256	0.496075	-0.111225
P05740	RPL17A	0.00545787	0.00570865	0.00441233	0.00540702	2	2	0.00558326	0.00490967	0.000177329	0.00070335	-1.1372	-1.31327	2	15.7319	0.31953	1	0.518256	0.495489	-0.18548
Q12158	MCD1	0.000530626	0.000930298	0.000387047	0.000520676	2	2	0.000730462	0.000453861	0.000282611	9.44901e-05	-1.60944	-1.31271	2	8.94551	0.319685	1	0.518256	0.495278	-0.686558
P53136	NSA1	0.000367356	0.000768472	0.000750275	0.00101901	2	2	0.000567914	0.000884645	0.000283631	0.000190028	1.55771	1.312	2	2.22779	0.319881	1	0.518256	0.495011	0.639425
P89105	CTR9	0.0045273	0.00387884	0.00376488	0.00379501	2	2	0.00420307	0.00377994	0.000458533	2.13025e-05	-1.11194	-1.3036	2	463.32	0.322232	1	0.518256	0.491831	-0.153079
P40303	PRE6	0.000341117	0	0.000435427	0.000360468	2	2	0.000170558	0.000397948	0.000241206	5.30044e-05	2.33321	1.30214	2	20.7087	0.322645	1	0.518256	0.491275	1.22231
P38629	RFC3	0.000314186	0.000280425	0.000320841	0.000464814	2	2	0.000297306	0.000392827	2.3873e-05	0.000101804	1.32129	1.2919	2	18.185	0.325542	1	0.518256	0.487392	0.401949
P0CX34	RPS30B	0.0020467	0.00152231	0.00209005	0.00216281	2	2	0.0017845	0.00212643	0.000370802	5.1446e-05	1.19161	1.29171	2	51.9495	0.325597	1	0.518256	0.487319	0.25291
P14540	FBA1	0.000238782	0	0.000243839	0.000315409	2	2	0.000119391	0.000279624	0.000168844	5.06077e-05	2.34209	1.28559	2	11.1311	0.327345	1	0.518256	0.484994	1.2278
P38205	NCL1	0.000520422	0.000648932	0.000531445	0.000420546	2	2	0.000584677	0.000475995	9.08705e-05	7.84173e-05	-1.22832	-1.28053	2	1.34283	0.328799	1	0.518256	0.48307	-0.296692
Q08746	RRS1	0.00394509	0.00370648	0.00339255	0.00373006	2	2	0.00382579	0.0035613	0.000168718	0.000238657	-1.07427	-1.27976	2	2.00089	0.32902	1	0.518256	0.482777	-0.103351
P38742	NPR3	0.000514299	0.000614778	0.000525192	0.000368786	2	2	0.000564538	0.000446989	7.1049e-05	0.000110596	-1.26298	-1.26465	2	2.42304	0.333411	1	0.518256	0.477021	-0.336831
P29055	SUA7	0.000314186	0	0.000385009	0.00033201	2	2	0.000157093	0.00035851	0.000222163	3.74764e-05	2.28215	1.26428	2	35.1423	0.333517	1	0.518256	0.476882	1.19039
Q99207	NOP14	0.00033023	0.000396771	0.000389105	0.00048318	2	2	0.000363501	0.000436143	4.70518e-05	6.65211e-05	1.19984	1.26082	2	1.99878	0.334532	1	0.518256	0.475562	0.262843
P11484	SSB1	0.0053815	0.00469188	0.00444006	0	2	2	0.00503669	0.00222003	0.00048763	0.0031396	-2.26875	-1.25372	2	41.454	0.33663	1	0.518256	0.472847	-1.1819
P39990	SNU13	0.000682233	0.00114173	0.00156754	0.0010814	2	2	0.000911981	0.00132447	0.000324913	0.000343749	1.4523	1.23329	2	1.11931	0.342749	1	0.518256	0.465023	0.53834
P21242	PRE10	0.000447716	0	0.000457199	0.000551966	2	2	0.000223858	0.000504583	0.000316583	6.70108e-05	2.25403	1.22685	2	22.3195	0.344704	1	0.518256	0.462553	1.17251
P38351	PAF1	0.00629098	0.00712117	0.00595531	0.00635671	2	2	0.00670608	0.00615601	0.000587036	0.000283836	-1.08935	-1.19302	2	4.27753	0.3552	1	0.518256	0.449527	-0.123474
P07149	FAS1	0.00106357	0.00123313	0.001331	0.00121205	2	2	0.00114835	0.00127153	0.000119901	8.41084e-05	1.10726	1.18938	2	2.0322	0.356351	1	0.518256	0.448121	0.146997
P41057	RPS29A	0.00307005	0.00304461	0.00313508	0.00396515	2	2	0.00305733	0.00355011	1.79871e-05	0.000586948	1.16118	1.18677	2	1064.82	0.357181	1	0.518256	0.447112	0.215591
Q04062	RPN9	0.00238782	0.00196907	0.00169627	0.00202959	2	2	0.00217844	0.00186293	0.000296099	0.000235691	-1.16936	-1.17902	2	1.57829	0.359652	1	0.518256	0.444117	-0.225723
P05319	RPP2A	0.00173659	0.00096874	0.000886688	0.000917554	2	2	0.00135267	0.000902121	0.000542955	2.18256e-05	-1.49943	-1.17257	2	618.863	0.361725	1	0.518256	0.441621	-0.584413
P14741	GCN3	0.00028092	0.000156708	0.00028687	0.000296856	2	2	0.000218814	0.000291863	8.78309e-05	7.06122e-06	1.33384	1.17242	2	154.716	0.361775	1	0.518256	0.441562	0.415587
P24276	SSD1	0	0.000114173	0.00012192	0.000126164	2	2	5.70865e-05	0.000124042	8.07325e-05	3.00102e-06	2.17287	1.17206	2	723.701	0.36189	1	0.518256	0.441424	1.1196
P30656	PRE2	0	0.000499507	0.000533398	0.000551966	2	2	0.000249753	0.000542682	0.000353205	1.31295e-05	2.17287	1.17206	2	723.701	0.36189	1	0.518256	0.441424	1.1196
Q12452	ERG27	0.000238782	0.000333004	0.000548638	0.000315409	2	2	0.000285893	0.000432024	6.66256e-05	0.000164918	1.51114	1.16188	2	6.12708	0.365195	1	0.518256	0.437475	0.595635
P05759	RPS31	0.00323058	0.00297745	0.00301213	0.00207799	2	2	0.00310401	0.00254506	0.000178985	0.000660538	-1.21962	-1.15506	2	13.6195	0.367425	1	0.518256	0.434831	-0.286434
P40302	PRE5	0.000826552	0.000614778	0.00065649	0	2	2	0.000720665	0.000328245	0.000149747	0.000464209	-2.19551	-1.13777	2	9.6097	0.373157	1	0.518256	0.428109	-1.13455
P05739	RPL6B	0.00573076	0.00639369	0.00548638	0.00580353	2	2	0.00606222	0.00564496	0.000468759	0.000224257	-1.07392	-1.1356	2	4.36926	0.373886	1	0.518256	0.427261	-0.102884
P53927	NOP15	0.00191025	0.00170498	0.00165811	0.00171583	2	2	0.00180762	0.00168697	0.000145148	4.08139e-05	-1.07152	-1.13165	2	12.6476	0.375212	1	0.518256	0.425723	-0.0996582
P27999	RPB9	0	0.000570865	0.000696684	0.000540702	2	2	0.000285432	0.000618693	0.000403662	0.000110296	2.16756	1.12628	2	13.3942	0.377025	1	0.518256	0.42363	1.11607
P0CX30	RPS23B	0.00149239	0.00133202	0.0013716	0.000946228	2	2	0.0014122	0.00115891	0.000113397	0.000300781	-1.21856	-1.11436	2	7.03553	0.381084	1	0.518256	0.418979	-0.285175
P07703	RPC40	0.000565536	0.000771168	0.000898355	0.000730422	2	2	0.000668352	0.000814388	0.000145404	0.000118747	1.2185	1.10012	2	1.49937	0.386	1	0.518256	0.413413	0.285109
P00498	HIS1	0.000746193	0.000666009	0.000685798	0.000394262	2	2	0.000706101	0.00054003	5.66985e-05	0.000206147	-1.30752	-1.09849	2	13.2194	0.386565	1	0.518256	0.412777	-0.386835
Q02753	RPL21A	0.00490829	0.00473606	0.00379306	0.00476619	2	2	0.00482218	0.00427962	0.000121782	0.000688107	-1.12678	-1.09801	2	31.9259	0.386732	1	0.518256	0.41259	-0.172202
Q04217	ECM16	6.58708e-05	0	6.7266e-05	6.96076e-05	2	2	3.29354e-05	6.84368e-05	4.65777e-05	1.65573e-06	2.07791	1.07723	2	791.361	0.394052	1	0.518256	0.404447	1.05513
P23301	HYP2	0.000561839	0	0.00057374	0.000593712	2	2	0.00028092	0.000583726	0.00039728	1.41224e-05	2.07791	1.07723	2	791.361	0.394052	1	0.518256	0.404447	1.05513
P07273	DST1	0.000272893	0.000304461	0.000278673	0	2	2	0.000288677	0.000139337	2.23219e-05	0.000197052	-2.0718	-1.06498	2	77.9291	0.398438	1	0.518256	0.399639	-1.05088
P41911	GPD2	0	0.00027184	0.000298579	0.000257477	2	2	0.00013592	0.000278028	0.00019222	2.90633e-05	2.04552	1.03377	2	43.7429	0.409868	1	0.518256	0.387356	1.03247
Q02892	NOG1	0.00748613	0.00781211	0.00678796	0.00760392	2	2	0.00764912	0.00719594	0.000230501	0.000576973	-1.06298	-1.03151	2	6.26566	0.410712	1	0.518256	0.386462	-0.0881099
Q08096	RCL1	0.000358173	0.000199803	0.000304799	0.000567737	2	2	0.000278988	0.000436268	0.000111984	0.000185925	1.56375	1.0248	2	2.75652	0.413222	1	0.518256	0.383817	0.645014
P20434	RPB5	0.000573076	0.000426246	0.000487679	0	2	2	0.000499661	0.000243839	0.000103825	0.000344841	-2.04914	-1.00459	2	11.0315	0.420885	1	0.518256	0.375836	-1.03502
P53011	SEH1	0.000489809	0.000614778	0.000562706	0.000905791	2	2	0.000552293	0.000734248	8.83664e-05	0.000242598	1.32945	0.996644	2	7.537	0.423943	1	0.519126	0.372692	0.410834
P48589	RPS12	0.00461645	0.00355205	0.00357631	0.00353258	2	2	0.00408425	0.00355445	0.000752643	3.09184e-05	-1.14905	-0.994653	2	592.575	0.424713	1	0.519354	0.371904	-0.200445
P39517	DHH1	0.000370523	0.000321522	0.000546536	0.000348038	2	2	0.000346022	0.000447287	3.46494e-05	0.00014036	1.29265	0.99057	2	16.4094	0.426296	1	0.520272	0.370288	0.370336
P34760	TSA1	0.00141098	0.00096874	0.000886688	0.00103225	2	2	0.00118986	0.000959469	0.000312713	0.000102927	-1.24013	-0.9897	2	9.23069	0.426635	1	0.520272	0.369944	-0.310486
P38202	YBL028C	0.00557157	0.0075481	0.00772158	0.00735955	2	2	0.00655984	0.00754056	0.00139762	0.000255992	1.1495	0.976134	2	29.8075	0.431946	1	0.526027	0.364571	0.201013
P32908	SMC1	0.000541916	0.000888012	0.000518807	0.000572658	2	2	0.000714964	0.000545733	0.000244727	3.80784e-05	-1.3101	-0.966317	2	41.3052	0.435834	1	0.530037	0.360679	-0.389676
P32457	CDC3	0.000159188	0	0.000203199	0.000126164	2	2	7.95939e-05	0.000164682	0.000112563	5.44725e-05	2.06902	0.962269	2	4.27008	0.437449	1	0.530774	0.359073	1.04895
Q3E754	RPS21B	0.00477563	0.00399605	0.00316991	0.00428957	2	2	0.00438584	0.00372974	0.000551246	0.000791716	-1.17591	-0.961803	2	2.06276	0.437635	1	0.530774	0.358888	-0.23378
P33201	MRT4	0.00734033	0.00848545	0.00677331	0.00766328	2	2	0.00791289	0.0072183	0.000809724	0.0006293	-1.09623	-0.957864	2	1.65561	0.439213	1	0.531962	0.357325	-0.132546
P25567	SRO9	0.0012934	0.00155402	0.0015748	0.00152448	2	2	0.00142371	0.00154964	0.000184286	3.55795e-05	1.08845	0.948836	2	26.8278	0.442852	1	0.535147	0.353741	0.122274
Q12250	RPN5	0.00238782	0.00133202	0.00135987	0.00135869	2	2	0.00185992	0.00135928	0.000746562	8.39106e-07	-1.36831	-0.948357	2	791586	0.443046	1	0.535147	0.353551	-0.452396
P49167	RPL38	0.0151228	0.0156882	0.0138176	0.01542	2	2	0.0154055	0.0146188	0.000399778	0.0011331	-1.05382	-0.925976	2	8.03343	0.452213	1	0.545478	0.344657	-0.0756243
P54861	DNM1	0.000112368	0	0.00028687	5.93712e-05	2	2	5.61839e-05	0.00017312	7.94561e-05	0.000160866	3.08132	0.921717	2	4.09896	0.45398	1	0.546868	0.342963	1.62355
P22516	CHL1	0.000313552	0.000618917	0.000320193	0.000331339	2	2	0.000466235	0.000325766	0.000215926	7.88146e-06	-1.43119	-0.919389	2	750.58	0.454949	1	0.547293	0.342037	-0.51722
P02407 (+1)	RPS17A	0.00537259	0.00532807	0.00533398	0.00567737	2	2	0.00535033	0.00550568	3.14774e-05	0.000242809	1.02903	0.897292	2	59.5017	0.464256	1	0.557059	0.333242	0.041292
P37292	SHM1	0.000928595	0.00148002	0.000767642	0.00107473	2	2	0.00120431	0.000921185	0.000389916	0.000217142	-1.30735	-0.897141	2	3.22443	0.464321	1	0.557059	0.333182	-0.386641
P00931	TRP5	0.000310106	0.000276783	0.000348342	0.000294928	2	2	0.000293445	0.000321635	2.3563e-05	3.77692e-05	1.09607	0.895564	2	2.56929	0.464993	1	0.557114	0.332554	0.132337
P38737	ECM29	0.000568528	0.000558179	0.000568958	0.000468608	2	2	0.000563353	0.000518783	7.31774e-06	7.09583e-05	-1.08591	-0.883605	2	94.0272	0.470121	1	0.5625	0.32779	-0.118908
P35997 (+1)	RPS27A	0	0.00118402	0.00108373	0.00112146	2	2	0.000592008	0.00110259	0.000837226	2.66757e-05	1.86246	0.862025	2	985.037	0.479525	1	0.572403	0.319189	0.897212
P0CX49	RPL18A	0.00397969	0.00444006	0.0041801	0.00360468	2	2	0.00420988	0.00389239	0.000325527	0.000406886	-1.08157	-0.861661	2	1.56232	0.479685	1	0.572403	0.319044	-0.113122
P40856	SAP185	7.89361e-05	8.80673e-05	8.0608e-05	0.000125121	2	2	8.35017e-05	0.000102865	6.45674e-06	3.14755e-05	1.23189	0.852239	2	23.7639	0.483853	1	0.576522	0.315287	0.300868
P38439	LEO1	0.00437766	0.00473606	0.00410914	0.00453255	2	2	0.00455686	0.00432085	0.000253427	0.000299393	-1.05462	-0.850932	2	1.39565	0.484434	1	0.576522	0.314765	-0.0767273
Q05468	RQC1	0.000201382	0.000256775	0.000264404	0.000243207	2	2	0.000229078	0.000253806	3.91683e-05	1.49884e-05	1.10794	0.833838	2	6.829	0.492099	1	0.584861	0.307948	0.147883
Q04491	SEC13	0.000506507	0.000726555	0.000517235	0.00053524	2	2	0.000616531	0.000526237	0.000155598	1.27316e-05	-1.17158	-0.817934	2	149.363	0.49934	1	0.592675	0.301604	-0.228459
P53076	VID30	0.000265313	0.000197336	0.000316088	0.000233637	2	2	0.000231324	0.000274862	4.8067e-05	5.8302e-05	1.18821	0.814855	2	1.4712	0.500755	1	0.593561	0.300375	0.248791
P40693	RLP7	0.00316224	0.00316804	0.00309742	0.00381901	2	2	0.00316514	0.00345821	4.10046e-06	0.000510243	1.09259	0.812264	2	15484.2	0.501948	1	0.594183	0.299341	0.127756
P05756	RPS13	0.00561839	0.00689515	0.006598	0.00697611	2	2	0.00625677	0.00678706	0.000902805	0.000267362	1.08475	0.796483	2	11.4022	0.509277	1	0.602057	0.293046	0.117368
P47170	IML1	0.000406716	0.000468402	0.000442126	0.000499109	2	2	0.000437559	0.000470618	4.36185e-05	4.02931e-05	1.07555	0.787325	2	1.17187	0.513578	1	0.606336	0.289394	0.105078
P47912	FAA4	0.00052718	0.000518968	0.000506679	0.000524317	2	2	0.000523074	0.000515498	5.80696e-06	1.24718e-05	-1.0147	-0.77881	2	4.61273	0.517609	1	0.610284	0.285998	-0.0210489
P07560	SEC4	0.000994924	0.000444006	0.0013208	0.000735955	2	2	0.000719465	0.00102838	0.000389558	0.000413545	1.42936	0.768951	2	1.12694	0.522316	1	0.614504	0.282067	0.515371
Q12080	NOP53	0.00378446	0.00392066	0.00381862	0.00418959	2	2	0.00385256	0.0040041	9.63025e-05	0.000262317	1.03934	0.766944	2	7.41956	0.523279	1	0.614504	0.281267	0.0556611
Q06706	IKI3	0.000249706	0.000313416	0.000127498	0.000296856	2	2	0.000281561	0.000212177	4.50495e-05	0.000119754	-1.32701	-0.766911	2	7.06646	0.523295	1	0.614504	0.281254	-0.408182
P09798	CDC16	0.00148296	0.00179472	0.00166837	0.00191238	2	2	0.00163884	0.00179038	0.000220447	0.000172536	1.09247	0.765541	2	1.63249	0.523953	1	0.614504	0.280708	0.127588
Q12522	TIF6	0.00247966	0.00204926	0.00206326	0.00213508	2	2	0.00226446	0.00209917	0.000304337	5.07865e-05	-1.07874	-0.757604	2	35.9098	0.527783	1	0.618181	0.277544	-0.109348
P12695	LAT1	0.000275517	0.000461083	0.000515814	0.000388196	2	2	0.0003683	0.000452005	0.000131215	9.02394e-05	1.22727	0.743338	2	2.11433	0.534736	1	0.625501	0.27186	0.295456
P31539	HSP104	0.0002341	0.00013059	9.56233e-05	0.000173166	2	2	0.000182345	0.000134395	7.31924e-05	5.48309e-05	-1.35679	-0.741499	2	1.78189	0.535639	1	0.625734	0.271128	-0.440194
P21243	SCL1	0.000682233	0.000475721	0.000609598	0.000720936	2	2	0.000578977	0.000665267	0.000146026	7.87274e-05	1.14904	0.735592	2	3.44042	0.538548	1	0.627766	0.268776	0.200427
P0C0X0 (+1)	RPS28B	0.00358173	0.00399605	0.00335279	0.00378491	2	2	0.00378889	0.00356885	0.000292975	0.000305556	-1.06166	-0.735099	2	1.08773	0.538792	1	0.627766	0.268579	-0.0863153
P38747	OTU2	0.000265313	0.000296004	0.000270933	0.000350455	2	2	0.000280658	0.000310694	2.17018e-05	5.62307e-05	1.10702	0.704727	2	6.71359	0.553992	1	0.644632	0.256497	0.146677
P16861	PFK1	0.000641173	0.000468673	0.000541865	0.000420546	2	2	0.000554923	0.000481205	0.000121976	8.57857e-05	-1.15319	-0.699109	2	2.02171	0.556847	1	0.645383	0.254264	-0.205635
Q06178	NMA1	0	0.000347483	0.000318051	0.000274269	2	2	0.000173741	0.00029616	0.000245708	3.09587e-05	1.7046	0.699075	2	62.9898	0.556864	1	0.645383	0.254251	0.769435
P53131	PRP43	0.000434148	0.00048437	0.000637307	0.000430104	2	2	0.000459259	0.000533705	3.55121e-05	0.000146515	1.1621	0.698359	2	17.0221	0.557229	1	0.645383	0.253966	0.216735
Q04636	POB3	0.00159188	0.00177602	0.00178041	0.00172224	2	2	0.00168395	0.00175132	0.000130211	4.11387e-05	1.04001	0.697746	2	10.0183	0.557541	1	0.645383	0.253723	0.0565964
P32836	GSP2	0.000286538	0	0.000195071	0.000302793	2	2	0.000143269	0.000248932	0.000202613	7.61706e-05	1.73752	0.690344	2	7.07554	0.561328	1	0.648922	0.250783	0.797026
P43593	UBP6	0.000293241	0	8.55576e-05	0	2	2	0.00014662	4.27788e-05	0.000207352	6.04984e-05	-3.4274	-0.679886	2	11.7471	0.566718	1	0.654302	0.246633	-1.77712
Q12136	SAS10	0.000272893	0.000456692	0.000278673	0.000324421	2	2	0.000364793	0.000301547	0.000129965	3.23484e-05	-1.20974	-0.667827	2	16.1417	0.572991	1	0.660687	0.241852	-0.274692
P0CX46	RPL2B	0.00318376	0.00404539	0.00397368	0.00383164	2	2	0.00361457	0.00390266	0.000609266	0.000100436	1.0797	0.659795	2	36.7988	0.577205	1	0.664682	0.23867	0.110632
P43535	GCN20	0.000449471	0.000376099	0.000430305	0.000296856	2	2	0.000412785	0.00036358	5.1882e-05	9.43626e-05	-1.13533	-0.646204	2	3.30801	0.584396	1	0.672094	0.233293	-0.183118
P31383	TPD3	0.000134525	0	0.000171718	7.10782e-05	2	2	6.72624e-05	0.000121398	9.51235e-05	7.1163e-05	1.80484	0.644456	2	1.78676	0.585327	1	0.672294	0.232601	0.851871
P40010	NUG1	0.0058872	0.00587925	0.00575965	0.0064387	2	2	0.00588323	0.00609918	5.62267e-06	0.00048016	1.03671	0.635991	2	7292.66	0.589852	1	0.676618	0.229257	0.0520067
P36139	PET10	0.000385132	0.000343747	0.000314631	0.000569772	2	2	0.000364439	0.000442202	2.92637e-05	0.000180411	1.21338	0.601701	2	38.0075	0.608495	1	0.697006	0.215743	0.279026
Q12532	RQC2	0.000541774	0.000649219	0.00059423	0.000678528	2	2	0.000595496	0.000636379	7.59753e-05	5.96073e-05	1.06865	0.598721	2	1.6246	0.610139	1	0.697006	0.214571	0.0957938
P12385	SUP45	0.000925888	0.000978625	0.000995262	0.000772431	2	2	0.000952257	0.000883847	3.72909e-05	0.000157566	-1.0774	-0.597501	2	17.8532	0.610813	1	0.697006	0.214092	-0.107554
Q12154	GET3	0.000551035	0.00047816	0.000562706	0.000517595	2	2	0.000514597	0.00054015	5.15299e-05	3.18985e-05	1.04966	0.596287	2	2.60963	0.611485	1	0.697006	0.213615	0.069917
P53256	RRP46	0	0.00077701	0.000609598	0.000630819	2	2	0.000388505	0.000620208	0.000549429	1.50051e-05	1.5964	0.596174	2	1340.75	0.611547	1	0.697006	0.21357	0.674819
Q06709	REH1	0.000477563	0.000692649	0.000536446	0.000504655	2	2	0.000585106	0.000520551	0.000152089	2.248e-05	-1.12401	-0.593826	2	45.7721	0.612847	1	0.697594	0.212648	-0.16866
P40541	IRR1	0.000161582	0.000420637	0.000220005	0.000208692	2	2	0.000291109	0.000214349	0.00018318	7.99985e-06	-1.35811	-0.592056	2	524.315	0.613829	1	0.697818	0.211953	-0.441602
P53742	NOG2	0.0126337	0.0124483	0.0113939	0.0128458	2	2	0.012541	0.0121199	0.000131103	0.00102659	-1.03475	-0.575514	2	61.315	0.623067	1	0.706856	0.205466	-0.0492821
Q01560	NPL3	0.000318376	0.000355205	0.000325119	0.000392509	2	2	0.00033679	0.000358814	2.60422e-05	4.76522e-05	1.06539	0.573562	2	3.34819	0.624164	1	0.706856	0.204701	0.0913871
P20436	RPB8	0.000842759	0.000940248	0.000860609	0.001039	2	2	0.000891503	0.000949802	6.89352e-05	0.000126138	1.06539	0.573562	2	3.34819	0.624164	1	0.706856	0.204701	0.0913871
P47037	SMC3	0.000677395	0.00117142	0.000760917	0.0008053	2	2	0.000924407	0.000783109	0.000349329	3.13838e-05	-1.18043	-0.569736	2	123.896	0.62632	1	0.708395	0.203203	-0.239316
P54115	ALD6	0.000132656	0.000148002	0.000180622	0	2	2	0.000140329	9.03109e-05	1.08509e-05	0.000127719	-1.55385	-0.551859	2	138.541	0.636474	1	0.718922	0.196219	-0.635844
P19524	MYO2	7.91541e-05	0	5.38871e-05	6.97037e-05	2	2	3.95771e-05	6.17954e-05	5.59704e-05	1.1184e-05	1.56139	0.550512	2	25.0451	0.637245	1	0.718922	0.195694	0.642835
Q07844	RIX7	0.000436483	0.000401038	0.000445728	0.000325584	2	2	0.00041876	0.000385656	2.50634e-05	8.49546e-05	-1.08584	-0.528556	2	11.4893	0.649907	1	0.732278	0.187149	-0.11881
P43588	RPN11	0.00168552	0.00242897	0.00193637	0.00178114	2	2	0.00205725	0.00185875	0.000525703	0.000109768	-1.10679	-0.5227	2	22.9365	0.653317	1	0.735189	0.184876	-0.146379
P10081	TIF1	0.00132656	0.00106561	0.00151722	0.00112146	2	2	0.00119609	0.00131934	0.00018452	0.000279849	1.10304	0.519981	2	2.30019	0.654906	1	0.736044	0.183821	0.14149
P14126	RPL3	0.00754333	0.0064179	0.00637307	0.00693901	2	2	0.00698062	0.00665604	0.000795796	0.000400175	-1.04876	-0.515323	2	3.95461	0.657633	1	0.738176	0.182017	-0.0686907
P19454	CKA2	0.000734713	0.00150279	0.00150055	0.00116459	2	2	0.00111875	0.00133257	0.000543112	0.00023756	1.19112	0.510099	2	5.22674	0.660702	1	0.740687	0.179994	0.252321
P30624	FAA1	0.000551035	0.00047816	0.000468922	0.000517595	2	2	0.000514597	0.000493258	5.15299e-05	3.44171e-05	-1.04326	-0.487006	2	2.24167	0.6744	1	0.75509	0.171083	-0.0611011
P38431	TIF5	0.000583689	0.000532807	0.000541865	0.0006168	2	2	0.000558248	0.000579333	3.59785e-05	5.29873e-05	1.03777	0.465569	2	2.16898	0.687302	1	0.76832	0.162852	0.0534866
P36047	SDS22	0.000367356	0.000546469	0.000687752	0.000388196	2	2	0.000456913	0.000537974	0.000126652	0.000211818	1.17741	0.464508	2	2.79707	0.687945	1	0.76832	0.162446	0.235618
P32639	BRR2	0	4.33177e-05	8.92095e-05	0	2	2	2.16588e-05	4.46048e-05	3.06302e-05	6.30806e-05	2.05943	0.462758	2	4.24123	0.689007	1	0.768541	0.161776	1.04224
P20424	SRP54	0.000159188	0.000177602	0.00012192	0.000294382	2	2	0.000168395	0.000208151	1.30211e-05	0.000121949	1.23609	0.458431	2	87.7129	0.691637	1	0.769923	0.160122	0.305779
P49626	RPL4B	0.00802061	0	0.0060022	0.00569354	2	2	0.00401031	0.00584787	0.00567143	0.000218252	1.45821	0.457871	2	675.255	0.691978	1	0.769923	0.159908	0.544199
P38861	NMD3	0.00165933	0.00203189	0.00185979	0.00201007	2	2	0.00184561	0.00193493	0.000263441	0.00010626	1.04839	0.444669	2	6.14643	0.70005	1	0.77793	0.154871	0.068182
Q12389	DBP10	0.000295836	0.000330058	0.000431574	0.000267958	2	2	0.000312947	0.000349766	2.41985e-05	0.000115694	1.11765	0.440541	2	22.8582	0.702587	1	0.779775	0.1533	0.160474
P0CX24	RPL20B	0.00680528	0.00799211	0.00731518	0.00693901	2	2	0.00739869	0.00712709	0.000839216	0.000265995	-1.03811	-0.436299	2	9.95406	0.7052	1	0.781013	0.151687	-0.0539568
P12688	YPK1	0.000188512	0	9.62524e-05	0	2	2	9.42559e-05	4.81262e-05	0.000133298	6.80607e-05	-1.95852	-0.435879	2	3.83579	0.70546	1	0.781013	0.151528	-0.969761
P02557	TUB2	0.00135778	0.00114919	0.00157778	0.00113795	2	2	0.00125349	0.00135787	0.000147493	0.000311011	1.08327	0.428853	2	4.44643	0.709805	1	0.784846	0.148861	0.115396
P32794	AFG2	0.00396097	0.0039177	0.00390143	0.00403724	2	2	0.00393933	0.00396933	3.05942e-05	9.60326e-05	1.00762	0.42096	2	9.8528	0.714707	1	0.789285	0.145872	0.0109456
P25451	PUP3	0.000415272	0	0	0.000219415	2	2	0.000207636	0.000109708	0.000293642	0.00015515	-1.89263	-0.417006	2	3.58206	0.717171	1	0.791024	0.144377	-0.920395
Q03434 (+1)	TY1B-ML2	0.000407969	0.000334678	0.00034309	0.000367713	2	2	0.000371323	0.000355402	5.18244e-05	1.7411e-05	-1.0448	-0.411849	2	8.85972	0.720394	1	0.793556	0.14243	-0.0632242
P50086	NAS6	0.00128575	0.000922166	0.00065649	0.00126164	2	2	0.00110396	0.000959064	0.000257091	0.000427903	-1.15108	-0.410479	2	2.77025	0.721252	1	0.793556	0.141913	-0.202985
P39935	TIF4631	0.000379373	0.000473053	0.000387408	0.000424476	2	2	0.000426213	0.000405942	6.6242e-05	2.62109e-05	-1.04994	-0.402407	2	6.38707	0.726319	1	0.798143	0.138873	-0.0703001
P38061	RPL32	0.00604914	0.00586088	0.00455167	0.00656051	2	2	0.00595501	0.00555609	0.000133118	0.00142047	-1.0718	-0.395427	2	113.866	0.730719	1	0.801987	0.13625	-0.100033
P32486	KRE6	0.000179086	0	0.00012192	0.000126164	2	2	8.95431e-05	0.000124042	0.000126633	3.00102e-06	1.38527	0.385165	2	1780.56	0.737219	1	0.8077	0.132404	0.470171
P35184	SQT1	0.000203218	0	0.000363165	0	2	2	0.000101609	0.000181582	0.000143697	0.000256796	1.78707	0.384342	2	3.19361	0.737742	1	0.8077	0.132096	0.837594
P53261	NOP7	0.00453685	0.0054803	0.00508579	0.00529888	2	2	0.00500858	0.00519233	0.00066712	0.000150674	1.03669	0.379971	2	19.6033	0.740522	1	0.809747	0.130462	0.0519824
P47050	RTT101	7.23581e-05	0	0	0.000127438	2	2	3.6179e-05	6.37191e-05	5.11649e-05	9.01124e-05	1.76121	0.375851	2	3.10188	0.743149	1	0.810384	0.128924	0.816571
P15108	HSC82	0.00218146	0.00203914	0.00204705	0.00227406	2	2	0.0021103	0.00216055	0.000100638	0.000160525	1.02381	0.375111	2	2.54425	0.743622	1	0.810384	0.128648	0.0339531
Q06523	YPR148C	0.000243655	0.000598049	0.000348342	0.000360468	2	2	0.000420852	0.000354405	0.000250594	8.57434e-06	-1.18749	-0.37477	2	854.165	0.74384	1	0.810384	0.128521	-0.247914
P23248	RPS1B	0.00469329	0.00514435	0.00504495	0.00495954	2	2	0.00491882	0.00500225	0.000318941	6.03949e-05	1.01696	0.363458	2	27.8882	0.751086	1	0.817277	0.124311	0.0242636
P32939	YPT7	0.000415272	0.000810794	0.000530085	0.000877661	2	2	0.000613033	0.000703873	0.000279676	0.000245773	1.14818	0.345045	2	1.29492	0.76297	1	0.829193	0.117493	0.199351
P09734	TUB3	0.000668589	0.000586088	0.000780286	0.00055512	2	2	0.000627338	0.000667703	5.83369e-05	0.000159216	1.06434	0.336649	2	7.44881	0.768424	1	0.834101	0.114399	0.0899631
P34730	BMH2	0	0.00317966	0.0020451	0.00219769	2	2	0.00158983	0.0021214	0.00224836	0.000107895	1.33436	0.333972	2	434.235	0.770168	1	0.834975	0.113415	0.416144
Q07915	RLP24	0.00218883	0.00310804	0.00274319	0.00220787	2	2	0.00264844	0.00247553	0.00064998	0.000378533	-1.06985	-0.325098	2	2.94843	0.775964	1	0.840234	0.110158	-0.0974044
P32610	VMA8	0.000329354	0	0	0.000522057	2	2	0.000164677	0.000261028	0.000232888	0.00036915	1.58509	0.312188	2	2.51252	0.78444	1	0.844363	0.10544	0.664568
P34087	RPB7	0.000502698	0.00056085	0.000513346	0.000531216	2	2	0.000531774	0.000522281	4.11193e-05	1.26359e-05	-1.01818	-0.312094	2	10.5896	0.784501	1	0.844363	0.105406	-0.0259874
O13563	RPN13	0.00106125	0.00118402	0.00108373	0.00112146	2	2	0.00112263	0.00110259	8.68073e-05	2.66757e-05	-1.01818	-0.312094	2	10.5896	0.784501	1	0.844363	0.105406	-0.0259874
P38071	ETR1	0.000625381	0.000697724	0.000638627	0.000660858	2	2	0.000661552	0.000649742	5.11543e-05	1.57196e-05	-1.01818	-0.312094	2	10.5896	0.784501	1	0.844363	0.105406	-0.0259874
P04046	ADE4	0	0.000140212	0	8.8536e-05	2	2	7.01062e-05	4.4268e-05	9.91451e-05	6.26044e-05	-1.58368	-0.311631	2	2.50804	0.784806	1	0.844363	0.105238	-0.663279
P04911 (+1)	HTA1	0.00153503	0.000951441	0.0012192	0.0010814	2	2	0.00124323	0.0011503	0.000412656	9.74344e-05	-1.08079	-0.309968	2	17.9371	0.785902	1	0.844363	0.104632	-0.112087
P25694	CDC48	0.00153132	0.0016795	0.00159026	0.00167304	2	2	0.00160541	0.00163165	0.000104782	5.85375e-05	1.01634	0.309173	2	3.20407	0.786426	1	0.844363	0.104342	0.0233894
P00546	CDC28	0.00028092	0.00039177	0.00028687	0.000445284	2	2	0.000336345	0.000366077	7.8383e-05	0.000112016	1.0884	0.307551	2	2.04227	0.787495	1	0.844491	0.103752	0.122205
Q12754	RRP12	0.00034606	0.000617747	0.000477077	0.000402261	2	2	0.000481904	0.000439669	0.000192112	5.29027e-05	-1.09606	-0.299751	2	13.1872	0.792651	1	0.848996	0.100918	-0.132328
P00359	TDH3	0.00179086	0.00148002	0.00176106	0.00161209	2	2	0.00163544	0.00168658	0.000219799	0.000105337	1.03127	0.2967	2	4.35398	0.794671	1	0.850136	0.0998125	0.0444182
P50095	IMD3	0.00217836	0.00196297	0.00218172	0.00203633	2	2	0.00207067	0.00210902	0.0001523	0.000102808	1.01852	0.295207	2	2.19454	0.795661	1	0.850172	0.0992717	0.02648
P33338	SLA2	0.000175253	0	8.94823e-05	0.000138896	2	2	8.76263e-05	0.000114189	0.000123922	3.49406e-05	1.30314	0.291761	2	12.5787	0.797949	1	0.851325	0.0980251	0.381989
P11076	ARF1	0.000227411	0	0.000348342	0	2	2	0.000113706	0.000174171	0.000160804	0.000246315	1.53177	0.290697	2	2.34632	0.798656	1	0.851325	0.0976405	0.615201
P40525 (+1)	RPL34B	0.00153503	0.00190288	0.00174171	0.00180234	2	2	0.00171895	0.00177202	0.000260115	4.28717e-05	1.03087	0.284696	2	36.8119	0.802649	1	0.854557	0.0954745	0.0438674
P05737	RPL7A	0.00716345	0.00770668	0.00714101	0.00802041	2	2	0.00743506	0.00758071	0.000384118	0.00062183	1.01959	0.281808	2	2.62068	0.804574	1	0.855582	0.0944341	0.0279878
P32366	VMA6	0.000179086	0.000333004	0.000304799	0.000252327	2	2	0.000256045	0.000278563	0.000108837	3.71031e-05	1.08795	0.276945	2	8.6046	0.80782	1	0.858008	0.0926852	0.121606
Q12028	APL4	0.000177816	0.000226726	0.000129702	0.00024159	2	2	0.000202271	0.000185646	3.45848e-05	7.9117e-05	-1.08955	-0.272298	2	5.23322	0.810929	1	0.860282	0.0910171	-0.123738
P15442	GCN2	3.77024e-05	0	2.56673e-05	0	2	2	1.88512e-05	1.28336e-05	2.66596e-05	1.81495e-05	-1.46889	-0.263869	2	2.15763	0.816582	1	0.865246	0.0880002	-0.554724
P16370	RPB3	0.00040934	0.000837268	0.000627015	0.000504655	2	2	0.000623304	0.000565835	0.000302591	8.65219e-05	-1.10157	-0.258242	2	12.231	0.820365	1	0.86822	0.0859927	-0.139555
P39009	DUN1	0.000445186	0.000406378	0.000495944	0.000384906	2	2	0.000425782	0.000440425	2.74413e-05	7.85157e-05	1.03439	0.24898	2	8.18663	0.826611	1	0.873728	0.0826988	0.0487816
P02829	HSP82	0.00191615	0.00190758	0.00177611	0.0019937	2	2	0.00191187	0.00188491	6.05846e-06	0.000153856	-1.0143	-0.247612	2	644.916	0.827535	1	0.873728	0.0822135	-0.0204883
P38754	RPL14B	0.00541238	0.00603848	0.00536446	0.00588764	2	2	0.00572543	0.00562605	0.000442717	0.000369941	-1.01766	-0.243605	2	1.43214	0.830245	1	0.875549	0.0807937	-0.0252617
Q03897	MTC5	0.000218731	0.000183025	0.000148909	0.00023114	2	2	0.000200878	0.000190025	2.52479e-05	5.81455e-05	-1.05712	-0.242142	2	5.30373	0.831235	1	0.875555	0.0802759	-0.0801359
P53886	APC1	3.65482e-05	0	0	5.14954e-05	2	2	1.82741e-05	2.57477e-05	2.58435e-05	3.64127e-05	1.40897	0.236704	2	1.9852	0.834921	1	0.878051	0.0783546	0.494643
Q03195	RLI1	0.000772529	0.00105778	0.0012192	0.00074214	2	2	0.000915154	0.000980668	0.000201702	0.00033733	1.07159	0.235733	2	2.79698	0.83558	1	0.878051	0.0780119	0.0997505
P30665	MCM4	0.000159188	5.07435e-05	0.000278673	0	2	2	0.000104966	0.000139337	7.66817e-05	0.000197052	1.32745	0.229884	2	6.60356	0.839554	1	0.881184	0.0759516	0.408658
P05748	RPL15A	0.00378071	0.00344105	0.00314959	0.00389005	2	2	0.00361088	0.00351982	0.000240178	0.000523582	-1.02587	-0.223553	2	4.75229	0.843863	1	0.884358	0.0737281	-0.0368482
Q12447	PAA1	0.000651223	0.000242185	0.000665016	0.000344083	2	2	0.000446704	0.00050455	0.000289233	0.000226934	1.12949	0.22252	2	1.62441	0.844567	1	0.884358	0.0733661	0.175677
P15303	SEC23	0	6.26832e-05	8.60609e-05	0	2	2	3.13416e-05	4.30305e-05	4.43237e-05	6.08543e-05	1.37295	0.219573	2	1.88499	0.846577	1	0.88542	0.0723337	0.45728
P47122	NPA3	0.000555306	0.000371726	0.000396948	0.000586808	2	2	0.000463516	0.000491878	0.000129811	0.000134252	1.06119	0.214781	2	1.06959	0.849849	1	0.887797	0.0706584	0.0856808
P50094	IMD4	0.00196142	0.00166502	0.00191588	0.00162211	2	2	0.00181322	0.00176899	0.000209585	0.00020773	-1.025	-0.211967	2	1.01794	0.851773	1	0.888272	0.0696763	-0.0356272
P18759	SEC18	0.000170558	0.000190288	0.000319313	9.0117e-05	2	2	0.000180423	0.000204715	1.39512e-05	0.000162066	1.13464	0.211193	2	134.947	0.852302	1	0.888272	0.0694066	0.182232
P06168	ILV5	0.000217074	0	0.000166254	0	2	2	0.000108537	8.3127e-05	0.000153495	0.000117559	-1.30568	-0.185865	2	1.70479	0.869694	1	0.904279	0.0606333	-0.384799
P53183	YGL039W	0.000251349	0	0.000192505	0	2	2	0.000125675	9.62524e-05	0.000177731	0.000136121	-1.30568	-0.185865	2	1.70479	0.869694	1	0.904279	0.0606333	-0.384799
P41810	SEC26	0.000788637	0.000879865	0.000894823	0.000740778	2	2	0.000834251	0.0008178	6.45082e-05	0.000108926	-1.02012	-0.18377	2	2.85126	0.871138	1	0.904722	0.0599128	-0.0287323
P43597	YFR016C	0.000103818	0	8.83476e-05	3.65692e-05	2	2	5.19091e-05	6.24584e-05	7.34105e-05	3.66128e-05	1.20323	0.181863	2	4.02022	0.872454	1	0.905031	0.0592577	0.266909
P02994	TEF1	0.00453685	0.00383621	0.00434034	0.00388584	2	2	0.00418653	0.00411309	0.000495427	0.000321378	-1.01786	-0.175875	2	2.37645	0.876588	1	0.90826	0.0572044	-0.0255325
Q06142	KAP95	0.000251349	8.41274e-05	0.000205338	0.000159365	2	2	0.000167738	0.000182352	0.000118244	3.25083e-05	1.08712	0.168524	2	13.2302	0.881673	1	0.912175	0.0546926	0.12051
P0CX38	RPS6B	0.00353751	0.00335471	0.00316088	0.00364473	2	2	0.00344611	0.0034028	0.000129255	0.000342134	-1.01273	-0.167447	2	7.00642	0.882419	1	0.912175	0.0543253	-0.0182439
Q02821	SRP1	0.000238782	0.000310804	0.000284479	0.000252327	2	2	0.000274793	0.000268403	5.09276e-05	2.27347e-05	-1.02381	-0.162022	2	5.01797	0.886178	1	0.914996	0.0524792	-0.0339423
P38902	RPB11	0.00153503	0.00133202	0.00139337	0.00144187	2	2	0.00143352	0.00141762	0.000143548	3.42974e-05	-1.01122	-0.152377	2	17.5175	0.892873	1	0.92084	0.0492102	-0.0160933
Q06705	CSR1	0	0.000170045	0.000207523	0	2	2	8.50224e-05	0.000103761	0.00012024	0.000146741	1.2204	0.139691	2	1.48938	0.901702	1	0.927793	0.0449369	0.287355
Q12508	RMD5	0	0.000163104	0.000199052	0	2	2	8.15521e-05	9.95262e-05	0.000115332	0.000140751	1.2204	0.139691	2	1.48938	0.901702	1	0.927793	0.0449369	0.287355
P05317	RPP0	0.00365195	0.00446618	0.00380102	0.00445284	2	2	0.00405907	0.00412693	0.000575742	0.000460902	1.01672	0.130135	2	1.56042	0.908368	1	0.933571	0.0417384	0.0239214
Q07878	VPS13	0.000120058	6.6973e-05	8.17338e-05	0.000112772	2	2	9.35154e-05	9.72529e-05	3.75367e-05	2.19473e-05	1.03997	0.121561	2	2.92515	0.91436	1	0.938644	0.038883	0.0565381
P36000	APL2	0.000262077	0.000292394	0.000237892	0.000307716	2	2	0.000277236	0.000272804	2.14372e-05	4.93733e-05	-1.01624	-0.116434	2	5.30456	0.917946	1	0.941239	0.0371827	-0.0232477
P0CX35	RPS4A	0.00354056	0.00321522	0.00302697	0.0036544	2	2	0.00337789	0.00334068	0.00023005	0.000443658	-1.01114	-0.105273	2	3.71922	0.925766	1	0.948164	0.0334988	-0.0159769
P23724	PRE7	0.000265313	0.000690676	0.000632176	0.000373818	2	2	0.000477994	0.000502997	0.000300777	0.000182686	1.05231	0.100478	2	2.71067	0.92913	1	0.950514	0.0319235	0.0735565
P40208	GID8	0	0.000204926	0.000234461	0	2	2	0.000102463	0.00011723	0.000144904	0.000165789	1.14413	0.0948477	2	1.30902	0.933083	1	0.951408	0.0300798	0.194245
P53600	RET3	0	0.00048437	0.00055418	0	2	2	0.000242185	0.00027709	0.000342501	0.000391865	1.14413	0.0948477	2	1.30902	0.933083	1	0.951408	0.0300798	0.194245
P09733	TUB1	0.00105064	0.000852491	0.00107289	0.000857913	2	2	0.000951565	0.000965403	0.000140112	0.000152013	1.01454	0.09466	2	1.17711	0.933215	1	0.951408	0.0300184	0.0208287
P00927	ILV1	0.000186548	0.000333004	0.000342899	0.000157705	2	2	0.000259776	0.000250302	0.00010356	0.000130952	-1.03785	-0.080256	2	1.59897	0.943342	1	0.960631	0.025331	-0.0536011
P33442	RPS1A	0.00452862	0.00532807	0.00504495	0.00487253	2	2	0.00492834	0.00495874	0.000565299	0.00012192	1.00617	0.0743326	2	21.4985	0.947511	1	0.963629	0.0234156	0.00887061
P40509	SEC28	0.00035115	0.000313416	0.00028687	0.00037107	2	2	0.000332283	0.00032897	2.66816e-05	5.95384e-05	-1.01007	-0.0718114	2	4.97932	0.949287	1	0.963629	0.0226025	-0.0144563
P07257	QCR2	0.000477563	0.00126542	0.000853438	0.000946228	2	2	0.00087149	0.000899833	0.000557097	6.56127e-05	1.03252	0.071455	2	72.0916	0.949538	1	0.963629	0.0224876	0.0461725
P38879	EGD2	0	0.00056085	0.000513346	0	2	2	0.000280425	0.000256673	0.000396581	0.00036299	-1.09254	-0.0624792	2	1.19364	0.955864	1	0.968943	0.0196041	-0.127683
P53691	CPR6	0.000682233	0.000570865	0.000754741	0.000480624	2	2	0.000626549	0.000617682	7.87494e-05	0.00019383	-1.01436	-0.0599362	2	6.05825	0.957657	1	0.969655	0.0187901	-0.0205627
Q01852	TIM44	0.000341117	0.00027184	0.000398105	0.000205982	2	2	0.000306479	0.000302043	4.89857e-05	0.000135852	-1.01468	-0.0434334	2	7.69115	0.969302	1	0.98033	0.0135407	-0.0210307
P52891	NUP84	5.68528e-05	0	0	6.0078e-05	2	2	2.84264e-05	3.0039e-05	4.0201e-05	4.24815e-05	1.05673	0.0389921	2	1.11668	0.972439	1	0.982384	0.0121377	0.0796052
P23641	MIR1	0.000217074	0.000242185	0.000443344	0	2	2	0.00022963	0.000221672	1.7756e-05	0.000313492	-1.0359	-0.0358405	2	311.716	0.974665	1	0.983516	0.0111446	-0.0508819
P41811	SEC27	0.000723581	0.000726555	0.000640386	0.000815604	2	2	0.000725068	0.000727995	2.10323e-06	0.000123898	1.00404	0.0334046	2	3470.18	0.976386	1	0.984135	0.0103785	0.00581217
P00560	PGK1	0.000530626	0.000236803	0.000216746	0.000560728	2	2	0.000383715	0.000388737	0.000207764	0.000243232	1.01309	0.0222036	2	1.37057	0.984302	1	0.99099	0.00687179	0.0187605
P0CX52	RPS16B	0.00626802	0.0073261	0.00731518	0.00630819	2	2	0.00679706	0.00681168	0.000748175	0.000712051	1.00215	0.0200239	2	1.10404	0.985842	1	0.991418	0.0061925	0.00310068
P38219	OLA1	0.000271343	0.000242185	0.000166254	0.000344083	2	2	0.000256764	0.000255168	2.06176e-05	0.000125744	-1.00625	-0.0177072	2	37.1961	0.98748	1	0.991591	0.00547166	-0.00899243
P40471	AYR1	0.000217074	0	0.000221672	0	2	2	0.000108537	0.000110836	0.000153495	0.000156746	1.02118	0.0148195	2	1.04281	0.989522	1	0.991591	0.00457471	0.0302386
P53303	ZPR1	8.68297e-05	0	8.86688e-05	0	2	2	4.34148e-05	4.43344e-05	6.13979e-05	6.26983e-05	1.02118	0.0148195	2	1.04281	0.989522	1	0.991591	0.00457471	0.0302386
P53866	SQS1	0.000219569	9.18633e-05	0.000168165	0.000145016	2	2	0.000155716	0.00015659	9.03018e-05	1.6369e-05	1.00561	0.0134695	2	30.4333	0.990476	1	0.991591	0.00415601	0.00807564
P26784	RPL16A	0.00618662	0.00702337	0.00609598	0.00711105	2	2	0.00660499	0.00660351	0.000591673	0.000717759	-1.00022	-0.00224548	2	1.47162	0.998412	1	0.998412	0.000690117	-0.000322639
